# Supplementary material for: Whole genome analysis reveals the genomic complexity in metastatic cutaneous squamous cell carcinoma
Source: Front Oncol. 2022 Aug 2;12:919118. doi: 10.3389/fonc.2022.919118 (PMC9379253; doi:10.3389/fonc.2022.919118)
Supplement: Supplementary file 1 [file DataSheet_1.zip]

Archive with 1 entries (1 files):
- S.Data1-maf25_hg38_VEP_anno_only.maf.csv
