# Supplementary material for: Whole genome analysis reveals the genomic complexity in metastatic cutaneous squamous cell carcinoma
Source: Front Oncol. 2022 Aug 2;12:919118. doi: 10.3389/fonc.2022.919118 (PMC9379253; doi:10.3389/fonc.2022.919118)
Supplement: Supplementary file 3 [file Table_1.xlsx]

## Sheet: TMB_overall
Sample ID	SNVs	Indels	SNVs per Megabase	Indels per Megabase	On chrX (SNV per Mb)	On chrY (SNV per Mb)	On All Other (SNV per Mb)
CSCC_0001-M1	1430735	13198	461.53	4.26	322.9	50.4	490.6
CSCC_0002-M1	778731	7941	251.2	2.56	181.7	4.2	265.4
CSCC_0003-M1	526617	4746	169.88	1.53	126	9	179.1
CSCC_0004-M1	141656	2317	45.7	0.75	28.9	12.3	49.1
CSCC_0005-M1	517672	5770	166.99	1.86	125.2	43.6	180.4
CSCC_0006-M1	152150	2328	49.08	0.75	30.1	12	51.8
CSCC_0007-M1	633074	6283	204.22	2.03	193.5	68.3	217.2
CSCC_0009-M1	374732	4385	120.88	1.41	81.9	32.6	127.2
CSCC_0010-M1	453300	5102	146.23	1.65	109.2	6.1	156
CSCC_0011-M1	1182217	13452	381.36	4.34	270.6	89.3	403
CSCC_0012-M1	244625	3125	78.91	1.01	52.7	21.3	84.1
CSCC_0013-M1	469492	4796	151.45	1.55	109.5	31.9	160.3
CSCC_0014-M1	1538644	8508	496.34	2.74	795.4	3.2	504.9
CSCC_0022-M1	1322663	9073	426.67	2.93	307	73.6	454.8
CSCC_0024-M1	348682	4734	112.48	1.53	75.6	4.3	120.2
CSCC_0025-M1	364829	3799	117.69	1.23	93.4	5.2	127
CSCC_0066-M1	276399	4710	89.16	1.52	71.1	5.3	92.7
CSCC_0124-M1	426040	7828	137.43	2.53	95.7	2.7	147.2
CSCC_0125-M1	583640	10764	188.27	3.47	127.4	47.7	201.7
CSCC_0126-M1	3068266	18305	989.76	5.9	710.7	184.8	1037.4
CSCC_0130-M1	904369	7847	291.73	2.53	197.8	5.6	309.3
CSCC_0132-M1	1014073	8616	327.12	2.78	244.5	75.2	345.1
CSCC_0133-M1	403097	5161	130.03	1.66	98.8	32.2	139.3
CSCC_0134-M1	1072742	9943	346.05	3.21	248.2	149.4	364.1
CSCC_0135-M1	98860	1945	31.89	0.63	22.6	7.3	34.1

## Sheet: Indel
Sample ID	Indels per Megabase
CSCC_0126-M1	5.9
CSCC_0014-M1	2.74
CSCC_0001-M1	4.26
CSCC_0022-M1	2.93
CSCC_0011-M1	4.34
CSCC_0134-M1	3.21
CSCC_0132-M1	2.78
CSCC_0130-M1	2.53
CSCC_0002-M1	2.56
CSCC_0007-M1	2.03
CSCC_0125-M1	3.47
CSCC_0003-M1	1.53
CSCC_0005-M1	1.86
CSCC_0013-M1	1.55
CSCC_0010-M1	1.65
CSCC_0124-M1	2.53
CSCC_0133-M1	1.66
CSCC_0009-M1	1.41
CSCC_0025-M1	1.23
CSCC_0024-M1	1.53
CSCC_0066-M1	1.52
CSCC_0012-M1	1.01
CSCC_0006-M1	0.75
CSCC_0004-M1	0.75
CSCC_0135-M1	0.63

## Sheet: SNV
Sample ID	SNVs per Megabase	On chrX (SNV per Mb)	On chrY (SNV per Mb)	On Autosomes (SNV per Mb)
CSCC_0126-M1	989.76	710.7	184.8	1037.4
CSCC_0014-M1	496.34	795.4	3.2	504.9
CSCC_0001-M1	461.53	322.9	50.4	490.6
CSCC_0022-M1	426.67	307	73.6	454.8
CSCC_0011-M1	381.36	270.6	89.3	403
CSCC_0134-M1	346.05	248.2	149.4	364.1
CSCC_0132-M1	327.12	244.5	75.2	345.1
CSCC_0130-M1	291.73	197.8	5.6	309.3
CSCC_0002-M1	251.2	181.7	4.2	265.4
CSCC_0007-M1	204.22	193.5	68.3	217.2
CSCC_0125-M1	188.27	127.4	47.7	201.7
CSCC_0003-M1	169.88	126	9	179.1
CSCC_0005-M1	166.99	125.2	43.6	180.4
CSCC_0013-M1	151.45	109.5	31.9	160.3
CSCC_0010-M1	146.23	109.2	6.1	156
CSCC_0124-M1	137.43	95.7	2.7	147.2
CSCC_0133-M1	130.03	98.8	32.2	139.3
CSCC_0009-M1	120.88	81.9	32.6	127.2
CSCC_0025-M1	117.69	93.4	5.2	127
CSCC_0024-M1	112.48	75.6	4.3	120.2
CSCC_0066-M1	89.16	71.1	5.3	92.7
CSCC_0012-M1	78.91	52.7	21.3	84.1
CSCC_0006-M1	49.08	30.1	12	51.8
CSCC_0004-M1	45.7	28.9	12.3	49.1
CSCC_0135-M1	31.89	22.6	7.3	34.1
