# Supplementary material for: Whole genome analysis reveals the genomic complexity in metastatic cutaneous squamous cell carcinoma
Source: Front Oncol. 2022 Aug 2;12:919118. doi: 10.3389/fonc.2022.919118 (PMC9379253; doi:10.3389/fonc.2022.919118)
Supplement: Supplementary file 4 [file Table_2.xls]

## Sheet: Mutational_signatures_COSMIC3
Signatures	CSCC_0126-M1	CSCC_0014-M1	CSCC_0001-M1	CSCC_0022-M1	CSCC_0011-M1	CSCC_0134-M1	CSCC_0132-M1	CSCC_0130-M1	CSCC_0002-M1	CSCC_0007-M1	CSCC_0125-M1	CSCC_0003-M1	CSCC_0005-M1	CSCC_0013-M1	CSCC_0010-M1	CSCC_0124-M1	CSCC_0133-M1	CSCC_0009-M1	CSCC_0025-M1	CSCC_0024-M1	CSCC_0066-M1	CSCC_0012-M1	CSCC_0006-M1	CSCC_0004-M1	CSCC_0135-M1
SBS7a	0.55	0.47	0.31	0.32	0.36	0.41	0.48	0.48	0.35	0.36	0.37	0.41	0.43	0.32	0.54	0.33	0.38	0.36	0.54	0.39	0.45	0.34	0.23	0.34	0.39
SBS7b	0.29	0.4	0.57	0.45	0.51	0.42	0.4	0.45	0.51	0.49	0.5	0.35	0.44	0.54	0.39	0.52	0.52	0.43	0.3	0.45	0.26	0.47	0.28	0.46	0.34
SBS7c	0	0	0.1	0	0	0.08	0	0	0.07	0	0	0.06	0	0	0	0	0	0	0	0	0.08	0.08	0	0	0
SBS7d	0	0	0	0	0	0	0	0	0	0	0	0	0	0	0	0	0	0	0	0	0	0	0	0.07	0
SBS32	0	0	0	0	0	0	0	0	0	0	0	0	0	0	0	0	0	0	0	0	0	0	0.23	0	0

## Sheet: original_indel_score
Signature ID	CSCC_0001	CSCC_0002	CSCC_0003	CSCC_0004	CSCC_0005	CSCC_0006	CSCC_0007	CSCC_0009	CSCC_0010	CSCC_0011	CSCC_0012	CSCC_0013	CSCC_0014	CSCC_0022	CSCC_0024	CSCC_0025	CSCC_0066	CSCC_0124	CSCC_0125	CSCC_0126	CSCC_0130	CSCC_0132	CSCC_0133	CSCC_0134	CSCC_0135
ID1	0	0	0	143.113	0	236.589	0	0	443.501	0	0	0	0	0	367.219	0	0	0	0	0	0	0	0	0	0
ID2	0	0	0	98.74	0	247.096	0	0	396.336	1122.49	0	0	0	0	0	0	0	0	0	0	0	0	0	0	0
ID3	1256.32	0	0	133.111	441.624	0	0	390.657	746.531	1222.85	0	466.137	0	1469.95	633.024	0	0	0	0	1863.01	654.083	786.917	0	0	0
ID4	0	0	0	167.371	0	0	0	0	520.526	0	0	0	0	1474.91	612.23	0	396.906	641.799	0	1502.49	0	0	360.752	0	177.983
ID5	0	0	0	0	0	0	0	395.792	0	0	0	0	0	0	0	0	0	744.74	0	0	0	0	0	0	0
ID6	0	0	0	0	0	0	0	0	0	0	0	0	0	0	0	0	0	0	0	0	0	0	0	0	0
ID7	0	0	0	0	0	0	0	0	0	0	0	0	0	0	0	0	0	0	0	0	0	0	0	0	0
ID8	1145.25	819.512	2761.77	375.302	958.781	357.296	1646.41	643.927	1487.5	1397.23	375.386	589.679	1498.76	1905.61	1472.41	1113.43	602.742	1821.38	896.921	1890.04	961.616	1060.54	981.094	1070.84	374.967
ID9	1396.82	1083.81	2577.23	167.77	649.104	332.826	865.563	484.865	1031.15	1521.82	361.188	705.09	1534.72	3920.32	1106.47	510.134	921.19	1076.77	854.347	3535.3	731.917	1138.77	713.109	1749.55	222.777
ID10	1372.07	0	1407.53	153.752	0	231.778	670.755	0	578.033	0	0	0	0	0	0	0	0	0	1084.28	0	0	0	374.601	0	140.397
ID11	0	0	0	0	0	0	0	0	0	0	0	0	0	0	0	0	0	0	0	0	0	0	0	0	0
ID12	0	798.054	1703.84	475.679	939.986	0	0	0	0	0	0	0	1156.2	0	0	0	529.607	928.391	980.706	0	924.652	786.038	626.059	0	464.76
ID13	2436.72	1870.1	2039.02	281.904	1286.05	236.154	669.27	880.143	1963.35	3599.76	906.872	1043.14	1601.09	1370.04	2283.73	677.701	528.418	819.807	2010.42	1529.39	2215.59	1905.89	799.129	2689.42	160.518
ID14	1426.01	868.915	1627.87	126.156	388.258	0	451.175	385.155	517.087	1008.23	343.676	460.8	0	2079.73	484.625	0	517.651	483.232	909.152	1724.97	554.841	720.858	340.817	957.213	123.117
ID15	0	0	0	0	0	0	0	0	0	0	0	0	0	0	0	0	0	0	0	0	0	0	0	0	0
ID16	0	0	0	0	0	0	0	0	0	0	0	0	0	0	0	0	0	0	0	0	0	0	0	0	0
ID17	0	0	0	0	0	0	0	0	404.734	0	0	0	0	1681.01	605.475	0	0	0	1333.07	1836.63	0	0	0	0	0
ID18	0	0	0	0	0	0	0	0	0	0	0	0	0	0	0	0	0	0	0	0	0	0	0	0	0

## Sheet: indel_div_colsum
signature	CSCC_0126	CSCC_0014	CSCC_0001	CSCC_0022	CSCC_0011	CSCC_0134	CSCC_0132	CSCC_0130	CSCC_0002	CSCC_0007	CSCC_0125	CSCC_0003	CSCC_0005	CSCC_0013	CSCC_0010	CSCC_0124	CSCC_0133	CSCC_0009	CSCC_0025	CSCC_0024	CSCC_0066	CSCC_0012	CSCC_0006	CSCC_0004	CSCC_0135
ID1	0	0	0	0	0	0	0	0	0	0	0	0	0	0	0.0548293	0	0	0	0	0.0485407	0	0	0.144109	0.0674141	0
ID2	0	0	0	0	0.1137	0	0	0	0	0	0	0	0	0	0.0489984	0	0	0	0	0	0	0	0.150509	0.0465118	0
ID3	0.134205	0	0.139078	0.10574	0.123866	0	0.122975	0.108244	0	0	0	0	0.0946918	0.142775	0.0922925	0	0	0.122827	0	0.0836761	0	0	0	0.0627022	0
ID4	0.108234	0	0	0.106096	0	0	0	0	0	0	0	0	0	0	0.0643518	0.098494	0.0859842	0	0	0.0809275	0.113515	0	0	0.0788407	0.106927
ID5	0	0	0	0	0	0	0	0	0	0	0	0	0	0	0	0.114292	0	0.124442	0	0	0	0	0	0	0
ID6	0	0	0	0	0	0	0	0	0	0	0	0	0	0	0	0	0	0	0	0	0	0	0	0	0
ID7	0	0	0	0	0	0	0	0	0	0	0	0	0	0	0	0	0	0	0	0	0	0	0	0	0
ID8	0.136152	0.258818	0.126783	0.137079	0.141529	0.165585	0.165735	0.159137	0.150634	0.382605	0.111158	0.22792	0.205579	0.180615	0.183898	0.279519	0.233841	0.202458	0.483835	0.19463	0.172384	0.18891	0.217633	0.176788	0.225271
ID9	0.254671	0.265029	0.154632	0.282006	0.154149	0.270534	0.177961	0.121124	0.199216	0.201145	0.105882	0.212691	0.139179	0.215964	0.127479	0.165247	0.169967	0.152448	0.221675	0.146258	0.26346	0.181764	0.202727	0.0790287	0.133839
ID10	0	0	0.151892	0	0	0	0	0	0	0.155874	0.134378	0.116159	0	0	0.0714613	0	0.089285	0	0	0	0	0	0.141178	0.0724256	0.0843468
ID11	0	0	0	0	0	0	0	0	0	0	0	0	0	0	0	0	0	0	0	0	0	0	0	0	0
ID12	0	0.199662	0	0	0	0	0.122837	0.15302	0.14669	0	0.121542	0.140613	0.201549	0	0	0.142476	0.149219	0	0	0	0.151467	0	0	0.224071	0.279216
ID13	0.110172	0.276491	0.269752	0.0985531	0.364629	0.415867	0.297841	0.366655	0.343744	0.155529	0.249157	0.168274	0.275751	0.319506	0.242726	0.125812	0.19047	0.276728	0.29449	0.301874	0.151127	0.456374	0.143844	0.132792	0.0964352
ID14	0.124261	0	0.157863	0.149604	0.102127	0.148014	0.112651	0.0918202	0.159715	0.104847	0.112674	0.134343	0.0832493	0.14114	0.0639266	0.0741594	0.0812327	0.121098	0	0.06406	0.148048	0.172952	0	0.0594264	0.0739654
ID15	0	0	0	0	0	0	0	0	0	0	0	0	0	0	0	0	0	0	0	0	0	0	0	0	0
ID16	0	0	0	0	0	0	0	0	0	0	0	0	0	0	0	0	0	0	0	0	0	0	0	0	0
ID17	0.132305	0	0	0.120922	0	0	0	0	0	0	0.165211	0	0	0	0.0500366	0	0	0	0	0.0800345	0	0	0	0	0
ID18	0	0	0	0	0	0	0	0	0	0	0	0	0	0	0	0	0	0	0	0	0	0	0	0	0
Score_SUM	1	1	1	1	1	1	1	1	1	1	1	1	1	1	1	1	1	1	1	1	1	1	1	1	1

## Sheet: indel_sig_per_megabase
signature	CSCC_0126	CSCC_0014	CSCC_0001	CSCC_0022	CSCC_0011	CSCC_0134	CSCC_0132	CSCC_0130	CSCC_0002	CSCC_0007	CSCC_0125	CSCC_0003	CSCC_0005	CSCC_0013	CSCC_0010	CSCC_0124	CSCC_0133	CSCC_0009	CSCC_0025	CSCC_0024	CSCC_0066	CSCC_0012	CSCC_0006	CSCC_0004	CSCC_0135
ID1	0	0	0	0.0461656	0	0.0763191	0	0	0.143065	0	0	0	0	0	0.118458	0	0	0	0	0	0	0	0	0	0
ID2	0	0	0	0.0318516	0	0.0797085	0	0	0.12785	0.362094	0	0	0	0	0	0	0	0	0	0	0	0	0	0	0
ID3	0.405263	0	0	0.0429389	0.142459	0	0	0.126018	0.240816	0.394469	0	0.150367	0	0.474177	0.204201	0	0	0	0	0.600971	0.210995	0.253844	0	0	0
ID4	0	0	0	0.0539906	0	0	0	0	0.167911	0	0	0	0	0.475776	0.197494	0	0.128034	0.207032	0	0.484675	0	0	0.116372	0	0.0574137
ID5	0	0	0	0	0	0	0	0.127675	0	0	0	0	0	0	0	0	0	0.240239	0	0	0	0	0	0	0
ID6	0	0	0	0	0	0	0	0	0	0	0	0	0	0	0	0	0	0	0	0	0	0	0	0	0
ID7	0	0	0	0	0	0	0	0	0	0	0	0	0	0	0	0	0	0	0	0	0	0	0	0	0
ID8	0.369436	0.264359	0.890894	0.121065	0.309284	0.115257	0.531102	0.207718	0.47984	0.45072	0.121092	0.190219	0.48347	0.614712	0.47497	0.359172	0.194433	0.587541	0.289329	0.609691	0.310199	0.34211	0.316482	0.345433	0.120957
ID9	0.450587	0.349618	0.831363	0.0541193	0.209388	0.107363	0.279214	0.156408	0.332629	0.490911	0.116512	0.227448	0.495071	1.26462	0.356924	0.164559	0.297158	0.347346	0.275596	1.14042	0.236102	0.367346	0.230035	0.564371	0.0718634
ID10	0.442603	0	0.454042	0.0495975	0	0.0747672	0.216373	0	0.186462	0	0	0	0	0	0	0	0	0	0.349768	0	0	0	0.120839	0	0.0452893
ID11	0	0	0	0	0	0	0	0	0	0	0	0	0	0	0	0	0	0	0	0	0	0	0	0	0
ID12	0	0.257437	0.549626	0.153445	0.303221	0	0	0	0	0	0	0	0.372967	0	0	0	0.170841	0.299481	0.316357	0	0.298275	0.253561	0.201955	0	0.149923
ID13	0.786039	0.603259	0.657747	0.0909369	0.414854	0.0761787	0.215893	0.283917	0.633339	1.16121	0.292539	0.336496	0.516482	0.441949	0.736686	0.218613	0.170457	0.264454	0.648523	0.493353	0.714705	0.614803	0.257784	0.867556	0.05178
ID14	0.460002	0.280295	0.52512	0.0406956	0.125244	0	0.14554	0.124244	0.166802	0.325237	0.110863	0.148645	0	0.670879	0.156331	0	0.166984	0.155881	0.293275	0.556441	0.178981	0.232535	0.109941	0.308778	0.0397151
ID15	0	0	0	0	0	0	0	0	0	0	0	0	0	0	0	0	0	0	0	0	0	0	0	0	0
ID16	0	0	0	0	0	0	0	0	0	0	0	0	0	0	0	0	0	0	0	0	0	0	0	0	0
ID17	0	0	0	0	0	0	0	0	0.130559	0	0	0	0	0.542261	0.195314	0	0	0	0.430022	0.592462	0	0	0	0	0
ID18	0	0	0	0	0	0	0	0	0	0	0	0	0	0	0	0	0	0	0	0	0	0	0	0	0
