# Supplementary material for: Whole genome analysis reveals the genomic complexity in metastatic cutaneous squamous cell carcinoma
Source: Front Oncol. 2022 Aug 2;12:919118. doi: 10.3389/fonc.2022.919118 (PMC9379253; doi:10.3389/fonc.2022.919118)
Supplement: Supplementary file 5 [file Table_3.xlsx]

## Sheet: OncoDriveFML-CODING
GENE_ID	MUTS	MUTS_RECURRENCE	P_VALUE	Q_VALUE	SNP	MNP	INDELS	SYMBOL
ENSG00000147889	23	16	1e-06	0.0079425	16	6	1	CDKN2A
ENSG00000141510	35	27	1e-06	0.0079425	26	7	2	TP53
ENSG00000141579	13	11	1.6e-05	0.08472	11	2	0	ZNF750
ENSG00000176922	14	14	2.9e-05	0.115166	12	2	0	OR51S1
ENSG00000166510	5	5	5.4e-05	0.171558	5	0	0	CCDC68
ENSG00000168769	11	11	8.4e-05	0.22239	11	0	0	TET2
ENSG00000177511	8	7	0.0002	0.453857	8	0	0	ST8SIA3
ENSG00000078053	35	33	0.00037	0.608925	34	1	0	AMPH
ENSG00000146267	4	4	0.0004	0.608925	4	0	0	FAXC
ENSG00000164451	3	2	0.00042	0.608925	3	0	0	FAM26D
ENSG00000133055	4	4	0.00045	0.608925	4	0	0	MYBPH
ENSG00000256294	9	9	0.00046	0.608925	9	0	0	ZNF225
ENSG00000152503	13	12	0.00057	0.6354	12	1	0	TRIM36
ENSG00000149488	23	23	0.00059	0.6354	21	2	0	TMC2
ENSG00000131171	1	1	0.0006		1	0	0	SH3BGRL
ENSG00000113600	17	17	0.0006	0.6354	17	0	0	C9
ENSG00000167264	3	3	0.00068	0.675113	2	1	0	DUS2
ENSG00000130816	19	18	0.00087	0.714825	18	1	0	DNMT1
ENSG00000203995	5	5	0.00088	0.714825	3	2	0	ZYG11A
ENSG00000173039	9	9	0.0009	0.714825	7	2	0	RELA
ENSG00000146386	3	3	0.0009	0.714825	3	0	0	ABRACL
ENSG00000008394	3	2	0.001	0.737518	3	0	0	MGST1
ENSG00000119383	4	4	0.00107	0.737518	4	0	0	PPP2R4
ENSG00000139219	32	32	0.00112	0.737518	29	3	0	COL2A1
ENSG00000182601	13	12	0.00118	0.737518	10	3	0	HS3ST4
ENSG00000119042	18	18	0.00122	0.737518	17	1	0	SATB2
ENSG00000179023	31	28	0.00123	0.737518	29	2	0	KLHDC7A
ENSG00000205791	7	5	0.00129	0.737518	7	0	0	LOH12CR2
ENSG00000163050	5	5	0.0013	0.737518	4	0	1	ADCK3
ENSG00000181903	12	12	0.00153	0.818318	11	1	0	OR4C6
ENSG00000156050	8	7	0.00155	0.818318	8	0	0	FAM161B
ENSG00000155816	91	84	0.00166	0.818318	88	3	0	FMN2
ENSG00000124003	5	5	0.00167	0.818318	5	0	0	MOGAT1
ENSG00000156127	3	2	0.0017	0.818318	3	0	0	BATF
ENSG00000233438	3	3	0.00185	0.864331	3	0	0	AC109829.1
ENSG00000221869	1	1	0.00205		1	0	0	CEBPD
ENSG00000118600	1	1	0.00213		1	0	0	TMEM5
ENSG00000143674	16	15	0.00218	0.989409	14	2	0	MLK4
ENSG00000135776	5	5	0.00227	1	4	1	0	ABCB10
ENSG00000066697	3	3	0.00243	1	3	0	0	MSANTD3
ENSG00000188511	11	11	0.00251	1	10	1	0	C22orf34
ENSG00000213132	2	2	0.00271	1	2	0	0	AC022498.1
ENSG00000148400	56	55	0.00274	1	44	11	1	NOTCH1
ENSG00000109606	5	5	0.00275	1	4	0	1	DHX15
ENSG00000123843	3	3	0.00283	1	3	0	0	C4BPB
ENSG00000135094	5	5	0.00283	1	4	1	0	SDS
ENSG00000051596	1	1	0.00293		1	0	0	THOC3
ENSG00000138653	43	41	0.00293	1	43	0	0	NDST4
ENSG00000164556	6	6	0.00307	1	6	0	0	FAM183B
ENSG00000086570	51	50	0.00311	1	44	5	2	FAT2
ENSG00000141977	1	1	0.00313		1	0	0	CIB3
ENSG00000168959	36	35	0.00322	1	32	3	1	GRM5
ENSG00000198707	9	9	0.00328	1	9	0	0	CEP290
ENSG00000168679	3	3	0.0033	1	3	0	0	SLC16A4
ENSG00000177721	2	2	0.00345	1	2	0	0	ANXA2R
ENSG00000134318	5	5	0.00358	1	5	0	0	ROCK2
ENSG00000183049	9	9	0.00362	1	8	1	0	CAMK1D
ENSG00000180209	2	2	0.00371	1	2	0	0	MYLPF
ENSG00000269506	1	1	0.00373		1	0	0	AC110792.1
ENSG00000027847	4	4	0.00375	1	3	1	0	B4GALT7
ENSG00000001626	41	39	0.00383	1	37	2	2	CFTR
ENSG00000176171	4	4	0.00384	1	3	1	0	BNIP3
ENSG00000125835	9	7	0.00385	1	6	2	1	SNRPB
ENSG00000214842	13	13	0.00389	1	13	0	0	RAD51AP2
ENSG00000135127	4	4	0.00395	1	4	0	0	CCDC64
ENSG00000167612	15	14	0.00408	1	12	3	0	ANKRD33
ENSG00000122824	2	2	0.00411	1	1	1	0	NUDT10
ENSG00000163440	5	5	0.00413	1	5	0	0	PDCL2
ENSG00000134602	1	1	0.00417		1	0	0	MST4
ENSG00000152127	6	6	0.00418	1	4	2	0	MGAT5
ENSG00000186393	5	5	0.00424	1	5	0	0	KRT26
ENSG00000228804	1	1	0.00435		1	0	0	RP11-211G3.3
ENSG00000145730	7	7	0.00439	1	7	0	0	PAM
ENSG00000164530	7	7	0.00443	1	6	1	0	PI16
ENSG00000109519	4	4	0.00459	1	4	0	0	GRPEL1
ENSG00000162819	1	1	0.00463		1	0	0	BROX
ENSG00000184897	1	1	0.00465		0	1	0	H1FX
ENSG00000165416	4	4	0.00468	1	4	0	0	SUGT1
ENSG00000133710	13	13	0.0047	1	12	1	0	SPINK5
ENSG00000259752	3	3	0.0047	1	3	0	0	FKSG62
ENSG00000167705	10	10	0.00472	1	5	1	4	RILP
ENSG00000164418	27	27	0.00487	1	27	0	0	GRIK2
ENSG00000267884	8	8	0.00492	1	8	0	0	AL626787.1
ENSG00000173171	9	7	0.00512	1	4	5	0	MTX1
ENSG00000204956	22	22	0.00515	1	20	2	0	PCDHGA1
ENSG00000169385	1	1	0.00524		1	0	0	RNASE2
ENSG00000155130	1	1	0.00525		1	0	0	MARCKS
ENSG00000205339	10	9	0.00533	1	9	1	0	IPO7
ENSG00000101057	12	12	0.0054	1	12	0	0	MYBL2
ENSG00000132465	2	2	0.00544	1	1	1	0	IGJ
ENSG00000135744	9	9	0.00568	1	9	0	0	AGT
ENSG00000152022	4	4	0.00575	1	4	0	0	LIX1L
ENSG00000196628	11	11	0.00576	1	10	1	0	TCF4
ENSG00000087916	10	10	0.0059	1	10	0	0	SLC6A14
ENSG00000196167	4	3	0.00598	1	4	0	0	COLCA1
ENSG00000178125	3	3	0.00599	1	3	0	0	PPP1R42
ENSG00000005156	8	8	0.00615	1	8	0	0	LIG3
ENSG00000130706	2	2	0.00616		2	0	0	ADRM1
ENSG00000161265	5	5	0.0063	1	5	0	0	U2AF1L4
ENSG00000180525	4	4	0.00636	1	4	0	0	PRR26
ENSG00000151320	41	41	0.00638	1	38	3	0	AKAP6
ENSG00000143224	4	4	0.00651	1	4	0	0	PPOX
ENSG00000152954	17	16	0.00651	1	14	3	0	NRSN1
ENSG00000250254	1	1	0.00662		0	1	0	PTTG2
ENSG00000124802	3	3	0.00679	1	3	0	0	EEF1E1
ENSG00000181104	7	7	0.00684	1	7	0	0	F2R
ENSG00000147044	5	5	0.00689		5	0	0	CASK
ENSG00000225830	10	10	0.00697	1	6	4	0	ERCC6
ENSG00000089006	6	6	0.00701	1	6	0	0	SNX5
ENSG00000164037	11	8	0.00702	1	11	0	0	SLC9B1
ENSG00000256715	2	2	0.00718	1	2	0	0	AL050302.1
ENSG00000089048	9	9	0.00726	1	9	0	0	ESF1
ENSG00000169891	3	2	0.0073	1	3	0	0	REPS2
ENSG00000165091	12	12	0.00733	1	10	2	0	TMC1
ENSG00000267206	2	2	0.00736	1	2	0	0	LCN6
ENSG00000162664	4	4	0.00738	1	4	0	0	ZNF326
ENSG00000185278	3	3	0.00743	1	3	0	0	ZBTB37
ENSG00000137491	15	15	0.00745	1	15	0	0	SLCO2B1
ENSG00000197838	19	17	0.00751	1	16	3	0	CYP2A13
ENSG00000131238	2	2	0.00757	1	2	0	0	PPT1
ENSG00000188937	15	15	0.00759	1	13	2	0	NYX
ENSG00000171234	19	18	0.00769	1	16	3	0	UGT2B7
ENSG00000187626	5	5	0.00769	1	5	0	0	ZKSCAN4
ENSG00000198838	104	96	0.00779	1	98	6	0	RYR3
ENSG00000166900	1	1	0.00803		1	0	0	STX3
ENSG00000101407	11	11	0.00806	1	10	1	0	TTI1
ENSG00000163075	24	22	0.00809	1	22	2	0	PCDP1
ENSG00000181541	8	8	0.0083	1	7	1	0	MAB21L2
ENSG00000106436	4	4	0.00832	1	4	0	0	MYL10
ENSG00000230185	1	1	0.00846		1	0	0	C9orf147
ENSG00000185947	5	5	0.00852	1	4	1	0	ZNF267
ENSG00000180043	32	30	0.00853	1	31	1	0	FAM71E2
ENSG00000134545	7	6	0.00862	1	7	0	0	KLRC1
ENSG00000127074	4	4	0.00864	1	4	0	0	RGS13
ENSG00000184394	16	14	0.00866	1	16	0	0	OR4N5
ENSG00000142449	62	62	0.00871	1	59	3	0	FBN3
ENSG00000173908	9	9	0.00872	1	9	0	0	KRT28
ENSG00000135338	11	10	0.00873	1	11	0	0	LCA5
ENSG00000197912	18	16	0.00882	1	17	1	0	SPG7
ENSG00000136014	7	7	0.00883	1	6	1	0	USP44
ENSG00000204920	4	4	0.00886	1	4	0	0	ZNF155
ENSG00000172172	2	2	0.00896	1	2	0	0	MRPL13
ENSG00000176909	6	6	0.009	1	3	3	0	MAMSTR
ENSG00000155984	1	1	0.0091		1	0	0	TMEM185A
ENSG00000162670	34	31	0.00913	1	31	3	0	BRINP3
ENSG00000196433	14	13	0.00919	1	13	1	0	ASMT
ENSG00000204566	4	3	0.00924	1	4	0	0	C10orf115
ENSG00000106789	7	7	0.00936	1	7	0	0	CORO2A
ENSG00000254004	3	2	0.00939	1	3	0	0	ZNF260
ENSG00000103316	7	7	0.0095	1	7	0	0	CRYM
ENSG00000254737	12	11	0.00961	1	10	2	0	OR10G4
ENSG00000135517	4	4	0.00968	1	4	0	0	MIP
ENSG00000110906	3	3	0.00972	1	3	0	0	KCTD10
ENSG00000110107	3	3	0.00978	1	1	2	0	PRPF19
ENSG00000161896	8	8	0.00982	1	6	2	0	IP6K3
ENSG00000227234	10	10	0.00988	1	9	1	0	SPANXB2
ENSG00000083535	6	6	0.00989	1	6	0	0	PIBF1
ENSG00000117407	1	1	0.00991		1	0	0	ARTN
ENSG00000204428	2	2	0.00996	1	1	0	1	LY6G5C
ENSG00000129255	1	1	0.00997		1	0	0	MPDU1
ENSG00000111640	1	1	0.00998		1	0	0	GAPDH
ENSG00000120129	2	2	0.0101	1	2	0	0	DUSP1
ENSG00000172243	5	5	0.01022	1	5	0	0	CLEC7A
ENSG00000005339	27	26	0.01024	1	22	5	0	CREBBP
ENSG00000126500	10	9	0.01032	1	9	1	0	FLRT1
ENSG00000134317	11	11	0.01042	1	11	0	0	GRHL1
ENSG00000135773	19	18	0.01044	1	18	1	0	CAPN9
ENSG00000149571	23	22	0.01044	1	21	1	1	KIRREL3
ENSG00000125319	7	7	0.0106	1	6	1	0	C17orf53
ENSG00000143398	1	1	0.01061		1	0	0	PIP5K1A
ENSG00000128594	5	5	0.01062	1	5	0	0	LRRC4
ENSG00000164600	10	9	0.01068	1	8	2	0	NEUROD6
ENSG00000164070	5	5	0.01072	1	5	0	0	HSPA4L
ENSG00000183423	7	7	0.01074	1	7	0	0	LRIT3
ENSG00000122482	8	8	0.01078	1	7	1	0	ZNF644
ENSG00000105364	6	6	0.0108	1	5	1	0	MRPL4
ENSG00000133027	2	2	0.01092	1	2	0	0	PEMT
ENSG00000111670	3	3	0.01096	1	3	0	0	GNPTAB
ENSG00000153802	4	4	0.01111	1	4	0	0	TMPRSS11D
ENSG00000137478	3	3	0.01116	1	3	0	0	FCHSD2
ENSG00000141448	15	14	0.01123	1	15	0	0	GATA6
ENSG00000232070	3	3	0.01138	1	3	0	0	TMEM253
ENSG00000114316	6	6	0.01143	1	6	0	0	USP4
ENSG00000164024	4	4	0.01144	1	4	0	0	METAP1
ENSG00000181767	18	16	0.01148	1	15	3	0	OR8H2
ENSG00000183729	3	3	0.01161	1	2	1	0	NPBWR1
ENSG00000025770	9	9	0.01173	1	9	0	0	NCAPH2
ENSG00000178243	4	4	0.01176	1	4	0	0	C9orf62
ENSG00000117262	2	2	0.0118		2	0	0	GPR89A
ENSG00000102900	4	4	0.0118	1	4	0	0	NUP93
ENSG00000156162	4	4	0.0118	1	4	0	0	DPY19L4
ENSG00000140905	3	3	0.01181	1	2	1	0	GCSH
ENSG00000139725	3	3	0.01206	1	3	0	0	RHOF
ENSG00000121904	87	85	0.01208	1	84	3	0	CSMD2
ENSG00000165105	18	18	0.01213	1	17	1	0	RASEF
ENSG00000169302	13	12	0.01214	1	13	0	0	STK32A
ENSG00000182580	14	14	0.01221	1	14	0	0	EPHB3
ENSG00000101596	7	7	0.01238	1	7	0	0	SMCHD1
ENSG00000116106	7	6	0.01243	1	5	2	0	EPHA4
ENSG00000105428	13	13	0.01254	1	12	1	0	ZNRF4
ENSG00000065609	16	16	0.01256	1	13	3	0	SNAP91
ENSG00000157851	14	14	0.01256	1	12	2	0	DPYSL5
ENSG00000122786	10	10	0.01265	1	8	2	0	CALD1
ENSG00000269446	2	2	0.01273	1	2	0	0	AC006967.1
ENSG00000171055	1	1	0.01275		1	0	0	FEZ2
ENSG00000092421	15	15	0.0129	1	14	1	0	SEMA6A
ENSG00000144821	31	31	0.01296	1	30	1	0	MYH15
ENSG00000178177	3	3	0.01297	1	3	0	0	LCORL
ENSG00000157184	3	3	0.01298	1	3	0	0	CPT2
ENSG00000091317	2	2	0.01306	1	2	0	0	CMTM6
ENSG00000217455	4	4	0.01321	1	4	0	0	AC091801.1
ENSG00000125952	5	5	0.01327	1	5	0	0	MAX
ENSG00000182890	8	8	0.0134	1	8	0	0	GLUD2
ENSG00000128313	8	8	0.01354	1	7	1	0	APOL5
ENSG00000124920	28	28	0.01354	1	21	7	0	MYRF
ENSG00000198920	9	9	0.01368	1	7	2	0	KIAA0753
ENSG00000136819	3	3	0.01371	1	3	0	0	C9orf78
ENSG00000082293	75	70	0.01379	1	74	1	0	COL19A1
ENSG00000101440	2	2	0.01391	1	2	0	0	ASIP
ENSG00000008197	19	17	0.01393	1	17	2	0	TFAP2D
ENSG00000125633	3	3	0.014	1	3	0	0	CCDC93
ENSG00000125870	3	3	0.01401	1	3	0	0	SNRPB2
ENSG00000121068	7	7	0.01402	1	7	0	0	TBX2
ENSG00000189157	6	6	0.01433	1	6	0	0	FAM47E
ENSG00000204104	7	7	0.01439	1	6	1	0	TRAF3IP1
ENSG00000162543	1	1	0.01448		1	0	0	UBXN10
ENSG00000106683	17	17	0.01449	1	16	1	0	LIMK1
ENSG00000156574	3	3	0.01467		3	0	0	NODAL
ENSG00000205176	2	2	0.01469	1	1	1	0	REXO1L1
ENSG00000087299	6	5	0.01469	1	6	0	0	L2HGDH
ENSG00000028277	13	13	0.01488	1	13	0	0	POU2F2
ENSG00000140478	2	2	0.01494	1	2	0	0	GOLGA6D
ENSG00000159658	4	4	0.01494	1	4	0	0	EFCAB14
ENSG00000071537	6	6	0.01498	1	6	0	0	SEL1L
ENSG00000129534	11	11	0.01504	1	10	1	0	MIS18BP1
ENSG00000037042	1	1	0.01506		0	1	0	TUBG2
ENSG00000134242	10	10	0.01507	1	10	0	0	PTPN22
ENSG00000259371	6	6	0.01523	1	6	0	0	RP11-468E2.6
ENSG00000072657	30	28	0.01525	1	26	4	0	TRHDE
ENSG00000184702	4	4	0.01532	1	4	0	0	2005-09-01
ENSG00000104435	6	3	0.01551	1	6	0	0	STMN2
ENSG00000169855	14	13	0.01554	1	14	0	0	ROBO1
ENSG00000163930	4	4	0.01555	1	4	0	0	BAP1
ENSG00000086232	6	6	0.01561	1	6	0	0	EIF2AK1
ENSG00000170324	18	16	0.01564	1	17	1	0	FRMPD2
ENSG00000162493	2	2	0.01569	1	2	0	0	PDPN
ENSG00000268163	2	2	0.01569	1	2	0	0	AC004076.9
ENSG00000177181	7	7	0.01575	1	7	0	0	RIMKLA
ENSG00000186642	20	20	0.01582	1	19	1	0	PDE2A
ENSG00000164822	2	2	0.01584	1	2	0	0	DEFA6
ENSG00000169188	2	2	0.01598		2	0	0	APEX2
ENSG00000112514	3	3	0.01605	1	3	0	0	CUTA
ENSG00000170929	6	6	0.01606	1	6	0	0	OR1M1
ENSG00000115593	15	14	0.01614	1	11	4	0	SMYD1
ENSG00000144278	21	21	0.01615	1	21	0	0	GALNT13
ENSG00000039537	53	48	0.0162	1	48	5	0	C6
ENSG00000140600	8	7	0.01625	1	8	0	0	SH3GL3
ENSG00000168785	1	1	0.01628		1	0	0	TSPAN5
ENSG00000133246	17	17	0.01629	1	12	5	0	PRAM1
ENSG00000198818	2	2	0.01632	1	2	0	0	SFT2D1
ENSG00000197776	4	4	0.01632	1	3	1	0	KLHDC1
ENSG00000215595	3	3	0.01634	1	3	0	0	C20orf202
ENSG00000006451	1	1	0.01635		1	0	0	RALA
ENSG00000153207	11	11	0.01636	1	7	4	0	AHCTF1
ENSG00000142676	3	2	0.01637	1	3	0	0	RPL11
ENSG00000022556	31	29	0.01647	1	28	3	0	NLRP2
ENSG00000178226	12	12	0.01648	1	12	0	0	PRSS36
ENSG00000105982	4	3	0.01649	1	4	0	0	RNF32
ENSG00000171492	3	3	0.0165	1	3	0	0	LRRC8D
ENSG00000092470	5	5	0.01673	1	5	0	0	WDR76
ENSG00000135899	9	9	0.01673	1	9	0	0	SP110
ENSG00000144649	12	12	0.01677	1	12	0	0	FAM198A
ENSG00000198355	2	2	0.01683	1	2	0	0	PIM3
ENSG00000064012	7	7	0.01692	1	6	1	0	CASP8
ENSG00000249860	2	2	0.01694		2	0	0	MTRNR2L5
ENSG00000167945	10	9	0.01697	1	6	4	0	PRR25
ENSG00000132182	26	26	0.01707	1	20	6	0	NUP210
ENSG00000137312	1	1	0.01709		1	0	0	FLOT1
ENSG00000155918	4	4	0.01709	1	4	0	0	RAET1L
ENSG00000255472	3	3	0.0174	1	3	0	0	RP11-998D10.1
ENSG00000213096	8	8	0.01744	1	8	0	0	ZNF254
ENSG00000141642	3	3	0.01749	1	3	0	0	ELAC1
ENSG00000117592	3	3	0.01777	1	3	0	0	PRDX6
ENSG00000146378	4	3	0.01778	1	3	0	1	TAAR2
ENSG00000198833	2	2	0.01786	1	2	0	0	UBE2J1
ENSG00000145075	26	24	0.01788	1	26	0	0	CCDC39
ENSG00000122644	1	1	0.01793		1	0	0	ARL4A
ENSG00000188242	1	1	0.01802		0	1	0	CTD-2228K2.5
ENSG00000137198	6	6	0.01803	1	6	0	0	GMPR
ENSG00000172296	3	3	0.01811	1	3	0	0	SPTLC3
ENSG00000147873	2	2	0.01811	1	2	0	0	IFNA5
ENSG00000180592	5	5	0.01814	1	4	1	0	SKIDA1
ENSG00000140521	9	9	0.01816	1	7	2	0	POLG
ENSG00000162639	2	2	0.01817	1	2	0	0	HENMT1
ENSG00000203942	4	3	0.01819	1	3	1	0	C10orf62
ENSG00000179059	8	8	0.01822	1	8	0	0	ZFP42
ENSG00000187079	5	5	0.01823	1	4	1	0	TEAD1
ENSG00000256223	2	2	0.01847	1	2	0	0	ZNF10
ENSG00000249581	7	7	0.01853	1	7	0	0	CLRN2
ENSG00000147383	1	1	0.01861		1	0	0	NSDHL
ENSG00000183615	4	4	0.01864	1	3	0	1	FAM167B
ENSG00000171160	6	6	0.01871	1	6	0	0	MORN4
ENSG00000170613	14	13	0.01874	1	13	1	0	FAM71B
ENSG00000154175	50	48	0.01888	1	47	3	0	ABI3BP
ENSG00000155329	2	2	0.01889	1	2	0	0	ZCCHC10
ENSG00000124237	2	2	0.0189	1	2	0	0	C20orf85
ENSG00000105650	20	20	0.01898	1	18	2	0	PDE4C
ENSG00000178038	5	5	0.019	1	4	1	0	ALS2CL
ENSG00000127334	3	3	0.019	1	3	0	0	DYRK2
ENSG00000163703	1	1	0.01902		1	0	0	CRELD1
ENSG00000114120	2	2	0.01902	1	2	0	0	SLC25A36
ENSG00000175497	45	42	0.01915	1	43	2	0	DPP10
ENSG00000214050	4	4	0.0192	1	4	0	0	FBXO16
ENSG00000163645	7	7	0.01926	1	7	0	0	FAM194A
ENSG00000180016	3	3	0.01944	1	3	0	0	OR1E1
ENSG00000215301	7	7	0.01945	1	6	1	0	DDX3X
ENSG00000184905	2	2	0.01946	1	2	0	0	TCEAL2
ENSG00000180357	16	16	0.01963	1	14	0	2	ZNF609
ENSG00000130764	3	3	0.01964	1	3	0	0	LRRC47
ENSG00000124194	8	8	0.0198	1	8	0	0	GDAP1L1
ENSG00000158764	2	2	0.01987	1	2	0	0	ITLN2
ENSG00000198258	2	2	0.0199	1	1	1	0	UBL5
ENSG00000214226	2	2	0.02	1	2	0	0	C17orf67
ENSG00000174343	11	11	0.02005	1	8	3	0	CHRNA9
ENSG00000080815	7	6	0.0202	1	7	0	0	PSEN1
ENSG00000186866	8	8	0.02023	1	8	0	0	POFUT2
ENSG00000156076	7	6	0.02027	1	6	1	0	WIF1
ENSG00000198492	8	8	0.02033	1	7	1	0	YTHDF2
ENSG00000185219	9	9	0.02037	1	8	1	0	ZNF445
ENSG00000122884	1	1	0.02043		1	0	0	P4HA1
ENSG00000214456	9	9	0.02059	1	9	0	0	PLIN5
ENSG00000143387	7	7	0.02061	1	7	0	0	CTSK
ENSG00000074603	8	7	0.02081	1	6	2	0	DPP8
ENSG00000152291	2	2	0.02086	1	2	0	0	TGOLN2
ENSG00000136160	10	10	0.02087	1	10	0	0	EDNRB
ENSG00000141367	18	17	0.02091	1	9	2	7	CLTC
ENSG00000144451	11	11	0.02096	1	11	0	0	SPAG16
ENSG00000197604	3	3	0.02097		3	0	0	AC022532.1
ENSG00000258941	13	13	0.02101	1	12	1	0	RP11-407N17.3
ENSG00000184385	3	3	0.02103	1	2	1	0	C21orf128
ENSG00000185432	3	3	0.02107	1	3	0	0	METTL7A
ENSG00000118640	1	1	0.02113		1	0	0	VAMP8
ENSG00000164543	3	3	0.02113	1	3	0	0	STK17A
ENSG00000151746	10	10	0.02116	1	8	2	0	BICD1
ENSG00000152936	6	6	0.02122	1	4	2	0	IFLTD1
ENSG00000187730	10	10	0.02127	1	9	1	0	GABRD
ENSG00000196844	1	1	0.0216		1	0	0	PATE2
ENSG00000228459	1	1	0.02164		1	0	0	CXorf28
ENSG00000197706	7	7	0.02166	1	7	0	0	OR6C74
ENSG00000105447	2	2	0.02172	1	2	0	0	GRWD1
ENSG00000143891	3	3	0.02173	1	3	0	0	GALM
ENSG00000160838	4	4	0.02178	1	3	1	0	LRRC71
ENSG00000066926	4	4	0.02179	1	4	0	0	FECH
ENSG00000182158	12	11	0.02181	1	11	1	0	CREB3L2
ENSG00000248592	10	9	0.02181	1	10	0	0	TMEM110-MUSTN1
ENSG00000171453	4	4	0.02183	1	3	1	0	POLR1C
ENSG00000168060	18	17	0.02186	1	15	3	0	NAALADL1
ENSG00000237765	5	5	0.0219	1	4	0	1	FAM200B
ENSG00000141527	10	10	0.0219	1	10	0	0	CARD14
ENSG00000173302	5	5	0.02192	1	5	0	0	GPR148
ENSG00000070476	11	11	0.02202	1	10	1	0	ZXDC
ENSG00000197479	23	23	0.0221	1	21	2	0	PCDHB11
ENSG00000126882	9	8	0.02213	1	6	3	0	FAM78A
ENSG00000160588	1	1	0.02217		1	0	0	MPZL3
ENSG00000119509	8	7	0.02224	1	7	1	0	INVS
ENSG00000127824	3	3	0.02241	1	2	1	0	TUBA4A
ENSG00000205126	10	9	0.0225	1	10	0	0	ACCSL
ENSG00000181135	6	6	0.0226	1	6	0	0	ZNF707
ENSG00000163530	11	8	0.02267	1	10	1	0	DPPA2
ENSG00000073921	4	4	0.02275	1	4	0	0	PICALM
ENSG00000185479	10	10	0.02283	1	8	2	0	KRT6B
ENSG00000111300	4	4	0.02307	1	3	1	0	NAA25
ENSG00000179796	9	9	0.02324	1	9	0	0	LRRC3B
ENSG00000156261	3	3	0.02332	1	3	0	0	CCT8
ENSG00000185010	31	31	0.02335	1	29	2	0	F8
ENSG00000140859	4	4	0.02336	1	4	0	0	KIFC3
ENSG00000162975	8	8	0.02356	1	7	1	0	KCNF1
ENSG00000104818	4	4	0.0236	1	3	1	0	CGB2
ENSG00000174684	4	4	0.02362	1	3	1	0	B3GNT1
ENSG00000161509	16	15	0.02363	1	15	1	0	GRIN2C
ENSG00000004838	1	1	0.02366		1	0	0	ZMYND10
ENSG00000131477	3	3	0.02371	1	3	0	0	RAMP2
ENSG00000233828	6	5	0.0238	1	6	0	0	AC008394.1
ENSG00000181785	14	13	0.02392	1	14	0	0	OR5AS1
ENSG00000165434	8	8	0.02396	1	6	2	0	PGM2L1
ENSG00000119574	4	4	0.02437	1	4	0	0	ZBTB45
ENSG00000104814	20	18	0.02444	1	15	5	0	MAP4K1
ENSG00000099246	2	2	0.02455	1	2	0	0	RAB18
ENSG00000096063	7	7	0.02461	1	6	1	0	SRPK1
ENSG00000158604	2	2	0.0247	1	1	1	0	TMED4
ENSG00000124116	5	5	0.02471	1	5	0	0	WFDC3
ENSG00000226742	1	1	0.02471		1	0	0	HSBP1L1
ENSG00000170276	2	2	0.02471	1	2	0	0	HSPB2
ENSG00000183508	8	8	0.02473	1	8	0	0	FAM46C
ENSG00000015475	4	4	0.02476	1	4	0	0	BID
ENSG00000100811	3	3	0.02486	1	3	0	0	YY1
ENSG00000244414	11	10	0.02487	1	10	1	0	CFHR1
ENSG00000183134	4	4	0.02487	1	3	1	0	PTGDR2
ENSG00000205060	2	2	0.02489		2	0	0	SLC35B4
ENSG00000187922	2	2	0.02501	1	2	0	0	LCN10
ENSG00000112365	1	1	0.02515		1	0	0	ZBTB24
ENSG00000107130	1	1	0.0252		1	0	0	NCS1
ENSG00000174950	1	1	0.02535		1	0	0	CD164L2
ENSG00000124788	13	13	0.02572	1	11	2	0	ATXN1
ENSG00000143819	4	4	0.02575	1	4	0	0	EPHX1
ENSG00000172123	6	5	0.02592	1	5	1	0	SLFN12
ENSG00000197860	1	1	0.0262		1	0	0	SGTB
ENSG00000124602	2	2	0.0262	1	0	2	0	UNC5CL
ENSG00000167986	12	12	0.02623	1	10	2	0	DDB1
ENSG00000213341	7	7	0.02629	1	7	0	0	CHUK
ENSG00000268941	1	1	0.02638		1	0	0	MGC4294
ENSG00000150681	12	11	0.02638	1	12	0	0	RGS18
ENSG00000257987	2	2	0.02647	1	2	0	0	LINC00935
ENSG00000123143	18	18	0.02653	1	13	5	0	PKN1
ENSG00000163558	8	8	0.02656	1	8	0	0	PRKCI
ENSG00000269879	2	2	0.02667	1	2	0	0	AL353583.1
ENSG00000145242	37	36	0.02671	1	36	1	0	EPHA5
ENSG00000156232	3	3	0.02673	1	3	0	0	WHAMM
ENSG00000129474	2	2	0.02676	1	2	0	0	AJUBA
ENSG00000066044	6	6	0.02677	1	5	1	0	ELAVL1
ENSG00000176299	25	21	0.02681	1	24	0	1	OR4M1
ENSG00000130513	4	4	0.02684	1	4	0	0	GDF15
ENSG00000189253	10	10	0.02713	1	10	0	0	TRIM64B
ENSG00000155229	9	9	0.02717	1	8	1	0	MMS19
ENSG00000174738	2	2	0.0273	1	2	0	0	NR1D2
ENSG00000165309	16	16	0.02732	1	16	0	0	ARMC3
ENSG00000105672	7	7	0.02734	1	7	0	0	ETV2
ENSG00000163520	20	20	0.02734	1	16	4	0	FBLN2
ENSG00000198768	9	9	0.02745	1	7	2	0	APCDD1L
ENSG00000101391	8	7	0.0275	1	8	0	0	CDK5RAP1
ENSG00000177602	8	8	0.02757	1	5	3	0	GSG2
ENSG00000149575	2	2	0.02757	1	2	0	0	SCN2B
ENSG00000198853	8	8	0.02759	1	8	0	0	RUSC2
ENSG00000164220	3	3	0.02767	1	3	0	0	F2RL2
ENSG00000180539	2	2	0.02777	1	1	1	0	C9orf139
ENSG00000181035	2	2	0.0279	1	2	0	0	SLC25A42
ENSG00000172554	24	23	0.02793	1	21	3	0	SNTG2
ENSG00000150526	7	7	0.02804	1	6	1	0	MIA2
ENSG00000121895	4	4	0.02817	1	4	0	0	TMEM156
ENSG00000164190	19	19	0.0282	1	16	3	0	NIPBL
ENSG00000107372	1	1	0.02823		1	0	0	ZFAND5
ENSG00000205740	1	1	0.02825		0	1	0	AL359878.1
ENSG00000196924	20	20	0.0283	1	18	1	1	FLNA
ENSG00000196150	9	9	0.02831	1	8	1	0	ZNF250
ENSG00000157578	9	9	0.02833	1	9	0	0	LCA5L
ENSG00000158517	3	3	0.02847	1	3	0	0	NCF1
ENSG00000254318	3	3	0.02849	1	3	0	0	C8orf87
ENSG00000211455	1	1	0.02863		1	0	0	STK38L
ENSG00000172752	97	91	0.02866	1	94	3	0	COL6A5
ENSG00000177030	6	6	0.02869	1	5	1	0	DEAF1
ENSG00000180667	3	3	0.02876	1	3	0	0	YOD1
ENSG00000185989	12	12	0.02881	1	11	1	0	RASA3
ENSG00000187486	4	4	0.02885	1	4	0	0	KCNJ11
ENSG00000127083	3	3	0.0289		3	0	0	OMD
ENSG00000092199	3	3	0.02907	1	3	0	0	HNRNPC
ENSG00000105053	5	5	0.02908	1	5	0	0	VRK3
ENSG00000122367	17	17	0.0291	1	13	4	0	LDB3
ENSG00000224130	2	2	0.02912	1	2	0	0	AP001652.1
ENSG00000100304	9	9	0.02922	1	8	1	0	TTLL12
ENSG00000089195	2	2	0.02926	1	2	0	0	TRMT6
ENSG00000122012	13	13	0.02939	1	13	0	0	SV2C
ENSG00000141699	3	3	0.0294	1	3	0	0	FAM134C
ENSG00000205707	1	1	0.02942		1	0	0	LYRM5
ENSG00000180219	7	7	0.02944	1	7	0	0	FAM71C
ENSG00000137275	4	4	0.02964	1	4	0	0	RIPK1
ENSG00000145244	20	20	0.02985	1	19	1	0	CORIN
ENSG00000169083	5	5	0.02987	1	4	1	0	AR
ENSG00000240694	14	13	0.02987	1	14	0	0	PNMA2
ENSG00000077943	53	50	0.03002	1	53	0	0	ITGA8
ENSG00000169814	9	9	0.03006	1	8	1	0	BTD
ENSG00000115718	3	3	0.03011	1	1	2	0	PROC
ENSG00000188386	9	8	0.03013	1	9	0	0	PPP3R2
ENSG00000100226	9	9	0.03029	1	9	0	0	GTPBP1
ENSG00000179636	3	3	0.0304	1	3	0	0	TPPP2
ENSG00000091129	24	23	0.0304	1	23	1	0	NRCAM
ENSG00000177558	12	12	0.0305	1	12	0	0	FAM187B
ENSG00000257411	1	1	0.03051		1	0	0	RP11-603J24.9
ENSG00000153896	19	19	0.03053	1	16	3	0	ZNF599
ENSG00000187527	36	36	0.03053	1	33	3	0	ATP13A5
ENSG00000106868	11	10	0.03055	1	11	0	0	SUSD1
ENSG00000171564	4	4	0.03067	1	4	0	0	FGB
ENSG00000156510	9	9	0.03068	1	7	2	0	HKDC1
ENSG00000065615	3	3	0.0307	1	3	0	0	CYB5R4
ENSG00000197530	6	6	0.03071	1	5	1	0	MIB2
ENSG00000183722	2	2	0.03072	1	2	0	0	LHFP
ENSG00000152292	8	8	0.03093	1	8	0	0	SH2D6
ENSG00000152518	8	8	0.03097	1	6	2	0	ZFP36L2
ENSG00000179698	37	37	0.03098	1	33	4	0	KIAA1875
ENSG00000126353	6	6	0.03104	1	5	1	0	CCR7
ENSG00000164944	17	16	0.03111	1	15	2	0	KIAA1429
ENSG00000065457	3	3	0.03111	1	3	0	0	ADAT1
ENSG00000203734	8	8	0.03114	1	8	0	0	ECT2L
ENSG00000183386	1	1	0.03114		0	1	0	FHL3
ENSG00000102710	9	9	0.03136	1	8	1	0	SUPT20H
ENSG00000181072	19	18	0.03136	1	19	0	0	CHRM2
ENSG00000172146	9	9	0.03139	1	9	0	0	OR1A1
ENSG00000163032	1	1	0.03139		1	0	0	VSNL1
ENSG00000168447	14	14	0.03144	1	14	0	0	SCNN1B
ENSG00000159374	8	7	0.03157	1	8	0	0	M1AP
ENSG00000070808	8	8	0.0316	1	8	0	0	CAMK2A
ENSG00000167359	8	8	0.03166	1	8	0	0	OR51I1
ENSG00000162009	5	5	0.03174	1	4	1	0	SSTR5
ENSG00000087494	3	3	0.0318	1	2	1	0	PTHLH
ENSG00000109738	10	10	0.03184	1	10	0	0	GLRB
ENSG00000127125	6	6	0.03197	1	6	0	0	PPCS
ENSG00000164181	2	2	0.03205	1	2	0	0	ELOVL7
ENSG00000173198	7	7	0.03217	1	7	0	0	CYSLTR1
ENSG00000178175	16	16	0.03217	1	12	4	0	ZNF366
ENSG00000175832	3	3	0.03219	1	3	0	0	ETV4
ENSG00000175643	2	2	0.03222	1	2	0	0	RMI2
ENSG00000127314	2	2	0.03229	1	2	0	0	RAP1B
ENSG00000125999	14	14	0.03237	1	14	0	0	BPIFB1
ENSG00000102683	3	3	0.03241	1	2	1	0	SGCG
ENSG00000116791	1	1	0.03248		1	0	0	CRYZ
ENSG00000197213	16	14	0.03253	1	12	4	0	ZSCAN5B
ENSG00000173597	7	7	0.03253	1	6	1	0	SULT1B1
ENSG00000134283	6	5	0.03259	1	6	0	0	PPHLN1
ENSG00000160994	8	8	0.03266	1	8	0	0	CCDC105
ENSG00000170820	37	34	0.03276	1	37	0	0	FSHR
ENSG00000082068	4	4	0.03278	1	3	1	0	WDR70
ENSG00000113811	1	1	0.03294		0	1	0	SELK
ENSG00000205642	3	3	0.03306	1	3	0	0	VCX3B
ENSG00000078142	8	8	0.03309	1	7	1	0	PIK3C3
ENSG00000221858	11	11	0.03323	1	10	1	0	OR2A12
ENSG00000169306	22	20	0.03338	1	22	0	0	IL1RAPL1
ENSG00000073605	10	10	0.03342	1	10	0	0	GSDMB
ENSG00000177683	2	2	0.03353	1	2	0	0	THAP5
ENSG00000101752	2	2	0.03358	1	2	0	0	MIB1
ENSG00000065320	3	3	0.03362	1	3	0	0	NTN1
ENSG00000180817	3	3	0.03372	1	2	1	0	PPA1
ENSG00000159496	9	9	0.03385	1	9	0	0	RGL4
ENSG00000131183	12	12	0.03394	1	9	3	0	SLC34A1
ENSG00000161036	6	6	0.03401	1	6	0	0	LRWD1
ENSG00000258429	1	1	0.03414		1	0	0	PDF
ENSG00000139055	8	8	0.03419	1	8	0	0	ERP27
ENSG00000135976	18	18	0.03427	1	16	1	1	ANKRD36
ENSG00000135837	27	27	0.03427	1	27	0	0	CEP350
ENSG00000174498	12	12	0.03428	1	9	3	0	IGDCC3
ENSG00000073614	9	9	0.03458	1	6	3	0	KDM5A
ENSG00000129993	4	4	0.03459	1	3	1	0	CBFA2T3
ENSG00000196900	1	1	0.03473		1	0	0	C5orf48
ENSG00000140459	9	8	0.03474	1	9	0	0	CYP11A1
ENSG00000184809	6	5	0.03487	1	5	1	0	C21orf88
ENSG00000168772	4	4	0.03496	1	4	0	0	CXXC4
ENSG00000147121	2	2	0.03496	1	1	1	0	KRBOX4
ENSG00000099889	8	8	0.035	1	8	0	0	ARVCF
ENSG00000186834	1	1	0.03507		1	0	0	HEXIM1
ENSG00000204165	2	2	0.0351	1	2	0	0	CXorf65
ENSG00000166111	12	11	0.03513	1	12	0	0	SVOP
ENSG00000119431	3	3	0.03522	1	2	1	0	HDHD3
ENSG00000134539	3	3	0.03528	1	3	0	0	KLRD1
ENSG00000189139	42	41	0.03531	1	40	2	0	FSCB
ENSG00000105887	2	2	0.03533	1	2	0	0	MTPN
ENSG00000163590	5	5	0.03541	1	4	1	0	PPM1L
ENSG00000158901	4	4	0.03543	1	3	0	1	WFDC8
ENSG00000122852	14	14	0.03545	1	14	0	0	SFTPA1
ENSG00000126768	1	1	0.0356		1	0	0	TIMM17B
ENSG00000269515	2	2	0.03561	1	2	0	0	AL137026.1
ENSG00000154654	36	33	0.03563	1	35	1	0	NCAM2
ENSG00000161526	2	2	0.03587	1	1	1	0	SAP30BP
ENSG00000167941	5	5	0.03605	1	5	0	0	SOST
ENSG00000137776	7	7	0.03612	1	6	1	0	SLTM
ENSG00000144460	34	33	0.03618	1	33	1	0	NYAP2
ENSG00000166887	3	3	0.03624	1	3	0	0	VPS39
ENSG00000122952	1	1	0.03627		1	0	0	ZWINT
ENSG00000247270	3	3	0.03631	1	3	0	0	AC132186.1
ENSG00000165182	4	4	0.03652	1	4	0	0	CXorf58
ENSG00000244038	3	3	0.0366	1	3	0	0	DDOST
ENSG00000171217	3	3	0.03664	1	3	0	0	CLDN20
ENSG00000108849	2	2	0.03673	1	1	1	0	PPY
ENSG00000081189	16	15	0.03691	1	15	1	0	MEF2C
ENSG00000185105	8	8	0.03693	1	6	2	0	MYADML2
ENSG00000132613	13	13	0.03693	1	12	1	0	MTSS1L
ENSG00000107738	5	5	0.03694	1	5	0	0	C10orf54
ENSG00000009844	1	1	0.03698		1	0	0	VTA1
ENSG00000106268	1	1	0.03698		1	0	0	NUDT1
ENSG00000136527	4	4	0.037	1	3	0	1	TRA2B
ENSG00000174775	6	5	0.03741	1	6	0	0	HRAS
ENSG00000164485	4	4	0.03744	1	4	0	0	IL22RA2
ENSG00000134243	8	8	0.03754	1	7	1	0	SORT1
ENSG00000182013	9	9	0.03756	1	8	1	0	PNMAL1
ENSG00000174891	2	2	0.03764	1	2	0	0	RSRC1
ENSG00000184937	6	6	0.03772	1	5	0	1	WT1
ENSG00000150201	1	1	0.03773		1	0	0	FXYD4
ENSG00000080608	1	1	0.03775		1	0	0	KIAA0020
ENSG00000165646	7	6	0.03791	1	6	1	0	SLC18A2
ENSG00000158201	2	2	0.03793	1	2	0	0	ABHD3
ENSG00000033122	50	50	0.03794	1	46	4	0	LRRC7
ENSG00000167281	6	6	0.03803	1	6	0	0	RBFOX3
ENSG00000205106	1	1	0.03811		1	0	0	CTD-2210P24.4
ENSG00000183479	1	1	0.03831		0	1	0	TREX2
ENSG00000198133	4	4	0.03834	1	4	0	0	TMEM229B
ENSG00000143502	10	9	0.03882	1	9	1	0	SUSD4
ENSG00000115221	4	4	0.03892	1	4	0	0	ITGB6
ENSG00000130032	6	6	0.03893	1	5	1	0	PRRG3
ENSG00000091010	5	5	0.03903	1	5	0	0	POU4F3
ENSG00000183571	1	1	0.03904		1	0	0	PGPEP1L
ENSG00000221949	1	1	0.03912		1	0	0	C12orf61
ENSG00000154118	12	12	0.03915	1	11	1	0	JPH3
ENSG00000160233	4	4	0.03917	1	3	1	0	LRRC3
ENSG00000046774	8	7	0.03934	1	8	0	0	MAGEC2
ENSG00000188690	2	2	0.03975	1	2	0	0	UROS
ENSG00000187600	11	11	0.03978	1	10	1	0	TMEM247
ENSG00000186522	4	4	0.03979	1	4	0	0	2010-09-01
ENSG00000144233	2	2	0.03983	1	2	0	0	AMMECR1L
ENSG00000011405	11	11	0.03984	1	11	0	0	PIK3C2A
ENSG00000181609	5	4	0.03985	1	5	0	0	OR52D1
ENSG00000213533	8	8	0.04004	1	8	0	0	TMEM110
ENSG00000164076	10	10	0.04018	1	10	0	0	CAMKV
ENSG00000170917	3	3	0.04021	1	3	0	0	NUDT6
ENSG00000183765	11	11	0.04022	1	11	0	0	CHEK2
ENSG00000057149	3	3	0.04024	1	3	0	0	SERPINB3
ENSG00000106682	1	1	0.04033		1	0	0	EIF4H
ENSG00000144034	2	2	0.04036	1	2	0	0	TPRKB
ENSG00000176058	16	16	0.04036	1	13	3	0	TPRN
ENSG00000103310	10	9	0.04041	1	10	0	0	ZP2
ENSG00000197360	13	13	0.04046	1	11	2	0	ZNF98
ENSG00000145936	8	7	0.04065	1	8	0	0	KCNMB1
ENSG00000177465	7	6	0.04068	1	6	1	0	ACOT4
ENSG00000162456	7	6	0.04069	1	5	2	0	KNCN
ENSG00000137252	8	7	0.0408	1	8	0	0	HCRTR2
ENSG00000160097	2	2	0.04088	1	2	0	0	FNDC5
ENSG00000268402	2	2	0.04119	1	2	0	0	AL031320.1
ENSG00000108306	1	1	0.04128		1	0	0	FBXL20
ENSG00000184584	3	3	0.04131	1	2	1	0	TMEM173
ENSG00000108443	1	1	0.04146		1	0	0	RPS6KB1
ENSG00000100490	2	2	0.04161	1	1	1	0	CDKL1
ENSG00000136932	7	7	0.04177	1	7	0	0	C9orf156
ENSG00000185651	2	2	0.04185	1	2	0	0	UBE2L3
ENSG00000161904	5	5	0.04187	1	4	1	0	LEMD2
ENSG00000110046	25	24	0.04197	1	19	6	0	ATG2A
ENSG00000186952	11	10	0.04197	1	11	0	0	TMEM232
ENSG00000015520	53	51	0.04206	1	49	4	0	NPC1L1
ENSG00000203733	4	4	0.04215	1	3	1	0	GJE1
ENSG00000123576	2	2	0.04221	1	1	0	1	ESX1
ENSG00000114126	1	1	0.04224		1	0	0	TFDP2
ENSG00000162641	12	11	0.04227	1	11	1	0	AKNAD1
ENSG00000129083	8	7	0.0423	1	8	0	0	COPB1
ENSG00000173572	37	36	0.04235	1	35	2	0	NLRP13
ENSG00000138468	10	10	0.0424	1	9	1	0	SENP7
ENSG00000176407	1	1	0.04253		1	0	0	KCMF1
ENSG00000205300	1	1	0.04255		0	1	0	RP11-352D3.2
ENSG00000175048	5	4	0.04257	1	5	0	0	ZDHHC14
ENSG00000010318	3	3	0.04259	1	3	0	0	PHF7
ENSG00000158458	10	10	0.04263	1	8	2	0	NRG2
ENSG00000128284	5	5	0.04268	1	4	1	0	APOL3
ENSG00000105255	10	8	0.04283	1	10	0	0	FSD1
ENSG00000157131	14	14	0.04285	1	13	1	0	C8A
ENSG00000268367	1	1	0.04285		1	0	0	AC126614.1
ENSG00000099958	5	5	0.04294	1	5	0	0	DERL3
ENSG00000246922	14	12	0.043	1	12	2	0	UBAP1L
ENSG00000168310	5	5	0.04301	1	4	0	1	IRF2
ENSG00000182240	5	5	0.04302	1	4	1	0	BACE2
ENSG00000163513	6	6	0.04306	1	6	0	0	TGFBR2
ENSG00000186487	31	31	0.04307	1	29	2	0	MYT1L
ENSG00000102054	2	2	0.04307	1	2	0	0	RBBP7
ENSG00000167701	4	4	0.04324	1	4	0	0	GPT
ENSG00000179409	2	2	0.04341	1	2	0	0	GEMIN4
ENSG00000169905	7	6	0.04341	1	7	0	0	TOR1AIP2
ENSG00000163428	4	4	0.04344	1	3	1	0	LRRC58
ENSG00000105376	10	10	0.04345	1	8	2	0	ICAM5
ENSG00000134369	21	21	0.04345	1	20	1	0	NAV1
ENSG00000211452	4	4	0.04355	1	4	0	0	DIO1
ENSG00000143970	11	11	0.04361	1	11	0	0	ASXL2
ENSG00000214109	1	1	0.04361		1	0	0	AC008686.1
ENSG00000198799	5	5	0.04368	1	5	0	0	LRIG2
ENSG00000181467	3	3	0.04374	1	3	0	0	RAP2B
ENSG00000151093	1	1	0.04381		1	0	0	OXSM
ENSG00000123395	4	3	0.04384	1	4	0	0	C12orf44
ENSG00000144671	10	10	0.04385	1	10	0	0	SLC22A14
ENSG00000206474	13	13	0.04387	1	11	2	0	OR10C1
ENSG00000134250	33	32	0.04397	1	30	0	3	NOTCH2
ENSG00000177963	3	2	0.04406	1	2	1	0	RIC8A
ENSG00000166363	8	7	0.04406	1	8	0	0	OR10A5
ENSG00000162585	1	1	0.04412		1	0	0	C1orf86
ENSG00000164325	8	7	0.04417	1	8	0	0	TMEM174
ENSG00000049541	3	3	0.04418	1	3	0	0	RFC2
ENSG00000185033	8	8	0.04422	1	7	0	1	SEMA4B
ENSG00000033030	6	6	0.04429	1	5	1	0	ZCCHC8
ENSG00000105520	8	8	0.04431	1	7	1	0	DKFZP761J1410
ENSG00000169967	6	6	0.04432	1	5	1	0	MAP3K2
ENSG00000169217	3	3	0.04451	1	3	0	0	CD2BP2
ENSG00000179454	2	1	0.04452	1	2	0	0	KLHL28
ENSG00000168412	10	9	0.04456	1	8	2	0	MTNR1A
ENSG00000197818	4	4	0.04457	1	3	1	0	SLC9A8
ENSG00000081377	6	6	0.04458	1	5	1	0	CDC14B
ENSG00000114455	8	8	0.04466	1	8	0	0	HHLA2
ENSG00000115816	5	5	0.0447	1	4	1	0	CEBPZ
ENSG00000033800	2	2	0.04473	1	2	0	0	PIAS1
ENSG00000135870	13	13	0.04477	1	11	2	0	RC3H1
ENSG00000135164	4	4	0.04481	1	4	0	0	DMTF1
ENSG00000164332	1	1	0.04482		1	0	0	UBLCP1
ENSG00000132153	7	7	0.04498	1	7	0	0	DHX30
ENSG00000010379	21	20	0.04498	1	19	2	0	SLC6A13
ENSG00000077009	4	4	0.04499	1	3	1	0	NMRK2
ENSG00000147885	7	7	0.045	1	7	0	0	IFNA16
ENSG00000167874	1	1	0.045		1	0	0	TMEM88
ENSG00000183313	10	9	0.04504	1	10	0	0	OR52L1
ENSG00000260371	1	1	0.04516		1	0	0	RP11-343C2.9
ENSG00000100146	7	6	0.04521	1	7	0	0	SOX10
ENSG00000150687	6	6	0.04522	1	6	0	0	PRSS23
ENSG00000163964	1	1	0.04523		1	0	0	PIGX
ENSG00000137267	5	5	0.04544	1	4	1	0	TUBB2A
ENSG00000272414	4	4	0.04556	1	4	0	0	FAM47E
ENSG00000103932	16	16	0.04576	1	14	2	0	RPAP1
ENSG00000180537	6	6	0.04578	1	5	1	0	RNF182
ENSG00000187513	10	10	0.04583	1	8	2	0	GJA4
ENSG00000172154	10	10	0.04593	1	9	1	0	OR8I2
ENSG00000143149	3	3	0.04599	1	3	0	0	ALDH9A1
ENSG00000143337	3	3	0.04606	1	3	0	0	TOR1AIP1
ENSG00000222046	3	3	0.04608	1	2	1	0	DCDC2B
ENSG00000068784	8	8	0.04616	1	7	1	0	SRBD1
ENSG00000219073	6	6	0.04633	1	6	0	0	CELA3B
ENSG00000185437	6	6	0.04642	1	4	2	0	SH3BGR
ENSG00000160307	2	2	0.04642	1	2	0	0	S100B
ENSG00000185873	6	5	0.04673	1	6	0	0	TMPRSS11B
ENSG00000117174	2	2	0.04676	1	2	0	0	ZNHIT6
ENSG00000042062	22	22	0.0469	1	20	2	0	FAM65C
ENSG00000170923	4	4	0.04698	1	3	1	0	OR7G2
ENSG00000105392	6	6	0.04699	1	4	2	0	CRX
ENSG00000136111	3	3	0.04712	1	3	0	0	TBC1D4
ENSG00000133131	6	6	0.04713	1	6	0	0	MORC4
ENSG00000005421	4	4	0.04714	1	4	0	0	PON1
ENSG00000172995	15	15	0.04715	1	14	1	0	ARPP21
ENSG00000142233	14	14	0.04723	1	12	2	0	NTN5
ENSG00000215704	2	2	0.04725	1	2	0	0	CELA2B
ENSG00000132294	13	12	0.04725	1	13	0	0	EFR3A
ENSG00000114861	6	6	0.04731	1	4	2	0	FOXP1
ENSG00000221852	4	4	0.04731	1	4	0	0	KRTAP1-5
ENSG00000138472	5	5	0.04743	1	5	0	0	GUCA1C
ENSG00000161031	18	17	0.04744	1	17	1	0	PGLYRP2
ENSG00000270249	1	1	0.04751		1	0	0	RP11-514P8.7
ENSG00000133800	8	7	0.04753	1	8	0	0	LYVE1
ENSG00000162694	5	5	0.04755	1	5	0	0	EXTL2
ENSG00000057468	17	16	0.04759	1	16	1	0	MSH4
ENSG00000111536	4	4	0.04759	1	3	1	0	IL26
ENSG00000079263	18	18	0.0476	1	18	0	0	SP140
ENSG00000113141	3	3	0.04773	1	2	1	0	IK
ENSG00000162851	5	5	0.04777	1	5	0	0	TFB2M
ENSG00000139910	14	13	0.04783	1	13	1	0	NOVA1
ENSG00000163064	2	2	0.04789	1	2	0	0	EN1
ENSG00000130377	16	15	0.04794	1	15	1	0	ACSBG2
ENSG00000099995	11	11	0.04795	1	10	1	0	SF3A1
ENSG00000131400	8	8	0.04801	1	7	1	0	NAPSA
ENSG00000141179	5	5	0.04808	1	5	0	0	PCTP
ENSG00000155034	19	17	0.04808	1	17	2	0	FBXL18
ENSG00000157353	20	19	0.04811	1	18	2	0	FUK
ENSG00000007384	12	12	0.04826	1	11	1	0	RHBDF1
ENSG00000104626	1	1	0.04831		1	0	0	ERI1
ENSG00000262484	3	3	0.04837	1	1	2	0	CTC-360G5.1
ENSG00000129244	1	1	0.04838		1	0	0	ATP1B2
ENSG00000171180	9	8	0.0485	1	8	1	0	OR2M4
ENSG00000172757	2	2	0.04853	1	2	0	0	CFL1
ENSG00000183682	2	2	0.04866	1	2	0	0	BMP8A
ENSG00000165934	6	6	0.04868	1	4	2	0	CPSF2
ENSG00000198756	11	11	0.04868	1	11	0	0	COLGALT2
ENSG00000159459	12	12	0.04874	1	10	2	0	UBR1
ENSG00000172602	1	1	0.04882		0	1	0	RND1
ENSG00000198169	12	12	0.04882	1	11	1	0	ZNF251
ENSG00000069399	5	5	0.04891	1	4	1	0	BCL3
ENSG00000170515	2	2	0.04907	1	1	1	0	PA2G4
ENSG00000267883	2	2	0.04909	1	2	0	0	PRED60
ENSG00000155085	35	35	0.04909	1	33	2	0	AK9
ENSG00000174010	8	7	0.04917	1	8	0	0	KLHL15
ENSG00000123684	3	3	0.04934	1	3	0	0	LPGAT1
ENSG00000165917	2	2	0.04939	1	2	0	0	RAPSN
ENSG00000171561	6	6	0.04939	1	5	1	0	OR2AT4
ENSG00000205279	2	2	0.04942	1	2	0	0	CTXN3
ENSG00000125734	3	3	0.04948	1	2	1	0	GPR108
ENSG00000131979	2	2	0.04949	1	2	0	0	GCH1
ENSG00000187098	9	9	0.04955	1	8	1	0	MITF
ENSG00000135119	8	8	0.04956	1	8	0	0	RNFT2
ENSG00000236032	21	18	0.04961	1	19	2	0	OR5H14
ENSG00000162366	1	1	0.04981		1	0	0	PDZK1IP1
ENSG00000101558	4	4	0.04981	1	4	0	0	VAPA
ENSG00000231192	16	15	0.04992	1	15	0	1	OR5H1
ENSG00000176563	4	4	0.04996	1	4	0	0	CNTD1
ENSG00000160999	11	11	0.04997	1	11	0	0	SH2B2
ENSG00000152910	54	52	0.04999	1	54	0	0	CNTNAP4
ENSG00000174953	5	5	0.05008	1	4	1	0	DHX36
ENSG00000070444	5	5	0.0501	1	3	2	0	MNT
ENSG00000123689	3	3	0.05019	1	3	0	0	G0S2
ENSG00000269510	2	2	0.05039	1	2	0	0	FLJ00273
ENSG00000143125	4	3	0.05039	1	3	1	0	PROK1
ENSG00000153317	20	20	0.05046	1	18	2	0	ASAP1
ENSG00000152377	12	12	0.05051	1	12	0	0	SPOCK1
ENSG00000175264	13	13	0.05054	1	12	1	0	CHST1
ENSG00000124126	31	30	0.05055	1	27	4	0	PREX1
ENSG00000135365	5	5	0.05062	1	3	2	0	PHF21A
ENSG00000176915	10	10	0.05069	1	10	0	0	ANKLE2
ENSG00000174804	9	9	0.05075	1	5	2	2	FZD4
ENSG00000073756	7	7	0.05076	1	7	0	0	PTGS2
ENSG00000103449	59	59	0.05076	1	55	4	0	SALL1
ENSG00000173917	4	4	0.05085	1	4	0	0	HOXB2
ENSG00000132631	3	3	0.05105	1	3	0	0	SCP2D1
ENSG00000178568	32	32	0.05117	1	30	2	0	ERBB4
ENSG00000261115	9	9	0.0512	1	9	0	0	TMEM178B
ENSG00000135917	13	13	0.05135	1	13	0	0	SLC19A3
ENSG00000163481	2	2	0.05156	1	2	0	0	RNF25
ENSG00000135441	1	1	0.05159		1	0	0	BLOC1S1
ENSG00000176428	11	11	0.05171	1	11	0	0	VPS37D
ENSG00000134884	1	1	0.05179		1	0	0	ARGLU1
ENSG00000184497	18	17	0.05197	1	17	1	0	TMEM255B
ENSG00000167749	5	5	0.052	1	2	3	0	KLK4
ENSG00000135363	2	2	0.052	1	2	0	0	LMO2
ENSG00000010030	6	6	0.05201	1	6	0	0	ETV7
ENSG00000115271	1	1	0.05202		1	0	0	GCA
ENSG00000110245	1	1	0.05202		1	0	0	APOC3
ENSG00000171552	2	1	0.05202	1	2	0	0	BCL2L1
ENSG00000188032	2	2	0.05205	1	1	1	0	C19orf67
ENSG00000152104	14	14	0.05207	1	13	1	0	PTPN14
ENSG00000267954	2	2	0.05213	1	2	0	0	AP000349.1
ENSG00000180730	5	5	0.05216	1	2	3	0	SHISA2
ENSG00000221859	1	1	0.05216		1	0	0	KRTAP10-10
ENSG00000143952	7	7	0.05226	1	6	1	0	VPS54
ENSG00000163534	16	16	0.05237	1	16	0	0	FCRL1
ENSG00000215504	4	4	0.05247	1	4	0	0	AP000974.1
ENSG00000144736	2	2	0.05252		2	0	0	SHQ1
ENSG00000112081	1	1	0.0526		1	0	0	SRSF3
ENSG00000169402	6	6	0.05266	1	5	1	0	RSPH10B2
ENSG00000223609	5	5	0.0527	1	5	0	0	HBD
ENSG00000180096	5	5	0.05284	1	3	2	0	2001-09-01
ENSG00000186074	8	8	0.0529	1	8	0	0	CD300LF
ENSG00000186714	19	19	0.05296	1	19	0	0	CCDC73
ENSG00000113522	10	10	0.05299	1	10	0	0	RAD50
ENSG00000186188	8	8	0.05302	1	8	0	0	FFAR4
ENSG00000179144	11	9	0.05305	1	10	1	0	GIMAP7
ENSG00000172765	4	4	0.05309	1	4	0	0	TMCC1
ENSG00000214248	1	1	0.05319		1	0	0	AC010336.1
ENSG00000182050	18	18	0.0532	1	16	2	0	MGAT4C
ENSG00000173588	7	7	0.05322	1	7	0	0	CCDC41
ENSG00000151715	4	4	0.05343	1	4	0	0	TMEM45B
ENSG00000204296	9	9	0.05344	1	9	0	0	C6orf10
ENSG00000186204	9	9	0.05354	1	9	0	0	CYP4F12
ENSG00000104863	2	2	0.05355	1	2	0	0	LIN7B
ENSG00000134917	21	21	0.05356	1	21	0	0	ADAMTS8
ENSG00000125246	9	9	0.05357	1	7	2	0	CLYBL
ENSG00000112299	11	9	0.05361	1	11	0	0	VNN1
ENSG00000189367	16	16	0.05368	1	15	1	0	KIAA0408
ENSG00000153266	3	3	0.0537	1	3	0	0	FEZF2
ENSG00000165804	12	12	0.05374	1	9	3	0	ZNF219
ENSG00000166446	11	11	0.05378	1	9	2	0	CDYL2
ENSG00000100418	2	2	0.0538		1	1	0	DESI1
ENSG00000159399	12	12	0.0538	1	11	1	0	HK2
ENSG00000239961	13	13	0.05392	1	13	0	0	LILRA4
ENSG00000096092	1	1	0.0542		0	1	0	TMEM14A
ENSG00000153707	64	64	0.0543	1	62	2	0	PTPRD
ENSG00000119523	1	1	0.05431		0	0	1	ALG2
ENSG00000187821	4	3	0.05433	1	3	1	0	HELT
ENSG00000179912	11	11	0.05467	1	11	0	0	R3HDM2
ENSG00000159086	5	5	0.05469	1	5	0	0	PAXBP1
ENSG00000258436	3	2	0.0547	1	3	0	0	RNASE12
ENSG00000197591	21	21	0.0548	1	20	1	0	OR11L1
ENSG00000071564	19	13	0.05491	1	16	3	0	TCF3
ENSG00000050165	2	2	0.05504	1	1	1	0	DKK3
ENSG00000126266	8	8	0.05506	1	7	1	0	FFAR1
ENSG00000224186	1	1	0.05506		1	0	0	CTC-349C3.1
ENSG00000228716	1	1	0.05509		1	0	0	DHFR
ENSG00000075886	3	3	0.05519	1	1	2	0	TUBA3D
ENSG00000187498	49	49	0.05542	1	47	2	0	COL4A1
ENSG00000073282	18	18	0.05568	1	18	0	0	TP63
ENSG00000168040	1	1	0.05573		0	1	0	FADD
ENSG00000165409	23	21	0.05574	1	21	2	0	TSHR
ENSG00000157106	16	16	0.05597	1	16	0	0	SMG1
ENSG00000111704	4	4	0.05599	1	2	2	0	NANOG
ENSG00000162490	7	7	0.05612	1	6	1	0	DRAXIN
ENSG00000176624	2	2	0.05616	1	2	0	0	MEX3C
ENSG00000215912	15	15	0.05624	1	15	0	0	TTC34
ENSG00000163377	3	3	0.0563	1	3	0	0	FAM19A4
ENSG00000070019	4	4	0.05632	1	4	0	0	GUCY2C
ENSG00000144339	5	5	0.05637	1	5	0	0	TMEFF2
ENSG00000182175	7	7	0.05638	1	6	0	1	RGMA
ENSG00000146006	1	1	0.05651		1	0	0	LRRTM2
ENSG00000164053	5	5	0.05653	1	5	0	0	ATRIP
ENSG00000241058	5	5	0.05653	1	1	2	2	NSUN6
ENSG00000157330	5	5	0.05659	1	5	0	0	C1orf158
ENSG00000214597	2	2	0.0566	1	2	0	0	TMEM249
ENSG00000187013	2	2	0.05664	1	2	0	0	C17orf82
ENSG00000110848	4	4	0.05681	1	4	0	0	CD69
ENSG00000149305	12	12	0.05689	1	11	0	1	HTR3B
ENSG00000215203	18	16	0.05689	1	17	1	0	GRXCR1
ENSG00000166171	11	9	0.0569	1	9	2	0	DPCD
ENSG00000171877	8	8	0.05695	1	4	2	2	FRMD5
ENSG00000132518	24	23	0.05697	1	22	2	0	GUCY2D
ENSG00000160957	16	16	0.05705	1	15	1	0	RECQL4
ENSG00000182177	11	10	0.05709	1	10	1	0	ASB18
ENSG00000166049	5	4	0.05715	1	4	1	0	PASD1
ENSG00000269526	9	9	0.05727	1	9	0	0	ERVV-1
ENSG00000143815	8	8	0.05729	1	6	2	0	LBR
ENSG00000131051	3	3	0.05733	1	2	1	0	RBM39
ENSG00000108231	10	10	0.05748	1	10	0	0	LGI1
ENSG00000067167	3	3	0.05771	1	2	1	0	TRAM1
ENSG00000011132	11	11	0.05775	1	10	1	0	APBA3
ENSG00000170899	1	1	0.05776		1	0	0	GSTA4
ENSG00000104879	5	5	0.05793	1	3	2	0	CKM
ENSG00000134758	2	2	0.0581		2	0	0	RNF138
ENSG00000139155	30	26	0.05812	1	30	0	0	SLCO1C1
ENSG00000172238	2	2	0.0582	1	2	0	0	ATOH1
ENSG00000167741	3	3	0.05833	1	3	0	0	GGT6
ENSG00000185532	20	19	0.05841	1	19	1	0	PRKG1
ENSG00000138109	18	18	0.05844	1	14	4	0	CYP2C9
ENSG00000143320	1	1	0.05857		1	0	0	CRABP2
ENSG00000172457	12	12	0.05858	1	12	0	0	OR9G4
ENSG00000163833	17	16	0.05872	1	17	0	0	FBXO40
ENSG00000182836	17	16	0.05876	1	16	1	0	PLCXD3
ENSG00000161594	2	2	0.05877	1	1	1	0	KLHL10
ENSG00000269028	2	2	0.05881	1	2	0	0	MTRNR2L12
ENSG00000131096	1	1	0.05916		1	0	0	PYY
ENSG00000127377	3	3	0.05921	1	2	1	0	CRYGN
ENSG00000182208	1	1	0.05925		1	0	0	MOB2
ENSG00000140279	22	21	0.05956	1	20	2	0	DUOX2
ENSG00000108654	5	5	0.05959	1	4	1	0	DDX5
ENSG00000138964	7	6	0.0597	1	7	0	0	PARVG
ENSG00000139971	16	16	0.05976	1	16	0	0	C14orf37
ENSG00000080166	16	16	0.05977	1	16	0	0	DCT
ENSG00000109220	2	2	0.05982	1	2	0	0	CHIC2
ENSG00000183260	11	11	0.05989	1	8	3	0	ABHD16B
ENSG00000075239	2	2	0.05993	1	2	0	0	ACAT1
ENSG00000175305	1	1	0.05993		1	0	0	CCNE2
ENSG00000163915	4	4	0.06003	1	3	1	0	C3orf65
ENSG00000176273	5	5	0.06006	1	5	0	0	SLC35G1
ENSG00000166170	4	4	0.0602	1	3	1	0	BAG5
ENSG00000197935	7	7	0.06026	1	7	0	0	ZNF311
ENSG00000080493	34	33	0.06057	1	33	1	0	SLC4A4
ENSG00000111206	2	2	0.06064	1	2	0	0	FOXM1
ENSG00000237330	7	7	0.06075	1	5	2	0	RNF223
ENSG00000006015	2	2	0.06076	1	2	0	0	C19orf60
ENSG00000197414	5	5	0.06084	1	4	1	0	GOLGA6L1
ENSG00000141425	2	2	0.06094	1	2	0	0	RPRD1A
ENSG00000123416	3	3	0.06096	1	3	0	0	TUBA1B
ENSG00000231861	3	3	0.06096	1	3	0	0	OR5K2
ENSG00000099875	7	7	0.06098	1	6	1	0	MKNK2
ENSG00000103534	14	14	0.06105	1	13	1	0	TMC5
ENSG00000185477	11	11	0.06112	1	11	0	0	GPRIN3
ENSG00000020922	4	4	0.06116	1	4	0	0	MRE11A
ENSG00000072694	13	12	0.06116	1	12	1	0	FCGR2B
ENSG00000196705	6	6	0.06133	1	6	0	0	ZNF431
ENSG00000087245	10	10	0.06142	1	9	1	0	MMP2
ENSG00000109881	2	2	0.0615	1	1	1	0	CCDC34
ENSG00000139719	2	2	0.06154	1	1	1	0	VPS33A
ENSG00000187616	6	6	0.06159	1	5	1	0	TMEM8C
ENSG00000129696	2	2	0.06159	1	2	0	0	TTI2
ENSG00000167969	2	2	0.06167	1	1	1	0	ECI1
ENSG00000179526	11	11	0.06171	1	11	0	0	SHARPIN
ENSG00000184909	1	1	0.06173		0	1	0	C1ORF220
ENSG00000116353	2	2	0.06178	1	2	0	0	MECR
ENSG00000161634	2	2	0.06178	1	2	0	0	DCD
ENSG00000169299	10	9	0.06183	1	10	0	0	PGM2
ENSG00000133401	30	30	0.06184	1	29	1	0	PDZD2
ENSG00000187783	6	6	0.06187	1	4	2	0	TMEM72
ENSG00000198758	11	11	0.06188	1	9	2	0	EPS8L3
ENSG00000146678	4	4	0.06191	1	4	0	0	IGFBP1
ENSG00000010539	7	7	0.06191	1	7	0	0	ZNF200
ENSG00000143322	7	7	0.06193	1	6	1	0	ABL2
ENSG00000007171	26	26	0.06194	1	26	0	0	NOS2
ENSG00000182162	4	4	0.06197	1	3	1	0	P2RY8
ENSG00000172380	1	1	0.06205		1	0	0	GNG12
ENSG00000114978	1	1	0.06214		1	0	0	MOB1A
ENSG00000139826	1	1	0.06215		1	0	0	ABHD13
ENSG00000129636	2	2	0.06219	1	1	1	0	ITFG1
ENSG00000196172	6	6	0.06222	1	2	0	4	ZNF681
ENSG00000136451	4	4	0.06224	1	4	0	0	VEZF1
ENSG00000171466	6	6	0.06233	1	4	2	0	ZNF562
ENSG00000217236	3	3	0.06239	1	3	0	0	SP9
ENSG00000121931	8	8	0.06245	1	8	0	0	LRIF1
ENSG00000162069	6	6	0.06257	1	6	0	0	CCDC64B
ENSG00000167548	91	90	0.0626	1	78	12	1	KMT2D
ENSG00000186732	5	5	0.06264	1	5	0	0	MPPED1
ENSG00000183709	6	6	0.06269	1	6	0	0	IFNL2
ENSG00000213077	1	1	0.0627		1	0	0	FAM106A
ENSG00000186187	4	4	0.06277	1	4	0	0	ZNRF1
ENSG00000173473	12	12	0.06282	1	11	1	0	SMARCC1
ENSG00000134588	9	9	0.06296	1	9	0	0	USP26
ENSG00000084731	20	20	0.06301	1	16	4	0	KIF3C
ENSG00000168090	2	2	0.06316	1	1	0	1	COPS6
ENSG00000153391	5	5	0.06317	1	5	0	0	INO80C
ENSG00000156097	8	8	0.06322	1	8	0	0	GPR61
ENSG00000185985	21	21	0.06322	1	21	0	0	SLITRK2
ENSG00000229474	10	10	0.06331	1	10	0	0	PATL2
ENSG00000269407	1	1	0.06334		1	0	0	AL096677.1
ENSG00000142319	16	16	0.06336	1	16	0	0	SLC6A3
ENSG00000164168	1	1	0.06338		1	0	0	TMEM184C
ENSG00000197110	10	10	0.06342	1	9	1	0	IFNL3
ENSG00000106263	12	12	0.06344	1	9	3	0	EIF3B
ENSG00000187642	8	8	0.06344	1	7	1	0	C1orf170
ENSG00000127951	5	5	0.06351	1	5	0	0	FGL2
ENSG00000218739	1	1	0.06356		1	0	0	AC007390.5
ENSG00000108960	2	2	0.06373	1	2	0	0	MMD
ENSG00000120057	1	1	0.06375		1	0	0	SFRP5
ENSG00000197165	10	10	0.06387	1	10	0	0	SULT1A2
ENSG00000067560	3	3	0.0639	1	3	0	0	RHOA
ENSG00000214306	2	2	0.06394	1	2	0	0	AP001024.2
ENSG00000138629	4	4	0.06401	1	3	1	0	UBL7
ENSG00000171987	1	1	0.06407		1	0	0	C11orf40
ENSG00000138760	1	1	0.06411		1	0	0	SCARB2
ENSG00000011332	10	10	0.06425	1	9	1	0	DPF1
ENSG00000105854	4	4	0.06428	1	4	0	0	PON2
ENSG00000171848	3	3	0.0643	1	3	0	0	RRM2
ENSG00000167613	9	9	0.06431	1	7	2	0	LAIR1
ENSG00000188739	3	3	0.06431	1	3	0	0	RBM34
ENSG00000151503	10	10	0.06436	1	10	0	0	NCAPD3
ENSG00000228919	6	6	0.06461	1	5	1	0	AC097381.1
ENSG00000176495	9	9	0.06481	1	8	1	0	OR5AN1
ENSG00000185238	3	3	0.06496	1	3	0	0	PRMT3
ENSG00000120913	5	5	0.065	1	5	0	0	PDLIM2
ENSG00000132313	3	3	0.06511	1	3	0	0	MRPL35
ENSG00000182866	11	11	0.06512	1	11	0	0	LCK
ENSG00000134193	5	5	0.0652	1	4	1	0	REG4
ENSG00000132825	2	2	0.06524	1	2	0	0	PPP1R3D
ENSG00000111224	1	1	0.06527		1	0	0	PARP11
ENSG00000263711	4	4	0.06538	1	4	0	0	RP11-169F17.1
ENSG00000135960	9	9	0.06544	1	8	1	0	EDAR
ENSG00000184254	6	6	0.06547	1	6	0	0	ALDH1A3
ENSG00000186417	12	12	0.06556	1	12	0	0	GLDN
ENSG00000067225	6	6	0.06561	1	6	0	0	PKM
ENSG00000196400	2	2	0.06564	1	1	1	0	BX255923.1
ENSG00000163507	8	8	0.06579	1	7	1	0	KIAA1524
ENSG00000147883	3	2	0.06583	1	2	1	0	CDKN2B
ENSG00000138759	50	49	0.06585	1	48	2	0	FRAS1
ENSG00000136193	7	7	0.06591	1	6	1	0	SCRN1
ENSG00000101193	3	3	0.06593	1	3	0	0	GID8
ENSG00000116478	4	4	0.066	1	4	0	0	HDAC1
ENSG00000102221	9	9	0.06604	1	8	1	0	PHF16
ENSG00000188659	5	5	0.06617	1	5	0	0	FAM154B
ENSG00000164615	3	3	0.06619	1	3	0	0	CAMLG
ENSG00000140497	6	6	0.06626	1	5	1	0	SCAMP2
ENSG00000135049	16	16	0.06628	1	15	1	0	AGTPBP1
ENSG00000125257	17	17	0.06628	1	14	3	0	ABCC4
ENSG00000196277	34	34	0.06657	1	29	4	1	GRM7
ENSG00000159958	3	3	0.06665	1	2	1	0	TNFRSF13C
ENSG00000178395	5	5	0.06672	1	5	0	0	C1orf65
ENSG00000002330	19	10	0.06679	1	15	4	0	BAD
ENSG00000082397	29	27	0.06682	1	26	3	0	EPB41L3
ENSG00000169340	9	9	0.06683	1	7	2	0	PDILT
ENSG00000140090	17	17	0.06688	1	16	1	0	SLC24A4
ENSG00000178828	6	6	0.06695	1	6	0	0	RNF186
ENSG00000094914	11	11	0.06701	1	9	2	0	AAAS
ENSG00000042813	9	9	0.06714	1	9	0	0	ZPBP
ENSG00000158941	5	5	0.06721	1	4	1	0	CCAR2
ENSG00000225996	2	2	0.06723	1	2	0	0	AL356356.1
ENSG00000164124	1	1	0.06727		1	0	0	TMEM144
ENSG00000083720	2	2	0.06729	1	2	0	0	OXCT1
ENSG00000133328	2	2	0.06738	1	2	0	0	HRASLS2
ENSG00000114812	2	2	0.06752		1	1	0	VIPR1
ENSG00000168152	1	1	0.06757		1	0	0	THAP9
ENSG00000269808	1	1	0.06761		1	0	0	AC010327.2
ENSG00000101972	4	4	0.06762	1	2	2	0	STAG2
ENSG00000258311	1	1	0.06772		1	0	0	RP11-644F5.10
ENSG00000056736	1	1	0.06776		1	0	0	IL17RB
ENSG00000162897	17	17	0.06784	1	16	1	0	FCAMR
ENSG00000118873	8	7	0.06785	1	8	0	0	RAB3GAP2
ENSG00000226650	26	25	0.0679	1	25	1	0	KIF4B
ENSG00000198055	5	5	0.06792	1	4	1	0	GRK6
ENSG00000117713	36	34	0.06793	1	33	3	0	ARID1A
ENSG00000166090	4	3	0.06798	1	4	0	0	IL25
ENSG00000259060	4	3	0.06804	1	4	0	0	RNASE11
ENSG00000169169	19	18	0.06807	1	17	2	0	CPT1C
ENSG00000170185	8	8	0.06815	1	7	1	0	USP38
ENSG00000115525	7	7	0.06825	1	7	0	0	ST3GAL5
ENSG00000184108	14	13	0.06825	1	13	1	0	TRIML1
ENSG00000100804	2	2	0.06827		2	0	0	PSMB5
ENSG00000140678	28	26	0.06827	1	26	2	0	ITGAX
ENSG00000180891	10	10	0.06834	1	9	1	0	CUEDC1
ENSG00000074771	10	10	0.06836	1	10	0	0	NOX3
ENSG00000165209	5	5	0.06843	1	5	0	0	STRBP
ENSG00000257008	9	9	0.06846	1	8	1	0	GPR142
ENSG00000124224	10	10	0.06846	1	9	1	0	PPP4R1L
ENSG00000155313	5	5	0.06859	1	4	1	0	USP25
ENSG00000005801	7	7	0.0686	1	7	0	0	ZNF195
ENSG00000124659	1	1	0.06863		1	0	0	TBCC
ENSG00000105137	9	9	0.06871	1	9	0	0	SYDE1
ENSG00000087116	32	31	0.06877	1	31	1	0	ADAMTS2
ENSG00000167395	14	14	0.06889	1	13	1	0	ZNF646
ENSG00000165553	2	2	0.06897	1	2	0	0	NGB
ENSG00000026508	7	7	0.06903	1	7	0	0	CD44
ENSG00000268500	22	21	0.06916	1	18	4	0	SIGLEC5
ENSG00000167046	2	2	0.06939	1	2	0	0	RP11-93B14.6
ENSG00000214189	2	1	0.06952	1	1	1	0	ZNF788
ENSG00000166289	4	4	0.06959	1	2	2	0	PLEKHF1
ENSG00000162032	6	6	0.06973	1	4	2	0	SPSB3
ENSG00000221883	4	4	0.06978	1	3	1	0	ARIH2OS
ENSG00000164879	3	3	0.06981	1	2	1	0	CA3
ENSG00000128805	16	15	0.06989	1	16	0	0	ARHGAP22
ENSG00000197021	1	1	0.07008		0	1	0	CXorf40B
ENSG00000225556	2	2	0.07009	1	2	0	0	C2CD4D
ENSG00000129460	4	4	0.07032	1	4	0	0	NGDN
ENSG00000183161	2	2	0.07038	1	2	0	0	FANCF
ENSG00000130829	3	3	0.07039	1	1	2	0	DUSP9
ENSG00000132541	1	1	0.07059		1	0	0	HRSP12
ENSG00000126752	2	2	0.07066	1	2	0	0	SSX1
ENSG00000221829	3	3	0.07074	1	3	0	0	FANCG
ENSG00000175662	5	5	0.07077	1	4	1	0	TOM1L2
ENSG00000010438	6	6	0.07086	1	5	1	0	PRSS3
ENSG00000249034	8	8	0.07093	1	7	1	0	AC005609.1
ENSG00000100359	8	8	0.07094	1	8	0	0	SGSM3
ENSG00000206579	22	21	0.07104	1	21	1	0	XKR4
ENSG00000055917	6	6	0.07116	1	6	0	0	PUM2
ENSG00000138778	15	15	0.07125	1	15	0	0	CENPE
ENSG00000111266	3	3	0.07149	1	3	0	0	DUSP16
ENSG00000187066	3	2	0.0715	1	3	0	0	AP003068.6
ENSG00000085276	32	30	0.07155	1	29	3	0	MECOM
ENSG00000183072	1	1	0.0716		1	0	0	NKX2-5
ENSG00000182795	7	7	0.07165	1	5	2	0	C1orf116
ENSG00000183580	17	17	0.07165	1	15	2	0	FBXL7
ENSG00000143578	6	6	0.07166	1	4	2	0	CREB3L4
ENSG00000072133	5	5	0.07172	1	5	0	0	RPS6KA6
ENSG00000139687	13	13	0.07183	1	11	1	1	RB1
ENSG00000112146	3	3	0.07185	1	3	0	0	FBXO9
ENSG00000007952	6	6	0.07195	1	6	0	0	NOX1
ENSG00000175592	1	1	0.072		1	0	0	FOSL1
ENSG00000086062	3	3	0.07205	1	3	0	0	B4GALT1
ENSG00000180914	6	6	0.07247	1	6	0	0	OXTR
ENSG00000148429	13	13	0.07252	1	12	1	0	USP6NL
ENSG00000131634	2	2	0.07253	1	2	0	0	TMEM204
ENSG00000163106	4	4	0.07277	1	4	0	0	HPGDS
ENSG00000151388	41	41	0.07277	1	41	0	0	ADAMTS12
ENSG00000088833	4	4	0.07303	1	3	1	0	NSFL1C
ENSG00000256632	1	1	0.07307		1	0	0	RP13-672B3.2
ENSG00000159882	9	9	0.07319	1	8	1	0	ZNF230
ENSG00000187678	12	12	0.07332	1	9	3	0	SPRY4
ENSG00000165060	2	2	0.07338	1	2	0	0	FXN
ENSG00000122180	9	9	0.07341	1	7	2	0	MYOG
ENSG00000204174	2	2	0.07346		2	0	0	NPY4R
ENSG00000179902	2	2	0.0735	1	2	0	0	C1orf194
ENSG00000174791	8	7	0.07358	1	8	0	0	RIN1
ENSG00000140798	34	32	0.07362	1	31	3	0	ABCC12
ENSG00000166323	4	4	0.07363	1	3	1	0	C11orf65
ENSG00000102287	6	6	0.07366	1	6	0	0	GABRE
ENSG00000108423	5	5	0.07366	1	5	0	0	TUBD1
ENSG00000187094	3	3	0.07371	1	3	0	0	CCK
ENSG00000085377	7	7	0.07386	1	6	1	0	PREP
ENSG00000138678	3	3	0.07386	1	3	0	0	AGPAT9
ENSG00000126733	21	21	0.07391	1	21	0	0	DACH2
ENSG00000169575	10	10	0.07392	1	10	0	0	VPREB1
ENSG00000010165	6	6	0.07394	1	5	1	0	METTL13
ENSG00000088356	1	1	0.07395		1	0	0	PDRG1
ENSG00000047230	2	2	0.07409	1	2	0	0	CTPS2
ENSG00000066923	12	12	0.07411	1	11	1	0	STAG3
ENSG00000109832	10	10	0.07418	1	10	0	0	DDX25
ENSG00000122512	5	5	0.07423	1	3	2	0	PMS2
ENSG00000270466	5	5	0.0743	1	3	2	0	2001-09-01
ENSG00000152591	16	15	0.07434	1	16	0	0	DSPP
ENSG00000197561	6	6	0.07442	1	6	0	0	ELANE
ENSG00000159885	5	5	0.07448	1	5	0	0	ZNF222
ENSG00000105501	22	21	0.07458	1	18	4	0	SIGLEC5
ENSG00000169507	2	2	0.0746	1	2	0	0	SLC38A11
ENSG00000046647	2	2	0.0747	1	2	0	0	GEMIN8
ENSG00000204852	11	11	0.07476	1	11	0	0	TCTN1
ENSG00000105393	4	4	0.07511	1	4	0	0	BABAM1
ENSG00000258512	3	3	0.07527	1	3	0	0	RP11-796G6.2
ENSG00000164916	14	14	0.07528	1	12	2	0	FOXK1
ENSG00000162814	11	11	0.07538	1	10	1	0	SPATA17
ENSG00000198521	17	17	0.07552	1	17	0	0	ZNF43
ENSG00000132704	24	23	0.07553	1	23	1	0	FCRL2
ENSG00000158022	8	8	0.0756	1	8	0	0	TRIM63
ENSG00000185507	4	4	0.07572	1	3	1	0	IRF7
ENSG00000178358	5	4	0.07575	1	5	0	0	OR2D3
ENSG00000197442	10	10	0.07576	1	10	0	0	MAP3K5
ENSG00000135374	2	2	0.07579	1	2	0	0	ELF5
ENSG00000172733	2	2	0.07579	1	2	0	0	PURG
ENSG00000170175	7	7	0.07588	1	7	0	0	CHRNB1
ENSG00000172382	1	1	0.07606		1	0	0	PRSS27
ENSG00000071655	2	2	0.07613	1	2	0	0	MBD3
ENSG00000072818	14	14	0.07621	1	14	0	0	ACAP1
ENSG00000177954	2	2	0.07624	1	2	0	0	RPS27
ENSG00000174109	5	5	0.07626	1	3	2	0	C16orf91
ENSG00000136717	5	5	0.07635	1	5	0	0	BIN1
ENSG00000137124	8	8	0.07635	1	8	0	0	ALDH1B1
ENSG00000197309	10	10	0.07646	1	10	0	0	OR10D3
ENSG00000173821	40	40	0.07647	1	32	8	0	RNF213
ENSG00000168619	15	15	0.07653	1	14	1	0	ADAM18
ENSG00000135617	1	1	0.07655		1	0	0	PRADC1
ENSG00000158480	8	7	0.07657	1	7	1	0	SPATA2
ENSG00000108578	5	5	0.07662	1	5	0	0	BLMH
ENSG00000177335	6	6	0.07663	1	6	0	0	C8orf31
ENSG00000103023	3	3	0.07665	1	3	0	0	PRSS54
ENSG00000071575	4	4	0.07669	1	3	1	0	TRIB2
ENSG00000187048	11	11	0.07682	1	9	2	0	CYP4A11
ENSG00000168904	2	2	0.07688	1	2	0	0	LRRC28
ENSG00000155962	5	4	0.07694	1	4	1	0	CLIC2
ENSG00000121417	18	18	0.07696	1	17	1	0	ZNF211
ENSG00000172006	6	6	0.077	1	6	0	0	ZNF554
ENSG00000017483	3	3	0.07714	1	3	0	0	SLC38A5
ENSG00000108819	3	3	0.07715	1	3	0	0	PPP1R9B
ENSG00000174840	2	2	0.0772	1	2	0	0	PDE12
ENSG00000204967	37	34	0.07722	1	35	2	0	PCDHA4
ENSG00000268628	1	1	0.07726		1	0	0	AL121761.2
ENSG00000187474	12	10	0.07726	1	12	0	0	FPR3
ENSG00000099282	6	6	0.07729	1	6	0	0	TSPAN15
ENSG00000178026	2	2	0.07735	1	1	1	0	FAM211B
ENSG00000144579	5	5	0.07739	1	4	1	0	CTDSP1
ENSG00000120093	9	9	0.07739	1	8	1	0	HOXB3
ENSG00000196700	10	10	0.07741	1	9	1	0	ZNF512B
ENSG00000260362	1	1	0.07742		1	0	0	RP11-297M9.1
ENSG00000156968	2	2	0.07746	1	1	1	0	MPV17L
ENSG00000166341	41	40	0.07747	1	40	1	0	DCHS1
ENSG00000198488	6	6	0.07748	1	6	0	0	B3GNT6
ENSG00000172671	8	8	0.07754	1	8	0	0	ZFAND4
ENSG00000170374	14	14	0.07761	1	11	3	0	SP7
ENSG00000125266	1	1	0.07772		1	0	0	EFNB2
ENSG00000123500	15	13	0.07777	1	14	1	0	COL10A1
ENSG00000170616	4	4	0.07782	1	4	0	0	SCRT1
ENSG00000080839	2	2	0.07786	1	2	0	0	RBL1
ENSG00000205420	3	3	0.07789	1	3	0	0	KRT6A
ENSG00000151789	12	12	0.07805	1	12	0	0	ZNF385D
ENSG00000229292	14	10	0.07807	1	12	2	0	RFPL4AL1
ENSG00000175906	3	3	0.0781	1	2	1	0	ARL4D
ENSG00000204291	59	58	0.07811	1	56	3	0	COL15A1
ENSG00000150459	1	1	0.07814		1	0	0	SAP18
ENSG00000124209	1	1	0.07815		1	0	0	RAB22A
ENSG00000233538	1	1	0.07821		1	0	0	AC017104.2
ENSG00000146352	14	14	0.07828	1	11	3	0	CLVS2
ENSG00000108604	10	10	0.07833	1	6	2	2	SMARCD2
ENSG00000198546	2	2	0.07835	1	2	0	0	ZNF511
ENSG00000135097	8	6	0.07837	1	7	1	0	MSI1
ENSG00000167195	6	5	0.07838	1	5	1	0	GOLGA6C
ENSG00000101938	7	7	0.07843	1	6	1	0	CHRDL1
ENSG00000182472	10	10	0.07851	1	9	1	0	CAPN12
ENSG00000134183	6	6	0.07852	1	6	0	0	GNAT2
ENSG00000205678	6	6	0.07857	1	5	1	0	TECRL
ENSG00000174501	23	22	0.07859	1	22	1	0	ANKRD36C
ENSG00000068831	14	13	0.07866	1	12	2	0	RASGRP2
ENSG00000248540	4	4	0.07877	1	4	0	0	RP11-247C2.2
ENSG00000170632	1	1	0.07882		1	0	0	ARMC10
ENSG00000140961	13	13	0.0789	1	11	2	0	OSGIN1
ENSG00000135222	13	13	0.07893	1	13	0	0	CSN2
ENSG00000186472	193	185	0.07905	1	184	8	1	PCLO
ENSG00000184154	4	4	0.07909	1	2	1	1	LRTOMT
ENSG00000083857	49	49	0.0791	1	46	2	1	FAT1
ENSG00000092969	7	6	0.07913	1	7	0	0	TGFB2
ENSG00000101464	8	8	0.07919	1	8	0	0	PIGU
ENSG00000187664	8	8	0.07924	1	7	1	0	HAPLN4
ENSG00000129317	3	3	0.07925	1	3	0	0	PUS7L
ENSG00000131773	14	14	0.07941	1	12	2	0	KHDRBS3
ENSG00000174136	7	7	0.07948	1	7	0	0	RGMB
ENSG00000197415	26	26	0.07949	1	22	4	0	VEPH1
ENSG00000104388	2	2	0.07952	1	2	0	0	RAB2A
ENSG00000197536	1	1	0.07964		1	0	0	C5orf56
ENSG00000183196	6	5	0.0797	1	6	0	0	CHST6
ENSG00000180433	11	10	0.07971	1	10	1	0	OR6K6
ENSG00000149635	17	17	0.07975	1	14	3	0	OCSTAMP
ENSG00000168234	5	5	0.07976	1	5	0	0	TTC39C
ENSG00000185163	7	7	0.07985	1	6	1	0	DDX51
ENSG00000146039	10	10	0.0799	1	8	2	0	SLC17A4
ENSG00000119537	1	1	0.08001		1	0	0	KDSR
ENSG00000175121	2	2	0.08008	1	2	0	0	WFDC5
ENSG00000197070	4	4	0.08017	1	3	1	0	ARRDC1
ENSG00000249481	3	3	0.08024	1	2	1	0	SPATS1
ENSG00000156886	26	25	0.08024	1	23	3	0	ITGAD
ENSG00000118596	7	7	0.0803	1	6	1	0	SLC16A7
ENSG00000182552	1	1	0.08043		1	0	0	RWDD4
ENSG00000164620	3	3	0.08047	1	3	0	0	RELL2
ENSG00000081913	7	7	0.08053	1	7	0	0	PHLPP1
ENSG00000181754	5	5	0.08066	1	4	1	0	AMIGO1
ENSG00000168350	2	2	0.08068	1	2	0	0	DEGS2
ENSG00000139178	6	6	0.08069	1	6	0	0	C1RL
ENSG00000165501	4	4	0.08074	1	4	0	0	LRR1
ENSG00000100883	1	1	0.08076		1	0	0	SRP54
ENSG00000198467	4	4	0.08076	1	4	0	0	TPM2
ENSG00000196636	1	1	0.08077		1	0	0	ACN9
ENSG00000185294	6	6	0.08082	1	6	0	0	SPPL2C
ENSG00000166164	5	5	0.08086	1	4	1	0	BRD7
ENSG00000123119	10	10	0.08094	1	9	1	0	NECAB1
ENSG00000076604	2	2	0.081	1	2	0	0	TRAF4
ENSG00000143297	36	36	0.08102	1	33	3	0	FCRL5
ENSG00000182572	5	5	0.08108	1	5	0	0	HIST1H3I
ENSG00000115353	8	8	0.08117	1	7	1	0	TACR1
ENSG00000054983	9	9	0.08126	1	9	0	0	GALC
ENSG00000178927	1	1	0.08129		1	0	0	C17orf62
ENSG00000128271	8	8	0.0813	1	6	2	0	ADORA2A
ENSG00000101160	7	7	0.08136	1	6	1	0	CTSZ
ENSG00000124827	8	8	0.08148	1	8	0	0	GCM2
ENSG00000116833	17	17	0.08155	1	17	0	0	NR5A2
ENSG00000162591	17	17	0.08157	1	15	2	0	MEGF6
ENSG00000004846	18	16	0.08159	1	17	1	0	ABCB5
ENSG00000050730	7	7	0.0816	1	7	0	0	TNIP3
ENSG00000105141	2	2	0.08172	1	0	2	0	CASP14
ENSG00000181499	19	18	0.08177	1	19	0	0	OR6T1
ENSG00000172362	10	10	0.08178	1	9	1	0	OR5B12
ENSG00000124641	1	1	0.0818		0	1	0	MED20
ENSG00000172361	7	7	0.08182	1	4	3	0	CCDC11
ENSG00000152229	4	4	0.08202	1	4	0	0	PSTPIP2
ENSG00000214841	1	1	0.08206		1	0	0	AC005493.1
ENSG00000228278	4	4	0.08214	1	4	0	0	ORM2
ENSG00000188848	20	20	0.08219	1	18	2	0	BEND4
ENSG00000146373	3	3	0.08219	1	2	1	0	RNF217
ENSG00000254415	15	15	0.08223	1	14	1	0	SIGLEC14
ENSG00000196724	15	15	0.08224	1	14	1	0	ZNF418
ENSG00000175262	26	25	0.08236	1	24	2	0	C1orf127
ENSG00000180574	11	11	0.08237	1	11	0	0	EIF2S3L
ENSG00000117595	4	4	0.0825	1	4	0	0	IRF6
ENSG00000169860	2	2	0.08254	1	1	1	0	P2RY1
ENSG00000189320	4	4	0.08262	1	3	1	0	FAM180A
ENSG00000242419	7	7	0.08272	1	6	1	0	PCDHGC4
ENSG00000132000	7	7	0.08276	1	7	0	0	PODNL1
ENSG00000128606	6	6	0.08283	1	6	0	0	LRRC17
ENSG00000080293	3	3	0.08288	1	3	0	0	SCTR
ENSG00000101850	7	7	0.08302	1	7	0	0	GPR143
ENSG00000181617	5	5	0.08305	1	5	0	0	FDCSP
ENSG00000173947	1	1	0.08306		1	0	0	PIFO
ENSG00000078804	1	1	0.08306		1	0	0	TP53INP2
ENSG00000161955	2	2	0.08317	1	1	1	0	TNFSF13
ENSG00000183888	5	5	0.08326	1	3	2	0	C1orf64
ENSG00000033170	8	8	0.08331	1	8	0	0	FUT8
ENSG00000169224	13	12	0.08331	1	13	0	0	GCSAML
ENSG00000148680	3	3	0.08339	1	2	1	0	HTR7
ENSG00000160570	2	2	0.08352	1	1	1	0	DEDD2
ENSG00000152767	20	20	0.08356	1	17	3	0	FARP1
ENSG00000099834	12	12	0.08361	1	11	1	0	CDHR5
ENSG00000176358	7	7	0.08365	1	7	0	0	TAC4
ENSG00000152782	5	5	0.08369	1	5	0	0	PANK1
ENSG00000102452	51	48	0.08371	1	49	2	0	NALCN
ENSG00000182271	2	2	0.08377	1	2	0	0	TMIGD1
ENSG00000134042	8	8	0.08378	1	8	0	0	MRO
ENSG00000132915	11	11	0.08382	1	9	2	0	PDE6A
ENSG00000108001	18	18	0.08383	1	16	2	0	EBF3
ENSG00000172818	5	5	0.08383	1	4	1	0	OVOL1
ENSG00000170516	1	1	0.08385		1	0	0	COX7B2
ENSG00000154447	7	7	0.08388	1	7	0	0	SH3RF1
ENSG00000125875	5	5	0.08394	1	4	1	0	TBC1D20
ENSG00000177476	20	20	0.08403	1	19	1	0	OR2G3
ENSG00000152439	6	6	0.08405	1	6	0	0	ZNF773
ENSG00000215790	2	2	0.08408	1	2	0	0	SLC35E2
ENSG00000160949	18	18	0.0841	1	18	0	0	TONSL
ENSG00000100867	10	10	0.08419	1	10	0	0	DHRS2
ENSG00000006712	4	4	0.08452	1	4	0	0	PAF1
ENSG00000186810	3	3	0.08453	1	3	0	0	CXCR3
ENSG00000073803	8	8	0.08457	1	7	1	0	MAP3K13
ENSG00000197302	6	6	0.08459	1	6	0	0	ZNF720
ENSG00000169241	2	2	0.08465	1	2	0	0	SLC50A1
ENSG00000169862	33	32	0.08472	1	33	0	0	CTNND2
ENSG00000188505	7	7	0.08474	1	7	0	0	NCCRP1
ENSG00000180432	4	4	0.08479	1	4	0	0	CYP8B1
ENSG00000182083	5	5	0.08481	1	4	1	0	OR6B2
ENSG00000141469	7	7	0.08503	1	7	0	0	SLC14A1
ENSG00000144119	2	2	0.08518	1	2	0	0	C1QL2
ENSG00000120925	1	1	0.08523		0	1	0	RNF170
ENSG00000166035	12	12	0.08539	1	10	2	0	LIPC
ENSG00000068028	3	3	0.0854	1	3	0	0	RASSF1
ENSG00000186051	1	1	0.08542		1	0	0	TAL2
ENSG00000197647	10	10	0.08566	1	10	0	0	ZNF433
ENSG00000167208	9	8	0.08568	1	9	0	0	SNX20
ENSG00000100227	2	2	0.08574	1	2	0	0	POLDIP3
ENSG00000113073	8	8	0.08575	1	7	1	0	SLC4A9
ENSG00000124529	3	3	0.08588	1	3	0	0	HIST1H4B
ENSG00000130294	41	40	0.08592	1	36	5	0	KIF1A
ENSG00000100294	3	3	0.08592	1	3	0	0	MCAT
ENSG00000196312	2	2	0.08593	1	2	0	0	HIATL2
ENSG00000065000	20	19	0.08594	1	18	2	0	AP3D1
ENSG00000237435	1	1	0.08597		1	0	0	RP11-147C23.1
ENSG00000204979	5	5	0.08606	1	5	0	0	MS4A13
ENSG00000108395	8	7	0.08609	1	8	0	0	TRIM37
ENSG00000032389	7	7	0.08611	1	7	0	0	TSSC1
ENSG00000174607	10	10	0.08618	1	10	0	0	UGT8
ENSG00000198542	15	15	0.08629	1	15	0	0	ITGBL1
ENSG00000163501	4	4	0.08633	1	4	0	0	IHH
ENSG00000101868	11	11	0.08636	1	11	0	0	POLA1
ENSG00000171612	3	3	0.08638	1	3	0	0	SLC25A33
ENSG00000167658	7	7	0.08643	1	6	1	0	EEF2
ENSG00000130150	1	1	0.08645		1	0	0	MOSPD2
ENSG00000125755	24	23	0.08645	1	20	3	1	SYMPK
ENSG00000087502	1	1	0.08648		1	0	0	ERGIC2
ENSG00000268750	1	1	0.08663		1	0	0	CTD-2583A14.10
ENSG00000132475	2	2	0.08665	1	0	2	0	H3F3B
ENSG00000104412	1	1	0.08666		1	0	0	EMC2
ENSG00000049540	22	21	0.08677	1	20	2	0	ELN
ENSG00000204514	8	8	0.08681	1	8	0	0	ZNF814
ENSG00000162409	11	11	0.08692	1	11	0	0	PRKAA2
ENSG00000174871	2	2	0.08698		0	0	2	CNIH2
ENSG00000101323	12	11	0.08699	1	11	1	0	HAO1
ENSG00000168671	11	10	0.08704	1	11	0	0	UGT3A2
ENSG00000143190	2	2	0.08704	1	2	0	0	POU2F1
ENSG00000204188	1	1	0.08709		1	0	0	GGNBP1
ENSG00000106714	9	9	0.0871	1	7	1	1	CNTNAP3
ENSG00000204620	1	1	0.08714		1	0	0	AC115618.1
ENSG00000203837	5	5	0.08734	1	5	0	0	PNLIPRP3
ENSG00000212719	3	3	0.08738	1	3	0	0	C17orf51
ENSG00000165675	4	3	0.08748	1	4	0	0	ENOX2
ENSG00000134285	2	2	0.08753	1	2	0	0	FKBP11
ENSG00000183648	1	1	0.08778		0	1	0	NDUFB1
ENSG00000088899	9	9	0.08779	1	9	0	0	LZTS3
ENSG00000146281	2	2	0.08779	1	2	0	0	PM20D2
ENSG00000179913	5	5	0.08786	1	5	0	0	B3GNT3
ENSG00000130751	6	5	0.08787	1	5	1	0	NPAS1
ENSG00000170608	10	10	0.08794	1	8	2	0	FOXA3
ENSG00000074047	49	49	0.08794	1	44	5	0	GLI2
ENSG00000165935	10	10	0.08801	1	9	1	0	SMCO2
ENSG00000171956	1	1	0.08808		1	0	0	FOXB1
ENSG00000173157	40	40	0.08811	1	40	0	0	ADAMTS20
ENSG00000165383	9	9	0.08816	1	8	1	0	LRRC18
ENSG00000204118	1	1	0.08819		1	0	0	NAP1L6
ENSG00000257040	5	5	0.08825	1	5	0	0	AC005477.1
ENSG00000104756	4	4	0.08832	1	4	0	0	KCTD9
ENSG00000214694	11	11	0.08839	1	8	3	0	ARHGEF33
ENSG00000118762	6	6	0.08847	1	6	0	0	PKD2
ENSG00000124469	5	5	0.08851	1	3	2	0	CEACAM8
ENSG00000129351	9	9	0.08854	1	8	1	0	ILF3
ENSG00000160408	7	7	0.08855	1	7	0	0	ST6GALNAC6
ENSG00000198848	10	10	0.08856	1	10	0	0	CES1
ENSG00000169903	6	5	0.08862	1	6	0	0	TM4SF4
ENSG00000167216	2	2	0.08863	1	1	1	0	KATNAL2
ENSG00000262003	1	1	0.08869		1	0	0	RP11-676J12.7
ENSG00000078795	4	4	0.08871	1	4	0	0	PKD2L2
ENSG00000068137	17	17	0.08873	1	15	2	0	PLEKHH3
ENSG00000125386	13	13	0.08878	1	12	1	0	FAM193A
ENSG00000101460	1	1	0.08881		1	0	0	MAP1LC3A
ENSG00000255804	10	9	0.08889	1	9	0	1	OR6J1
ENSG00000119414	9	7	0.08896	1	8	1	0	PPP6C
ENSG00000085719	3	3	0.08901	1	2	1	0	CPNE3
ENSG00000258817	14	14	0.08902	1	14	0	0	OR4C13
ENSG00000157191	2	2	0.08905	1	1	1	0	NECAP2
ENSG00000212938	3	3	0.08917	1	3	0	0	KRTAP6-3
ENSG00000184945	7	7	0.08927	1	6	0	1	AQP12A
ENSG00000130701	14	13	0.08928	1	11	3	0	RBBP8NL
ENSG00000042304	4	4	0.08929	1	4	0	0	C2orf83
ENSG00000172215	2	2	0.08955	1	2	0	0	CXCR6
ENSG00000257115	3	3	0.08965	1	3	0	0	OR11H12
ENSG00000165672	1	1	0.08966		1	0	0	PRDX3
ENSG00000119715	12	11	0.08976	1	12	0	0	ESRRB
ENSG00000188716	3	3	0.08988	1	3	0	0	DUPD1
ENSG00000204394	14	14	0.0899	1	13	1	0	VARS
ENSG00000168818	5	5	0.09	1	5	0	0	STX18
ENSG00000109132	9	9	0.09008	1	9	0	0	PHOX2B
ENSG00000117640	1	1	0.0901		0	1	0	MTFR1L
ENSG00000155438	1	1	0.09015		1	0	0	MKI67IP
ENSG00000182378	4	4	0.09018	1	4	0	0	PLCXD1
ENSG00000102871	1	1	0.09027		1	0	0	TRADD
ENSG00000113555	16	16	0.09036	1	15	1	0	PCDH12
ENSG00000188629	12	12	0.09042	1	12	0	0	ZNF177
ENSG00000107625	5	5	0.09044	1	4	1	0	DDX50
ENSG00000183396	1	1	0.09047		1	0	0	TMEM89
ENSG00000171840	1	1	0.09051		1	0	0	NINJ2
ENSG00000181786	14	14	0.09054	1	14	0	0	ACTL9
ENSG00000272573	2	1	0.09055	1	2	0	0	MUSTN1
ENSG00000186847	19	19	0.09056	1	15	4	0	KRT14
ENSG00000171451	17	17	0.09061	1	17	0	0	DSEL
ENSG00000130021	3	3	0.0908	1	1	0	2	HDHD1
ENSG00000050130	2	2	0.09093	1	2	0	0	JKAMP
ENSG00000115839	10	10	0.09134	1	9	1	0	RAB3GAP1
ENSG00000108465	4	4	0.09142	1	4	0	0	CDK5RAP3
ENSG00000136811	8	8	0.0915	1	7	1	0	ODF2
ENSG00000156467	2	2	0.09163	1	2	0	0	UQCRB
ENSG00000155659	4	4	0.09175	1	4	0	0	VSIG4
ENSG00000259571	1	1	0.09178		1	0	0	BLID
ENSG00000080644	8	8	0.09183	1	8	0	0	CHRNA3
ENSG00000168890	1	1	0.09183		1	0	0	TMEM150A
ENSG00000152422	2	2	0.09186	1	2	0	0	XRCC4
ENSG00000164363	17	17	0.092	1	17	0	0	SLC6A18
ENSG00000137054	2	2	0.09201	1	2	0	0	POLR1E
ENSG00000124657	4	4	0.09202	1	4	0	0	OR2B6
ENSG00000162739	12	12	0.09203	1	11	1	0	SLAMF6
ENSG00000064270	13	13	0.09208	1	12	1	0	ATP2C2
ENSG00000198887	5	5	0.09217	1	5	0	0	SMC5
ENSG00000133110	17	16	0.09223	1	17	0	0	POSTN
ENSG00000175344	3	3	0.09226	1	3	0	0	CHRNA7
ENSG00000164830	6	6	0.0923	1	6	0	0	OXR1
ENSG00000154589	1	1	0.09233		1	0	0	LY96
ENSG00000007350	8	8	0.09239	1	8	0	0	TKTL1
ENSG00000103051	6	6	0.09241	1	5	1	0	COG4
ENSG00000204311	8	8	0.09249	1	8	0	0	DFNB59
ENSG00000186191	17	17	0.09266	1	15	2	0	BPIFB4
ENSG00000213967	7	7	0.09268	1	7	0	0	ZNF726
ENSG00000164674	9	9	0.09269	1	9	0	0	SYTL3
ENSG00000140006	3	3	0.09274	1	2	1	0	WDR89
ENSG00000197535	12	12	0.09275	1	10	2	0	MYO5A
ENSG00000155052	68	66	0.09282	1	65	3	0	CNTNAP5
ENSG00000101350	7	7	0.09288	1	7	0	0	KIF3B
ENSG00000164597	6	6	0.09296	1	6	0	0	COG5
ENSG00000259009	17	17	0.09304	1	15	2	0	TPRX2P
ENSG00000225526	2	2	0.09311	1	2	0	0	C3orf83
ENSG00000188191	10	10	0.09314	1	8	2	0	PRKAR1B
ENSG00000196305	6	6	0.09324	1	6	0	0	IARS
ENSG00000178821	2	2	0.09325	1	2	0	0	TMEM52
ENSG00000204257	7	7	0.09334	1	7	0	0	HLA-DMA
ENSG00000185272	3	3	0.09336	1	3	0	0	RBM11
ENSG00000179889	3	3	0.09342	1	3	0	0	PDXDC1
ENSG00000176753	3	3	0.09342	1	3	0	0	C15orf56
ENSG00000197846	1	1	0.09356		1	0	0	HIST1H2BF
ENSG00000081026	21	21	0.09358	1	19	2	0	MAGI3
ENSG00000134760	5	5	0.09363	1	5	0	0	DSG1
ENSG00000152208	34	32	0.09375	1	34	0	0	GRID2
ENSG00000187773	14	14	0.09387	1	12	2	0	FAM69C
ENSG00000178252	3	3	0.09394	1	3	0	0	WDR6
ENSG00000197901	24	24	0.09395	1	19	5	0	SLC22A6
ENSG00000100368	23	23	0.09401	1	18	5	0	CSF2RB
ENSG00000148826	1	1	0.09417		1	0	0	NKX6-2
ENSG00000075624	8	8	0.09423	1	7	1	0	ACTB
ENSG00000151418	2	2	0.0943	1	1	1	0	ATP6V1G3
ENSG00000115295	4	4	0.09462	1	4	0	0	CLIP4
ENSG00000165556	7	7	0.09464	1	5	2	0	CDX2
ENSG00000113088	4	4	0.09485	1	4	0	0	GZMK
ENSG00000231738	4	4	0.09494	1	4	0	0	TSPAN19
ENSG00000184682	13	13	0.09497	1	12	1	0	C11orf89
ENSG00000214338	30	30	0.09502	1	27	3	0	SOGA3
ENSG00000178776	3	3	0.09507	1	3	0	0	C5orf46
ENSG00000197579	3	3	0.09509	1	3	0	0	TOPORS
ENSG00000029153	6	6	0.09518	1	4	2	0	ARNTL2
ENSG00000101439	1	1	0.09532		1	0	0	CST3
ENSG00000177830	7	6	0.09533	1	7	0	0	CHID1
ENSG00000213563	11	11	0.09539	1	9	1	1	C8orf82
ENSG00000188508	3	3	0.09545	1	2	1	0	KRTDAP
ENSG00000125812	4	4	0.09545	1	3	1	0	GZF1
ENSG00000113805	37	35	0.09545	1	37	0	0	CNTN3
ENSG00000125730	36	36	0.09557	1	34	2	0	C3
ENSG00000181074	11	11	0.09562	1	10	1	0	OR52N4
ENSG00000184788	6	6	0.09572	1	6	0	0	SATL1
ENSG00000113889	12	11	0.09578	1	11	1	0	KNG1
ENSG00000179632	2	2	0.09579	1	1	1	0	MAF1
ENSG00000162804	17	17	0.09582	1	15	2	0	SNED1
ENSG00000163170	2	2	0.09596	1	2	0	0	BOLA3
ENSG00000173714	15	15	0.09597	1	14	1	0	WFIKKN2
ENSG00000135750	7	7	0.096	1	6	1	0	KCNK1
ENSG00000254827	5	5	0.09601	1	5	0	0	SLC22A18AS
ENSG00000145863	15	14	0.0962	1	14	1	0	GABRA6
ENSG00000130803	10	10	0.09631	1	10	0	0	ZNF317
ENSG00000132510	16	16	0.09632	1	15	1	0	KDM6B
ENSG00000255994	2	2	0.09644	1	2	0	0	CCDC177
ENSG00000075223	15	15	0.09647	1	14	1	0	SEMA3C
ENSG00000137871	3	3	0.09659	1	3	0	0	ZNF280D
ENSG00000184470	11	11	0.09664	1	8	3	0	TXNRD2
ENSG00000089685	3	3	0.09665	1	3	0	0	BIRC5
ENSG00000268657	2	2	0.09669	1	2	0	0	AL133373.1
ENSG00000159685	1	1	0.09676		1	0	0	CHCHD6
ENSG00000110074	1	1	0.09681		1	0	0	FOXRED1
ENSG00000164591	3	3	0.09697	1	3	0	0	MYOZ3
ENSG00000108107	2	2	0.09698	1	2	0	0	RPL28
ENSG00000104219	2	2	0.09701	1	2	0	0	ZDHHC2
ENSG00000248235	5	5	0.09707	1	5	0	0	AC037459.4
ENSG00000115523	3	3	0.09718	1	1	2	0	GNLY
ENSG00000161243	2	2	0.09719	1	2	0	0	FBXO27
ENSG00000104953	10	10	0.09721	1	10	0	0	TLE6
ENSG00000124333	1	1	0.09737		1	0	0	VAMP7
ENSG00000172164	11	11	0.09737	1	9	2	0	SNTB1
ENSG00000140941	2	2	0.0975	1	2	0	0	MAP1LC3B
ENSG00000161381	9	9	0.09752	1	8	1	0	PLXDC1
ENSG00000136235	5	5	0.09757	1	5	0	0	GPNMB
ENSG00000198561	5	5	0.09769	1	4	1	0	CTNND1
ENSG00000184500	11	8	0.09788	1	11	0	0	PROS1
ENSG00000198039	6	5	0.09789	1	6	0	0	ZNF273
ENSG00000078902	2	2	0.0979		1	1	0	TOLLIP
ENSG00000148498	16	16	0.09792	1	14	0	2	PARD3
ENSG00000101115	21	20	0.09803	1	16	5	0	SALL4
ENSG00000156313	9	9	0.09816	1	9	0	0	RPGR
ENSG00000213585	1	1	0.09819		1	0	0	VDAC1
ENSG00000142655	6	6	0.09823	1	4	2	0	PEX14
ENSG00000196220	22	21	0.09827	1	17	2	3	SRGAP3
ENSG00000269690	12	12	0.09831	1	12	0	0	AC096677.1
ENSG00000176567	11	10	0.09841	1	10	1	0	OR4X1
ENSG00000136026	5	5	0.09854	1	4	1	0	CKAP4
ENSG00000198218	12	12	0.09861	1	11	1	0	QRICH1
ENSG00000122484	6	6	0.09867	1	6	0	0	RPAP2
ENSG00000117501	25	24	0.09868	1	25	0	0	MROH9
ENSG00000144229	47	44	0.09878	1	45	2	0	THSD7B
ENSG00000169181	7	7	0.09882	1	7	0	0	GSG1L
ENSG00000130589	57	55	0.09882	1	50	6	1	HELZ2
ENSG00000255038	1	1	0.09883		1	0	0	RP11-1167A19.2
ENSG00000196104	10	10	0.09892	1	10	0	0	SPOCK3
ENSG00000120498	5	5	0.09906	1	5	0	0	TEX11
ENSG00000256100	2	2	0.09909	1	2	0	0	AP000721.4
ENSG00000153002	15	14	0.09911	1	15	0	0	CPB1
ENSG00000180708	10	10	0.09912	1	10	0	0	OR10K2
ENSG00000171931	16	16	0.09914	1	16	0	0	FBXW10
ENSG00000009954	13	13	0.09923	1	10	3	0	BAZ1B
ENSG00000105278	26	26	0.09928	1	23	3	0	ZFR2
ENSG00000187867	15	14	0.09938	1	15	0	0	PALM3
ENSG00000120071	3	3	0.09952	1	2	1	0	KANSL1
ENSG00000120029	3	3	0.09956	1	2	1	0	C10orf76
ENSG00000198889	10	10	0.09956	1	8	2	0	DCAF12L1
ENSG00000269810	3	2	0.09964	1	2	1	0	AC015660.1
ENSG00000214787	6	6	0.09975	1	6	0	0	MS4A4E
ENSG00000172354	1	1	0.09979		1	0	0	GNB2
ENSG00000162877	11	11	0.0998	1	11	0	0	PM20D1
ENSG00000186965	2	2	0.10009	1	1	1	0	KRTAP19-2
ENSG00000143061	15	15	0.10011	1	14	1	0	IGSF3
ENSG00000177595	13	13	0.10012	1	11	2	0	PIDD
ENSG00000177548	6	6	0.10015	1	6	0	0	RABEP2
ENSG00000143921	17	17	0.10019	1	16	1	0	ABCG8
ENSG00000150628	3	3	0.10021	1	3	0	0	SPATA4
ENSG00000140030	6	5	0.10022	1	6	0	0	GPR65
ENSG00000069712	18	18	0.10059	1	16	2	0	KIAA1107
ENSG00000241404	1	1	0.10062		1	0	0	EGFL8
ENSG00000139508	4	4	0.10066	1	4	0	0	SLC46A3
ENSG00000204941	9	8	0.10074	1	7	2	0	PSG5
ENSG00000074317	3	3	0.10081	1	3	0	0	SNCB
ENSG00000076770	2	2	0.10082	1	2	0	0	MBNL3
ENSG00000177125	10	9	0.10082	1	8	2	0	ZBTB34
ENSG00000175782	3	2	0.101	1	2	1	0	SLC35E3
ENSG00000138080	12	11	0.10115	1	11	1	0	EMILIN1
ENSG00000105675	15	15	0.10119	1	15	0	0	ATP4A
ENSG00000167792	3	3	0.10123	1	3	0	0	NDUFV1
ENSG00000133116	18	18	0.10125	1	16	2	0	KL
ENSG00000058673	4	4	0.10143	1	3	1	0	ZC3H11A
ENSG00000183704	6	6	0.10145	1	6	0	0	SLC9B1P1
ENSG00000143341	102	97	0.10146	1	99	3	0	HMCN1
ENSG00000215182	7	7	0.1016	1	5	2	0	MUC5AC
ENSG00000138722	24	24	0.10165	1	24	0	0	MMRN1
ENSG00000116747	2	2	0.10169	1	2	0	0	TROVE2
ENSG00000204314	5	5	0.10173	1	5	0	0	PRRT1
ENSG00000134516	57	56	0.10175	1	55	2	0	DOCK2
ENSG00000167633	23	22	0.10196	1	23	0	0	KIR3DL1
ENSG00000268241	4	4	0.10201	1	4	0	0	AC018470.1
ENSG00000183864	5	5	0.10205	1	3	2	0	TOB2
ENSG00000139194	6	6	0.10206	1	5	1	0	RBP5
ENSG00000163444	4	3	0.10215	1	4	0	0	TMEM183A
ENSG00000268818	2	2	0.10221	1	2	0	0	AL049747.1
ENSG00000150244	14	10	0.10231	1	14	0	0	TRIM48
ENSG00000145864	15	15	0.10232	1	15	0	0	GABRB2
ENSG00000122965	4	4	0.10236	1	4	0	0	RBM19
ENSG00000131023	11	11	0.10259	1	9	2	0	LATS1
ENSG00000180739	9	8	0.10259	1	5	4	0	S1PR5
ENSG00000136918	2	2	0.10271	1	2	0	0	WDR38
ENSG00000166166	3	3	0.10281	1	3	0	0	TRMT61A
ENSG00000162702	8	8	0.10297	1	8	0	0	ZNF281
ENSG00000198816	12	12	0.10317	1	10	2	0	ZNF358
ENSG00000196502	14	12	0.10324	1	13	1	0	SULT1A1
ENSG00000135144	6	6	0.10332	1	5	1	0	DTX1
ENSG00000185634	8	8	0.10339	1	8	0	0	SHC4
ENSG00000130703	9	9	0.10349	1	8	1	0	OSBPL2
ENSG00000108406	4	4	0.10358	1	4	0	0	DHX40
ENSG00000196778	12	12	0.10363	1	10	2	0	OR52K1
ENSG00000187715	7	7	0.10393	1	7	0	0	KBTBD12
ENSG00000080573	44	43	0.10395	1	39	5	0	COL5A3
ENSG00000167759	2	2	0.10397	1	2	0	0	KLK13
ENSG00000138496	6	6	0.10419	1	6	0	0	PARP9
ENSG00000163206	3	3	0.10423	1	3	0	0	SMCP
ENSG00000164841	12	12	0.10426	1	11	1	0	TMEM74
ENSG00000127418	13	12	0.10428	1	11	2	0	FGFRL1
ENSG00000008516	5	5	0.10437	1	3	2	0	MMP25
ENSG00000150403	7	7	0.10438	1	7	0	0	TMCO3
ENSG00000130787	11	11	0.10439	1	9	2	0	HIP1R
ENSG00000138658	12	10	0.10451	1	12	0	0	C4orf21
ENSG00000170381	24	21	0.10491	1	23	1	0	SEMA3E
ENSG00000166359	5	5	0.10502	1	5	0	0	WDR88
ENSG00000232850	2	2	0.10516	1	2	0	0	AL590708.2
ENSG00000132463	3	3	0.10517	1	3	0	0	GRSF1
ENSG00000187516	2	1	0.10534	1	2	0	0	CXorf27
ENSG00000119922	4	4	0.10535	1	4	0	0	IFIT2
ENSG00000255835	5	5	0.10541	1	5	0	0	RP4-559A3.7
ENSG00000124449	10	9	0.10548	1	9	1	0	IRGC
ENSG00000198223	9	9	0.10551	1	9	0	0	CSF2RA
ENSG00000141526	1	1	0.10557		1	0	0	SLC16A3
ENSG00000155957	2	2	0.1056	1	2	0	0	TMBIM4
ENSG00000165152	4	4	0.1056	1	4	0	0	TMEM246
ENSG00000068781	33	33	0.10564	1	32	1	0	STON1-GTF2A1L
ENSG00000186716	14	13	0.10577	1	13	0	1	BCR
ENSG00000157326	6	5	0.10584	1	3	2	1	DHRS4
ENSG00000091140	3	3	0.10589	1	3	0	0	DLD
ENSG00000125657	4	4	0.10592	1	3	1	0	TNFSF9
ENSG00000183283	1	1	0.10599		1	0	0	DAZAP2
ENSG00000113273	5	5	0.10607	1	4	1	0	ARSB
ENSG00000118690	7	6	0.10608	1	6	1	0	ARMC2
ENSG00000090316	8	8	0.10611	1	6	2	0	MAEA
ENSG00000186136	4	4	0.10615	1	2	2	0	TAS2R42
ENSG00000164484	8	8	0.10638	1	7	1	0	TMEM200A
ENSG00000148337	13	12	0.10648	1	13	0	0	CIZ1
ENSG00000164023	3	3	0.10657	1	3	0	0	SGMS2
ENSG00000039600	9	9	0.10659	1	9	0	0	SOX30
ENSG00000174672	7	7	0.10661	1	7	0	0	BRSK2
ENSG00000204548	3	2	0.10662	1	3	0	0	DEFB121
ENSG00000185164	1	1	0.10663		1	0	0	NOMO2
ENSG00000124357	4	4	0.10667	1	4	0	0	NAGK
ENSG00000137492	6	6	0.10668	1	5	1	0	PRKRIR
ENSG00000177888	8	8	0.10673	1	8	0	0	ZBTB41
ENSG00000151617	7	7	0.1068	1	7	0	0	EDNRA
ENSG00000128739	10	9	0.10683	1	9	1	0	SNRPN
ENSG00000203877	2	2	0.10689	1	2	0	0	RIPPLY2
ENSG00000122756	2	2	0.1069	1	2	0	0	CNTFR
ENSG00000125207	13	13	0.10693	1	13	0	0	PIWIL1
ENSG00000213903	3	3	0.10701	1	1	2	0	LTB4R
ENSG00000116096	5	5	0.1071	1	4	1	0	SPR
ENSG00000159289	9	9	0.10714	1	9	0	0	GOLGA6A
ENSG00000235645	2	2	0.10718	1	1	1	0	RP11-242G20.1
ENSG00000168509	6	6	0.10721	1	6	0	0	HFE2
ENSG00000261567	1	1	0.10722		1	0	0	RP11-680G10.1
ENSG00000198860	1	1	0.10723		1	0	0	TSEN15
ENSG00000044574	5	5	0.10724	1	5	0	0	HSPA5
ENSG00000006327	4	2	0.10731	1	3	1	0	TNFRSF12A
ENSG00000156642	1	1	0.10733		1	0	0	NPTN
ENSG00000204767	23	20	0.10742	1	22	1	0	FAM196B
ENSG00000185000	1	1	0.10742		0	1	0	DGAT1
ENSG00000155961	2	2	0.10744	1	2	0	0	RAB39B
ENSG00000184560	12	12	0.10749	1	12	0	0	C17orf74
ENSG00000141052	28	27	0.10755	1	25	3	0	MYOCD
ENSG00000172889	4	4	0.1076	1	3	1	0	EGFL7
ENSG00000157107	6	6	0.10762	1	6	0	0	FCHO2
ENSG00000134115	54	51	0.10763	1	51	3	0	CNTN6
ENSG00000170004	17	16	0.10764	1	15	2	0	CHD3
ENSG00000253251	3	3	0.10765	1	3	0	0	CTC-534A2.2
ENSG00000124882	1	1	0.10795		1	0	0	EREG
ENSG00000124787	1	1	0.10798		1	0	0	RPP40
ENSG00000112992	9	9	0.10818	1	8	1	0	NNT
ENSG00000149658	2	2	0.10827	1	1	1	0	YTHDF1
ENSG00000204930	11	10	0.10834	1	10	1	0	FAM221B
ENSG00000177992	43	42	0.10836	1	41	2	0	SPATA31E1
ENSG00000167461	5	5	0.1084	1	5	0	0	RAB8A
ENSG00000164746	5	5	0.10849	1	5	0	0	C7orf57
ENSG00000167513	6	6	0.10859	1	5	1	0	CDT1
ENSG00000168140	6	6	0.10866	1	5	1	0	VASN
ENSG00000122136	9	9	0.10874	1	8	1	0	OBP2A
ENSG00000083067	54	53	0.10877	1	51	3	0	TRPM3
ENSG00000106344	10	9	0.10877	1	10	0	0	RBM28
ENSG00000088782	3	3	0.10877	1	3	0	0	DEFB127
ENSG00000248933	1	1	0.10878		1	0	0	USP17L22
ENSG00000122188	3	3	0.10906	1	3	0	0	LAX1
ENSG00000156009	2	2	0.1091	1	2	0	0	MAGEA8
ENSG00000204688	18	17	0.10914	1	17	1	0	OR2H1
ENSG00000177504	2	2	0.10927	1	2	0	0	VCX2
ENSG00000198610	10	9	0.10935	1	9	1	0	AKR1C4
ENSG00000113749	10	10	0.10936	1	10	0	0	HRH2
ENSG00000268218	2	2	0.10942	1	1	1	0	AC137932.1
ENSG00000164073	2	2	0.10946	1	2	0	0	MFSD8
ENSG00000123144	4	4	0.1096	1	4	0	0	C19orf43
ENSG00000137860	9	8	0.10974	1	7	2	0	SLC28A2
ENSG00000163157	2	2	0.10983	1	1	1	0	TMOD4
ENSG00000204701	9	9	0.10987	1	8	1	0	OR2J3
ENSG00000104960	6	6	0.10988	1	4	2	0	PTOV1
ENSG00000039650	8	8	0.1099	1	8	0	0	PNKP
ENSG00000268996	1	1	0.10995		1	0	0	AL807752.1
ENSG00000106688	5	5	0.11003	1	5	0	0	SLC1A1
ENSG00000057294	15	15	0.11004	1	14	1	0	PKP2
ENSG00000184731	3	3	0.11019	1	3	0	0	FAM110C
ENSG00000253958	2	2	0.11022	1	2	0	0	CLDN23
ENSG00000106066	8	8	0.11029	1	7	1	0	CPVL
ENSG00000140993	6	6	0.11037	1	6	0	0	TIGD7
ENSG00000184566	1	1	0.11041		1	0	0	AC132216.1
ENSG00000172159	20	18	0.11044	1	19	1	0	FRMD3
ENSG00000203814	1	1	0.11048		1	0	0	HIST2H2BF
ENSG00000174038	12	12	0.11065	1	9	3	0	C9orf131
ENSG00000171495	76	72	0.11069	1	75	1	0	MROH2B
ENSG00000100425	6	6	0.11071	1	6	0	0	BRD1
ENSG00000154767	3	3	0.11075	1	3	0	0	XPC
ENSG00000166803	1	1	0.1109		1	0	0	KIAA0101
ENSG00000133101	9	9	0.11093	1	8	1	0	CCNA1
ENSG00000243244	22	22	0.11094	1	21	1	0	STON1
ENSG00000100221	1	1	0.11096		1	0	0	JOSD1
ENSG00000179241	2	2	0.11099	1	1	1	0	LDLRAD3
ENSG00000109445	3	3	0.11113	1	2	1	0	ZNF330
ENSG00000177034	3	3	0.11118	1	2	1	0	MTX3
ENSG00000205309	3	3	0.11126	1	3	0	0	NT5M
ENSG00000165685	2	2	0.11153	1	2	0	0	TMEM52B
ENSG00000132507	2	2	0.11156	1	1	1	0	EIF5A
ENSG00000135919	5	5	0.11159	1	4	1	0	SERPINE2
ENSG00000197079	13	13	0.1116	1	12	1	0	KRT35
ENSG00000182901	31	29	0.11164	1	31	0	0	RGS7
ENSG00000243452	4	4	0.11168	1	4	0	0	NBPF15
ENSG00000110367	3	3	0.11171	1	2	1	0	DDX6
ENSG00000258713	3	3	0.11174	1	1	2	0	C20orf141
ENSG00000250305	11	11	0.11176	1	10	1	0	KIAA1456
ENSG00000166224	5	5	0.11185	1	5	0	0	SGPL1
ENSG00000106113	16	16	0.11189	1	15	1	0	CRHR2
ENSG00000100241	20	20	0.112	1	19	1	0	SBF1
ENSG00000182885	13	13	0.11202	1	13	0	0	GPR97
ENSG00000167771	2	2	0.1121	1	1	1	0	RCOR2
ENSG00000140382	3	3	0.11213	1	3	0	0	HMG20A
ENSG00000243480	7	7	0.11225	1	7	0	0	AMY2A
ENSG00000131848	12	11	0.11232	1	12	0	0	ZSCAN5A
ENSG00000123737	3	3	0.11236	1	3	0	0	EXOSC9
ENSG00000164548	2	2	0.11245	1	2	0	0	TRA2A
ENSG00000107581	9	9	0.11249	1	8	1	0	EIF3A
ENSG00000188869	9	9	0.11251	1	8	1	0	TMC3
ENSG00000164307	6	6	0.1126	1	5	1	0	ERAP1
ENSG00000173928	1	1	0.11264		1	0	0	SWSAP1
ENSG00000239713	9	9	0.11272	1	9	0	0	APOBEC3G
ENSG00000137700	2	2	0.11272	1	2	0	0	SLC37A4
ENSG00000103313	27	27	0.11273	1	23	4	0	MEFV
ENSG00000186924	2	2	0.11279	1	2	0	0	KRTAP22-1
ENSG00000008118	7	7	0.11282	1	7	0	0	CAMK1G
ENSG00000112343	5	5	0.11288	1	5	0	0	TRIM38
ENSG00000108469	10	10	0.1129	1	10	0	0	RECQL5
ENSG00000205544	2	2	0.11295	1	1	1	0	TMEM256
ENSG00000146083	10	9	0.11297	1	8	2	0	RNF44
ENSG00000149596	14	12	0.113	1	13	1	0	JPH2
ENSG00000170881	3	3	0.11301	1	3	0	0	RNF139
ENSG00000105550	9	8	0.11311	1	7	2	0	FGF21
ENSG00000158286	6	6	0.11311	1	6	0	0	RNF207
ENSG00000160396	9	9	0.11336	1	9	0	0	HIPK4
ENSG00000184995	6	6	0.1134	1	6	0	0	IFNE
ENSG00000138079	17	16	0.11344	1	16	1	0	SLC3A1
ENSG00000064655	13	13	0.11345	1	11	2	0	EYA2
ENSG00000147027	3	3	0.11353	1	3	0	0	TMEM47
ENSG00000100968	29	27	0.11357	1	25	4	0	NFATC4
ENSG00000133067	26	24	0.11364	1	20	6	0	LGR6
ENSG00000088298	6	6	0.11372	1	6	0	0	EDEM2
ENSG00000175785	4	4	0.11373	1	3	0	1	PRIMA1
ENSG00000215014	1	1	0.11374		0	1	0	AL645728.1
ENSG00000106009	16	16	0.11383	1	12	4	0	BRAT1
ENSG00000196199	3	3	0.11401	1	3	0	0	MPHOSPH8
ENSG00000164853	8	8	0.11401	1	6	2	0	UNCX
ENSG00000133612	7	7	0.11402	1	7	0	0	AGAP3
ENSG00000164684	11	11	0.11405	1	11	0	0	ZNF704
ENSG00000135929	9	9	0.11415	1	7	2	0	CYP27A1
ENSG00000198829	4	3	0.11419	1	4	0	0	SUCNR1
ENSG00000009790	11	11	0.11433	1	9	2	0	TRAF3IP3
ENSG00000081923	9	9	0.11434	1	8	1	0	ATP8B1
ENSG00000122335	5	5	0.11435	1	5	0	0	SERAC1
ENSG00000130508	35	34	0.11441	1	35	0	0	PXDN
ENSG00000100258	10	10	0.11444	1	9	1	0	LMF2
ENSG00000206177	3	3	0.11446	1	3	0	0	HBM
ENSG00000172346	5	5	0.11463	1	3	2	0	CSDC2
ENSG00000165973	20	20	0.11466	1	20	0	0	NELL1
ENSG00000125814	1	1	0.11466		1	0	0	NAPB
ENSG00000167881	1	1	0.11492		1	0	0	SRP68
ENSG00000119707	6	6	0.11497	1	4	2	0	RBM25
ENSG00000205853	1	1	0.11501		1	0	0	RFPL3S
ENSG00000164122	8	8	0.11501	1	8	0	0	ASB5
ENSG00000074696	3	3	0.11512	1	3	0	0	PTPLAD1
ENSG00000030110	2	2	0.11514	1	2	0	0	BAK1
ENSG00000162241	6	6	0.11529	1	4	2	0	SLC25A45
ENSG00000105877	109	102	0.11531	1	108	1	0	DNAH11
ENSG00000221819	1	1	0.11539		1	0	0	C16orf3
ENSG00000064651	8	8	0.1155	1	7	1	0	SLC12A2
ENSG00000100297	10	10	0.11559	1	9	1	0	MCM5
ENSG00000161298	23	22	0.11564	1	22	1	0	ZNF382
ENSG00000136824	7	7	0.11567	1	6	1	0	SMC2
ENSG00000021852	14	14	0.11572	1	13	1	0	C8B
ENSG00000122565	2	2	0.11577	1	2	0	0	CBX3
ENSG00000126970	6	5	0.11579	1	5	1	0	ZC4H2
ENSG00000153064	16	16	0.11585	1	14	1	1	BANK1
ENSG00000121361	11	11	0.11591	1	11	0	0	KCNJ8
ENSG00000112053	12	12	0.11598	1	11	1	0	SLC26A8
ENSG00000063854	3	3	0.116	1	2	1	0	HAGH
ENSG00000152254	2	2	0.11601	1	2	0	0	G6PC2
ENSG00000249242	4	4	0.11602	1	3	1	0	TMEM150C
ENSG00000198160	3	3	0.11604	1	3	0	0	MIER1
ENSG00000169764	3	3	0.11607	1	3	0	0	UGP2
ENSG00000197587	8	8	0.11618	1	7	0	1	DMBX1
ENSG00000100023	8	8	0.11618	1	7	1	0	PPIL2
ENSG00000176371	8	8	0.11628	1	6	2	0	ZSCAN2
ENSG00000113916	11	11	0.11631	1	10	1	0	BCL6
ENSG00000127928	3	3	0.11639	1	3	0	0	GNGT1
ENSG00000108797	15	15	0.1164	1	13	2	0	CNTNAP1
ENSG00000183559	9	8	0.11641	1	8	1	0	C10orf120
ENSG00000175398	8	8	0.11642	1	6	2	0	OR10P1
ENSG00000166855	2	2	0.11644	1	1	1	0	CLPX
ENSG00000100815	7	7	0.11647	1	5	2	0	TRIP11
ENSG00000203933	8	8	0.11649	1	7	1	0	CXorf66
ENSG00000213420	11	11	0.11655	1	9	1	1	GPC2
ENSG00000136546	56	55	0.11662	1	56	0	0	SCN7A
ENSG00000179914	12	12	0.11669	1	12	0	0	ITLN1
ENSG00000124107	2	2	0.11671	1	2	0	0	SLPI
ENSG00000168394	3	3	0.11671	1	1	1	1	TAP1
ENSG00000160111	53	53	0.11673	1	49	4	0	CPAMD8
ENSG00000205464	2	2	0.11676	1	1	1	0	ATP6AP1L
ENSG00000248993	2	2	0.11679	1	2	0	0	XXbac-BPG181M17.5
ENSG00000057935	3	3	0.11679	1	3	0	0	MTA3
ENSG00000189233	15	15	0.11683	1	13	2	0	NUGGC
ENSG00000198792	4	3	0.11684	1	4	0	0	TMEM184B
ENSG00000147724	82	78	0.11686	1	79	3	0	FAM135B
ENSG00000145911	2	2	0.11692	1	2	0	0	N4BP3
ENSG00000166435	10	10	0.11697	1	8	2	0	XRRA1
ENSG00000253797	5	5	0.11704	1	5	0	0	UTP14C
ENSG00000156875	1	1	0.1171		1	0	0	HIAT1
ENSG00000185883	4	3	0.11711	1	4	0	0	ATP6V0C
ENSG00000138162	31	31	0.11715	1	29	2	0	TACC2
ENSG00000157869	2	2	0.11716	1	2	0	0	RAB28
ENSG00000183484	4	4	0.11723	1	4	0	0	GPR132
ENSG00000115464	22	22	0.11723	1	22	0	0	USP34
ENSG00000182500	3	3	0.11723	1	3	0	0	ORAI1
ENSG00000064393	18	14	0.11725	1	17	1	0	HIPK2
ENSG00000197430	6	5	0.11728	1	6	0	0	OPALIN
ENSG00000196591	3	3	0.11745	1	3	0	0	HDAC2
ENSG00000198157	2	2	0.11748	1	2	0	0	HMGN5
ENSG00000100997	6	6	0.11751	1	6	0	0	ABHD12
ENSG00000134686	7	7	0.11761	1	7	0	0	PHC2
ENSG00000108953	3	3	0.11773	1	3	0	0	YWHAE
ENSG00000196407	3	3	0.11777	1	3	0	0	THEM5
ENSG00000142700	7	7	0.11781	1	6	1	0	DMRTA2
ENSG00000175826	2	2	0.11782		2	0	0	CTDNEP1
ENSG00000123342	4	4	0.11784	1	4	0	0	MMP19
ENSG00000197405	9	8	0.11792	1	7	2	0	C5AR1
ENSG00000172794	3	3	0.11793	1	3	0	0	RAB37
ENSG00000073060	16	16	0.11794	1	12	4	0	SCARB1
ENSG00000100170	11	11	0.118	1	11	0	0	SLC5A1
ENSG00000260001	3	3	0.11802	1	1	2	0	TGFBR3L
ENSG00000251380	2	2	0.11805	1	2	0	0	C5orf20
ENSG00000055957	17	17	0.11808	1	16	1	0	ITIH1
ENSG00000111581	6	6	0.11808	1	6	0	0	NUP107
ENSG00000120563	3	3	0.11811	1	3	0	0	LYZL1
ENSG00000086189	1	1	0.11812		1	0	0	DIMT1
ENSG00000203785	1	1	0.11815		0	1	0	SPRR2E
ENSG00000183833	23	21	0.11822	1	20	3	0	MAATS1
ENSG00000104970	19	17	0.11825	1	17	2	0	KIR3DX1
ENSG00000118972	11	10	0.11826	1	10	1	0	FGF23
ENSG00000257019	26	23	0.11828	1	25	1	0	OR13C2
ENSG00000101181	5	5	0.1183	1	4	1	0	MTG2
ENSG00000089022	5	4	0.11831	1	4	1	0	MAPKAPK5
ENSG00000171496	3	3	0.11832	1	2	1	0	OR1L8
ENSG00000169836	6	6	0.11835	1	6	0	0	TACR3
ENSG00000144591	11	10	0.11837	1	11	0	0	GMPPA
ENSG00000110446	6	6	0.11841	1	3	3	0	SLC15A3
ENSG00000166578	7	7	0.11848	1	7	0	0	IQCD
ENSG00000128944	8	5	0.11858	1	7	1	0	KNSTRN
ENSG00000221986	8	8	0.11862	1	8	0	0	MYBPHL
ENSG00000166796	7	7	0.11862	1	6	1	0	LDHC
ENSG00000213928	3	3	0.11869	1	2	1	0	IRF9
ENSG00000113615	15	15	0.11883	1	13	2	0	SEC24A
ENSG00000090975	21	21	0.11884	1	17	4	0	PITPNM2
ENSG00000167394	11	11	0.11886	1	10	1	0	ZNF668
ENSG00000116898	3	3	0.11887	1	3	0	0	MRPS15
ENSG00000126456	1	1	0.11893		1	0	0	IRF3
ENSG00000268310	6	6	0.11896	1	6	0	0	AC087645.1
ENSG00000101353	18	17	0.11899	1	17	1	0	MROH8
ENSG00000178591	2	2	0.11909	1	2	0	0	DEFB125
ENSG00000141378	2	2	0.11909	1	2	0	0	PTRH2
ENSG00000101004	20	19	0.11914	1	16	4	0	NINL
ENSG00000221900	37	36	0.11916	1	36	1	0	POM121L12
ENSG00000143207	5	5	0.11922	1	4	1	0	RFWD2
ENSG00000203993	2	2	0.1195	1	2	0	0	C9orf37
ENSG00000213380	3	3	0.11952	1	2	1	0	COG8
ENSG00000181958	30	27	0.11954	1	29	1	0	OR4A15
ENSG00000135213	8	8	0.11958	1	7	1	0	POM121C
ENSG00000131462	5	5	0.11959	1	3	2	0	TUBG1
ENSG00000226288	8	8	0.11959	1	8	0	0	OR52I2
ENSG00000134759	3	3	0.11968	1	3	0	0	ELP2
ENSG00000157625	4	4	0.11976	1	3	1	0	TAB3
ENSG00000228083	1	1	0.11979		1	0	0	IFNA14
ENSG00000144681	12	12	0.1198	1	11	1	0	STAC
ENSG00000135372	8	7	0.11987	1	8	0	0	NAT10
ENSG00000116649	1	1	0.11996		0	1	0	SRM
ENSG00000213085	8	8	0.11997	1	8	0	0	CCDC19
ENSG00000187109	6	6	0.12004	1	6	0	0	NAP1L1
ENSG00000174325	4	4	0.12019	1	4	0	0	DIRC1
ENSG00000196290	2	2	0.1203	1	2	0	0	NIF3L1
ENSG00000159363	17	17	0.12032	1	15	2	0	ATP13A2
ENSG00000169609	2	2	0.1204	1	2	0	0	C15orf40
ENSG00000271303	1	1	0.12042		0	1	0	SRXN1
ENSG00000185155	2	2	0.12052	1	2	0	0	MIXL1
ENSG00000127362	3	3	0.12058	1	1	2	0	TAS2R3
ENSG00000112667	5	5	0.12059	1	4	1	0	DNPH1
ENSG00000108239	5	5	0.12074	1	5	0	0	TBC1D12
ENSG00000104129	6	6	0.12077	1	5	1	0	DNAJC17
ENSG00000165312	1	1	0.12089		0	1	0	OTUD1
ENSG00000091436	6	6	0.12093	1	5	1	0	MLTK
ENSG00000140481	36	35	0.12104	1	30	5	1	CCDC33
ENSG00000169918	13	12	0.12106	1	12	1	0	OTUD7A
ENSG00000064933	4	4	0.12108	1	4	0	0	PMS1
ENSG00000147687	2	2	0.12115	1	2	0	0	TATDN1
ENSG00000165731	19	18	0.12124	1	18	1	0	RET
ENSG00000184434	2	2	0.12125		2	0	0	LRRC19
ENSG00000064309	9	9	0.1213	1	9	0	0	CDON
ENSG00000124557	10	10	0.12134	1	9	1	0	BTN1A1
ENSG00000127578	3	3	0.12137	1	2	1	0	WFIKKN1
ENSG00000117507	12	12	0.12143	1	12	0	0	FMO6P
ENSG00000121691	4	4	0.12144	1	3	1	0	CAT
ENSG00000148584	11	10	0.12148	1	10	1	0	A1CF
ENSG00000105963	10	10	0.12156	1	9	1	0	ADAP1
ENSG00000101751	7	7	0.12172	1	6	1	0	POLI
ENSG00000106178	2	2	0.12172	1	2	0	0	CCL24
ENSG00000060656	18	17	0.12173	1	17	1	0	PTPRU
ENSG00000185650	14	14	0.12176	1	13	0	1	ZFP36L1
ENSG00000126767	3	3	0.12181	1	3	0	0	ELK1
ENSG00000119866	10	10	0.12193	1	7	3	0	BCL11A
ENSG00000065154	1	1	0.12198		1	0	0	OAT
ENSG00000178586	6	6	0.12202	1	6	0	0	OR6B3
ENSG00000112494	11	11	0.12202	1	10	1	0	UNC93A
ENSG00000179934	3	3	0.12209	1	3	0	0	CCR8
ENSG00000162769	7	7	0.12212	1	6	1	0	FLVCR1
ENSG00000169427	13	13	0.12215	1	11	2	0	KCNK9
ENSG00000259518	1	1	0.12225		1	0	0	RP11-597K23.2
ENSG00000180573	1	1	0.12226		0	1	0	HIST1H2AC
ENSG00000174595	5	5	0.12233	1	4	1	0	KLF14
ENSG00000169062	1	1	0.12233		1	0	0	UPF3A
ENSG00000184304	25	25	0.12233	1	21	4	0	PRKD1
ENSG00000213347	2	2	0.12236	1	2	0	0	MXD3
ENSG00000171488	12	12	0.1225	1	12	0	0	LRRC8C
ENSG00000184178	5	5	0.12252	1	5	0	0	SCFD2
ENSG00000144455	4	4	0.12254	1	4	0	0	SUMF1
ENSG00000139946	10	10	0.12257	1	10	0	0	PELI2
ENSG00000260027	1	1	0.12259		0	1	0	HOXB7
ENSG00000170876	3	3	0.12271	1	3	0	0	TMEM43
ENSG00000168078	3	3	0.12273	1	3	0	0	PBK
ENSG00000165359	3	3	0.12273	1	3	0	0	DDX26B
ENSG00000215474	32	31	0.12282	1	28	2	2	SKOR2
ENSG00000117569	2	2	0.12284	1	2	0	0	PTBP2
ENSG00000169031	44	44	0.12287	1	43	1	0	COL4A3
ENSG00000186998	14	13	0.12293	1	12	2	0	EMID1
ENSG00000176894	3	3	0.12298	1	3	0	0	PXMP2
ENSG00000159167	3	3	0.12307	1	3	0	0	STC1
ENSG00000111678	1	1	0.12326		1	0	0	C12orf57
ENSG00000136504	2	2	0.12339	1	2	0	0	KAT7
ENSG00000196453	10	10	0.1234	1	8	2	0	ZNF777
ENSG00000170191	4	4	0.12342	1	4	0	0	NANP
ENSG00000167566	34	33	0.12358	1	29	5	0	NCKAP5L
ENSG00000239388	4	4	0.12359	1	4	0	0	ASB14
ENSG00000105552	3	3	0.12365	1	3	0	0	BCAT2
ENSG00000054690	13	13	0.12383	1	11	2	0	PLEKHH1
ENSG00000110047	9	9	0.12384	1	7	2	0	EHD1
ENSG00000169271	1	1	0.12398		1	0	0	HSPB3
ENSG00000170262	3	3	0.12398	1	3	0	0	MRAP
ENSG00000106077	3	2	0.124	1	3	0	0	ABHD11
ENSG00000129744	6	6	0.12418	1	5	1	0	ART1
ENSG00000005961	19	19	0.12419	1	16	3	0	ITGA2B
ENSG00000204611	5	5	0.12424	1	5	0	0	ZNF616
ENSG00000148704	4	4	0.12427	1	4	0	0	VAX1
ENSG00000121897	1	1	0.12432		1	0	0	LIAS
ENSG00000172772	14	14	0.12436	1	14	0	0	OR10W1
ENSG00000125347	1	1	0.12441		1	0	0	IRF1
ENSG00000174482	19	18	0.12446	1	17	2	0	LINGO2
ENSG00000071994	1	1	0.12447		0	1	0	PDCD2
[truncated: 16,185 more rows]

## Sheet: MutSigCV-CODING
gene	expr	reptime	hic	N_nonsilent	N_silent	N_noncoding	n_nonsilent	n_silent	n_noncoding	nnei	x	X	p	q
CDKN2A	225405	357	-15	59625	15525	0	24	0	0	50	11	1545025	0	0
TP53	2069567	213	34	77225	21325	0	31	0	0	50	20	1295625	0	0
REG1B	10958	1389	-22	31500	7575	0	3	0	0	50	3	1230950	2.48046e-05	0.155955
KIF1A	1094176	446	29	307100	87175	0	9	2	0	34	4	1119975	5.37162e-05	0.253299
C9	168073	424	-8	102975	26175	0	9	0	0	50	1	1411200	0.000100364	0.378615
CACNA1F	724395	NaN	44	356725	102725	0	8	1	0	50	7	1481000	0.000267371	0.64252
SLC22A6	2447828	398	48	98300	31300	0	12	1	0	50	14	1156925	0.000286569	0.64252
RALYL	28254	1435	-22	56350	14675	0	7	1	0	36	3	737800	0.000305254	0.64252
PAPLN	525540	269	45	223550	65650	0	8	3	0	50	6	1442375	0.000306578	0.64252
WDR70	302307	592	15	122075	30700	0	3	0	0	50	5	1995575	0.00049227	0.928519
NALCN	47011	804	5	320250	83925	0	8	2	0	50	7	1603350	0.000573685	0.957258
PRUNE	1617972	165	35	80300	23950	0	3	0	0	50	8	1398775	0.000684679	0.957258
C19orf59	688482	384	31	35850	8400	0	4	0	0	50	4	1590550	0.000696939	0.957258
RNF182	256934	590	20	42775	13025	0	4	0	0	50	1	1299700	0.000710508	0.957258
PSME1	974559	220	41	52400	13150	0	3	0	0	50	2	1725125	0.000965233	1
PDE11A	320610	618	18	180200	48400	0	7	1	0	50	3	1769450	0.00104424	1
PRLR	247066	854	17	112375	30200	0	6	0	0	50	2	1337675	0.00107727	1
DUSP22	224772	684	46	35000	8725	0	3	0	0	50	2	1010700	0.00108299	1
ZNF442	1744621	671	-8	115000	27500	0	10	0	0	50	12	1684050	0.00112753	1
COLEC12	587478	572	14	133300	36575	0	12	1	0	50	8	1498325	0.00119316	1
TPSD1	1150864	215	36	43150	12875	0	4	0	0	50	4	1342650	0.00119681	1
CHI3L2	400425	627	41	72250	18875	0	4	0	0	50	7	1438550	0.00125302	1
GPR128	342000	509	12	144400	39650	0	6	1	0	50	5	1530050	0.00125931	1
GBA3	103435	746	22	85100	22000	0	2	0	0	50	6	3385725	0.00138517	1
RXFP2	223402	693	5	139850	35275	0	7	0	0	50	2	1583375	0.00138665	1
OTX2	191584	1012	-7	52250	15400	0	4	0	0	50	3	1430250	0.00154784	1
GLB1L3	270350	623	21	120550	32300	0	4	0	0	50	2	1256900	0.00156811	1
MARK4	1318362	215	31	122800	37475	0	8	0	0	50	9	1295250	0.00176438	1
EPB41L3	57432	1036	-5	195875	55525	0	12	2	0	50	6	1231325	0.00181299	1
CDH9	39282	1140	-26	143550	37500	0	13	2	0	50	16	1595725	0.00194239	1
CDHR5	1774224	236	57	146025	48525	0	10	3	0	50	17	1254750	0.00194659	1
CST2	159399	889	-45	25575	7125	0	3	0	0	23	2	491975	0.00198764	1
DMRT3	83374	703	9	80850	26025	0	5	1	0	21	1	660725	0.00205568	1
IGSF21	55390	692	31	82275	25725	0	4	1	0	50	1	1494075	0.00205807	1
KIAA1324	994979	215	25	183825	50625	0	13	2	0	50	13	1529075	0.00212867	1
ZNRF4	932785	365	19	72275	24775	0	7	1	0	50	11	1476100	0.00234575	1
DHRS4	984811	442	23	49725	15300	0	6	0	0	50	8	1813825	0.00246627	1
LINGO2	8941	927	-34	105375	31500	0	13	2	0	35	8	912250	0.00247062	1
FAM110C	123809	705	NaN	53500	19250	0	3	0	0	50	1	1661450	0.00262701	1
MCHR2	258745	719	-16	61325	16900	0	4	1	0	38	6	839425	0.00279054	1
CDH18	4731	1195	-17	143200	37775	0	11	2	0	40	5	1144675	0.00287161	1
SLC1A1	228047	813	19	94125	27300	0	3	0	0	50	1	1457025	0.00294062	1
GRIA2	44831	925	-34	167775	44550	0	8	1	0	44	8	1228775	0.00297001	1
IFNW1	137739	498	1	34325	9775	0	3	0	0	50	2	1244400	0.00298611	1
CELF3	1210719	255	29	85700	23200	0	3	1	0	50	12	1243475	0.00318812	1
ODF3	1233553	437	17	45475	13700	0	3	0	0	50	10	1298900	0.00327003	1
ADAMTSL2	1869593	315	35	171950	47350	0	12	2	0	50	15	1481200	0.00352656	1
CCL25	954819	369	13	27700	7475	0	2	0	0	50	3	1079675	0.0036499	1
COL10A1	NaN	NaN	NaN	112700	41125	0	13	2	0	28	9	956325	0.00369819	1
FOXC1	145123	487	20	94000	30650	0	4	0	0	50	2	1472150	0.00380385	1
DRAM1	340236	238	17	43475	12100	0	2	0	0	50	3	1645525	0.00386475	1
CLIC6	284989	406	43	119625	36450	0	6	0	0	50	2	1625675	0.00391408	1
HHIP	143634	1116	-6	127300	34025	0	5	0	0	50	0	1389175	0.0041033	1
ROPN1L	628188	219	21	42000	11325	0	4	0	0	50	3	1492700	0.00421449	1
LRTOMT	731498	267	60	84875	27100	0	2	1	0	50	2	1277875	0.00425427	1
SPINK4	856503	167	38	16450	4325	0	2	0	0	50	13	1490350	0.00427915	1
SLC2A14	149291	305	14	92475	27750	0	3	0	0	50	1	1194875	0.00428748	1
KHDRBS2	1561	1153	-32	63475	17675	0	6	0	0	50	14	1448625	0.00430084	1
MFSD2B	243145	226	33	86650	29000	0	5	0	0	19	1	357775	0.00435835	1
HRAS	1970020	236	42	38625	10800	0	5	0	0	50	18	1422700	0.00442611	1
EXOSC2	505506	211	24	53625	15075	0	3	1	0	45	4	1208275	0.00444371	1
POU2F3	323392	198	36	79650	22425	0	3	0	0	50	2	1152875	0.00466867	1
C9orf131	782447	350	42	186575	58075	0	12	0	0	50	15	1745500	0.00474751	1
NPTX1	755391	222	23	75525	23100	0	4	1	0	23	4	696650	0.00479946	1
TBC1D20	726170	229	41	72250	20750	0	2	0	0	50	7	1809325	0.00484217	1
IRX4	387770	635	11	88375	29825	0	6	1	0	50	5	1478800	0.00485645	1
IFT74	116568	447	-12	119500	26450	0	3	0	0	50	2	1676200	0.0049896	1
KCNV2	158557	682	-5	94700	28600	0	5	0	0	50	3	1523450	0.00503029	1
SPR	450159	421	23	44375	15325	0	4	0	0	50	4	1656325	0.00503453	1
PLXND1	754944	210	53	340800	103200	0	9	3	0	50	12	1252050	0.00518595	1
IFNE	242654	411	-6	37275	9750	0	4	0	0	50	4	1374525	0.0052811	1
CAMK1G	204559	405	-3	87625	23300	0	3	1	0	50	6	1497975	0.00531929	1
PSMB9	1253457	401	26	39025	12125	0	3	1	0	23	5	603350	0.00547402	1
FMN2	55160	851	-26	295350	97425	0	11	1	0	44	4	1334850	0.00580984	1
ASPDH	762018	517	35	51625	16775	0	2	0	0	50	11	1608325	0.00583455	1
PRKCI	361822	270	18	112350	27075	0	5	0	0	50	5	1631850	0.00622283	1
STAC	151436	827	-17	74825	19000	0	3	0	0	50	3	1505025	0.00623644	1
PDE2A	741790	193	55	180675	47775	0	5	2	0	50	13	1453650	0.00637183	1
FAM105B	511502	422	16	64125	17100	0	3	0	0	50	1	1260325	0.00639786	1
SLC25A22	1788356	193	48	57000	18300	0	4	1	0	50	21	1345300	0.00659759	1
MAGEB2	74310	NaN	16	55850	16450	0	4	1	0	50	9	1435775	0.00665182	1
ATXN1	109777	623	30	139125	44775	0	9	1	0	50	3	1605925	0.00669394	1
TCN1	337128	548	8	79550	20650	0	2	0	0	38	0	1120675	0.00671128	1
CLMN	207561	612	30	180700	48575	0	7	2	0	47	3	1276925	0.00681172	1
ZDHHC11	843639	408	28	75800	20725	0	3	1	0	40	5	1048775	0.00691336	1
MYBPC2	1038277	491	30	208575	56625	0	4	1	0	50	9	1466550	0.00703698	1
PDCL2	237456	456	32	46125	10050	0	2	0	0	50	6	1878625	0.00705715	1
PIK3R3	1116382	318	20	86775	20175	0	3	0	0	50	6	1705450	0.00705826	1
BSPH1	NaN	NaN	NaN	26050	5525	0	2	0	0	50	23	2789625	0.00726195	1
GNB3	2822601	232	32	62300	17125	0	4	1	0	50	12	1451000	0.00753011	1
INPP4A	212473	623	41	188425	52475	0	4	0	0	50	2	1105500	0.00760005	1
POTEC	NaN	NaN	NaN	101225	23950	0	9	2	0	26	9	836950	0.00772704	1
DDX6	1493911	154	36	89125	23375	0	3	0	0	50	11	1806675	0.00780306	1
COL19A1	93520	947	15	210625	61550	0	6	1	0	50	6	1387000	0.00786911	1
CYP21A2	NaN	NaN	NaN	174250	54125	0	8	1	0	50	24	2838225	0.00787314	1
DOCK3	395621	756	25	374725	98000	0	8	2	0	50	10	1626800	0.00787698	1
SOD2	643775	604	19	41000	10675	0	2	0	0	50	5	1406275	0.00793168	1
GZMM	1647685	255	-8	44325	15075	0	3	0	0	50	19	1317900	0.00797169	1
RNF186	559698	259	28	38100	13200	0	5	1	0	10	2	330725	0.00807548	1
PCDHGA12	NaN	NaN	NaN	161825	51625	0	14	3	0	28	10	966825	0.0081453	1
TCP10	254009	704	1	59025	16800	0	2	0	0	50	4	1759900	0.00820633	1
SYT3	612522	593	35	102075	33600	0	2	1	0	50	5	1649575	0.00847353	1
PTBP1	2041736	198	25	100700	29050	0	9	3	0	19	4	420550	0.00859293	1
KRT14	1494501	323	11	84175	24500	0	9	0	0	20	6	769375	0.00871909	1
FBXO44	682357	264	32	52650	8850	0	2	0	0	50	4	1510775	0.0087749	1
PTGR1	499818	309	16	62275	17000	0	2	0	0	50	8	1306450	0.00879004	1
PTPRH	1036194	199	2	198975	57975	0	11	3	0	50	9	1185850	0.0091783	1
CYP4F12	865205	605	21	95650	26150	0	5	0	0	20	2	835525	0.00933404	1
YIPF4	396035	325	23	43700	12925	0	2	0	0	50	7	1640850	0.00955386	1
PRAMEF4	118495	792	12	84725	23950	0	2	0	0	50	5	1281200	0.00968735	1
CNGB1	822498	125	10	230225	63175	0	5	0	0	50	11	1444150	0.00968886	1
SPAG16	38908	1199	-3	118025	29875	0	4	0	0	50	0	1361450	0.00969665	1
AQP3	1001877	166	4	51200	16375	0	4	1	0	50	10	1195925	0.00984493	1
SLC11A1	734742	197	37	97800	30375	0	3	0	0	50	9	1531550	0.0103761	1
GRAMD1C	442573	363	36	123425	31000	0	4	1	0	50	3	1402400	0.0104479	1
GAD1	352183	519	31	112400	29200	0	5	1	0	50	11	1910975	0.0106535	1
NECAP2	813996	191	40	54900	14700	0	2	0	0	50	10	1208575	0.0108504	1
DYNC1I2	354433	344	33	118400	30475	0	2	0	0	50	0	1294025	0.0109032	1
TRIM67	381758	603	8	136975	42275	0	3	0	0	50	2	1456075	0.0115111	1
FCRL1	113186	829	26	82300	22400	0	3	0	0	50	4	1378275	0.0119099	1
SAP25	NaN	NaN	NaN	34700	11650	0	4	0	0	50	23	2795750	0.0120661	1
NCF2	618153	407	31	98050	25025	0	4	0	0	50	4	1180050	0.0125336	1
RECK	866055	155	44	178925	45925	0	9	1	0	50	8	1665175	0.0125521	1
YTHDF2	818065	208	30	103175	28825	0	5	0	0	50	36	1539175	0.0128885	1
C9orf78	600401	187	44	54500	13300	0	4	0	0	50	15	1504200	0.0130902	1
P4HA3	641945	201	37	97475	28900	0	3	1	0	50	5	1458575	0.0131616	1
ACSS3	26211	1037	-20	123600	35625	0	5	0	0	39	10	1258275	0.0133836	1
DNAJB13	533576	196	41	58150	15275	0	2	0	0	50	3	1129225	0.0140979	1
MADCAM1	1509324	255	-16	64550	22975	0	5	1	0	50	15	1247675	0.0144448	1
HIVEP1	210548	453	33	474500	139450	0	18	3	0	50	7	1840600	0.014818	1
DBR1	190056	464	9	99225	25500	0	2	0	0	50	2	1567625	0.0148957	1
PLA2G7	141205	551	-1	82275	20475	0	2	0	0	50	11	1450700	0.0149933	1
RFX5	1322568	174	42	107275	34250	0	2	1	0	50	8	1641550	0.0150879	1
IRF2BP1	883734	203	39	97150	34475	0	7	2	0	49	9	1280075	0.0151458	1
ARPC1B	903923	263	51	68275	18350	0	2	0	0	50	5	1649875	0.0152442	1
C2CD4C	NaN	NaN	NaN	70375	24875	0	5	1	0	32	10	1491125	0.0152454	1
CFHR2	217857	853	-24	49650	12675	0	6	0	0	50	17	1395275	0.0153265	1
KANK1	136434	548	16	239125	68600	0	6	1	0	50	3	1239475	0.0153318	1
PPARGC1A	19326	405	2	144775	38600	0	2	0	0	50	0	1293775	0.0159487	1
SLC15A2	516880	677	28	134150	36400	0	3	1	0	50	5	1246150	0.0159691	1
C11orf16	548433	243	21	82475	24625	0	2	0	0	50	3	1456600	0.0164385	1
ATG9B	622098	373	41	158450	53650	0	8	1	0	50	9	1765500	0.0165138	1
TMEM87B	564343	466	36	104550	25950	0	3	1	0	50	8	1666025	0.0167447	1
SNRPN	NaN	NaN	NaN	42050	13975	0	2	0	0	50	23	2798075	0.0167944	1
FOXD4	230380	398	-4	73425	25575	0	4	1	0	50	4	1472100	0.0168982	1
DNAJC21	241905	675	21	109125	24300	0	3	0	0	50	5	1433350	0.0171528	1
SPTBN5	874211	259	40	644500	194300	0	9	0	0	8	0	627000	0.0171759	1
LPIN2	583114	425	44	164000	43525	0	8	1	0	50	16	1876175	0.0172679	1
SPDYA	481869	238	32	59225	14050	0	4	0	0	50	5	1292000	0.0173326	1
TOB2	1480984	187	73	59625	18300	0	4	1	0	50	4	1161575	0.0175418	1
SULT4A1	157623	473	13	52600	13325	0	2	0	0	50	8	1583775	0.0175841	1
NBAS	186706	1405	10	432700	116450	0	3	0	0	50	3	1560175	0.017802	1
C6orf201	181759	353	22	25975	6650	0	1	0	0	50	0	1457675	0.0178152	1
ETV7	942911	192	46	61900	17150	0	2	1	0	35	9	915575	0.0178666	1
TLR10	304012	437	42	144700	38300	0	4	0	0	50	1	1628075	0.0178851	1
TRIM4	1559879	391	36	89750	24775	0	3	0	0	50	12	1321100	0.0180601	1
ARHGAP11B	220858	693	10	48825	13275	0	2	0	0	50	8	1409250	0.0182041	1
ZFR	386475	357	27	192700	55025	0	5	0	0	50	4	1526275	0.0182369	1
IFRD2	843769	206	51	88825	28700	0	4	0	0	31	9	755575	0.018442	1
TTC23L	245995	558	-4	67125	17325	0	2	0	0	50	12	1276100	0.0186674	1
MTA1	773175	244	40	130625	36475	0	2	0	0	50	2	1813600	0.0190267	1
DGKZ	811789	212	44	226300	67925	0	5	0	0	50	9	1670975	0.0191366	1
IFITM5	1463610	437	24	22525	7850	0	2	0	0	50	19	1280475	0.0191413	1
NDRG4	678092	320	0	72525	20175	0	2	0	0	50	16	1474500	0.0191891	1
PTH1R	442069	376	41	106525	31325	0	2	0	0	50	7	1409675	0.0193588	1
FAM200B	NaN	NaN	NaN	117925	30125	0	5	0	0	50	23	2814225	0.0194545	1
NOL9	636407	203	41	124700	36925	0	4	0	0	28	2	925025	0.0195045	1
KIR3DL2	987531	620	-23	81400	23750	0	5	1	0	50	21	1704125	0.0195974	1
NPR1	1656449	183	40	187525	57725	0	6	3	0	47	9	1309875	0.0197769	1
ZBTB47	359739	329	38	132075	37725	0	2	0	0	50	1	1434925	0.0198111	1
ARSB	203299	452	50	95625	28950	0	2	0	0	50	5	2012700	0.019889	1
CES3	993495	135	41	103100	29350	0	4	0	0	50	24	1860175	0.0199006	1
INF2	651235	241	21	220050	70200	0	5	0	0	50	2	1313025	0.01992	1
KCNC2	175202	822	-31	114525	35700	0	3	0	0	50	5	1501150	0.0199231	1
LY86	133091	314	29	30225	7800	0	2	0	0	50	0	1507300	0.0200469	1
SAMD11	1851188	467	3	117750	39750	0	5	1	0	50	13	1752625	0.0201713	1
C1orf61	2199280	201	27	28625	8200	0	2	0	0	50	62	1730125	0.0202184	1
GDNF	176444	628	4	37550	10675	0	2	0	0	50	12	1355925	0.0204949	1
ACSBG2	1332100	417	40	122600	31675	0	10	0	0	50	19	1656350	0.0206581	1
NLRP2	982889	432	-21	189625	53150	0	6	1	0	41	9	1169450	0.0210695	1
CCDC102B	70753	1048	-8	95025	22725	0	3	1	0	50	6	1508250	0.0211171	1
GOLGA6A	412657	344	49	128625	32775	0	6	1	0	13	2	506175	0.0213443	1
ZBTB8B	NaN	NaN	NaN	87875	24625	0	4	0	0	50	23	2808725	0.0213701	1
RXRB	1474628	377	24	93250	29600	0	3	1	0	50	19	1653700	0.0213947	1
C5orf48	235652	347	15	24875	6400	0	1	0	0	50	1	1329375	0.0215464	1
NOSIP	2080142	210	41	54225	16200	0	2	0	0	50	23	1533300	0.0217095	1
SLC36A4	219463	580	-18	91875	24900	0	2	0	0	50	10	1394250	0.0221846	1
SLC26A9	690729	431	33	160225	46025	0	3	1	0	50	3	1700550	0.022267	1
P2RX1	561462	215	32	73325	19975	0	2	0	0	50	5	1413825	0.0223974	1
PCDH7	28650	682	6	221650	67625	0	5	0	0	50	3	1795750	0.0226766	1
GDF9	702301	200	62	79950	22725	0	2	0	0	50	3	1193900	0.0228766	1
SYVN1	3292261	168	50	109850	33700	0	3	0	0	50	14	1449450	0.0229934	1
RUNDC3B	287293	839	-3	87050	22900	0	3	0	0	50	6	1383050	0.0230977	1
RCC1	NaN	NaN	NaN	81200	23725	0	3	2	0	26	9	836725	0.0232404	1
ALPPL2	307666	204	37	93950	29125	0	4	0	0	50	2	1148375	0.023439	1
SIX3	133317	566	23	56600	18625	0	2	0	0	50	8	1435975	0.0234866	1
NDRG2	1005555	429	4	68900	19300	0	3	0	0	20	0	312750	0.0236584	1
TMEM125	1091212	264	30	35600	13900	0	3	1	0	11	2	271175	0.0238574	1
PYDC1	NaN	NaN	NaN	15600	5100	0	1	0	0	50	23	2789200	0.023868	1
CYTL1	76400	557	36	24150	7725	0	2	0	0	50	3	1489750	0.0239871	1
PDE1B	643658	392	33	102675	27075	0	2	0	0	50	3	1466725	0.0244085	1
TAS2R39	321366	568	-9	59400	16800	0	2	0	0	50	6	1207850	0.0246219	1
KRTAP4-8	NaN	NaN	NaN	33450	8550	0	3	1	0	16	5	460475	0.0246433	1
ITGBL1	26094	536	-6	93000	21375	0	2	0	0	50	4	1545075	0.0248364	1
ANGEL1	308800	471	39	119000	34675	0	4	1	0	50	5	1166200	0.0249561	1
NRSN1	349698	825	-21	34525	10175	0	7	1	0	32	15	672550	0.0252162	1
P2RX6	577297	192	58	79900	23000	0	2	0	0	50	5	1475050	0.025284	1
DCAF12	779457	142	39	81000	23550	0	2	0	0	50	5	1475425	0.0252958	1
HAO2	409405	720	3	63050	18250	0	4	0	0	50	7	1380550	0.0253979	1
IL5RA	59117	1039	-15	79275	20250	0	2	0	0	50	5	1432500	0.0256541	1
TRPA1	19123	936	29	208475	51325	0	6	0	0	50	3	1472900	0.0257655	1
KDELC2	383210	579	11	91600	24950	0	2	0	0	50	3	1267450	0.0258369	1
FCRL5	234921	764	25	172275	52575	0	5	1	0	50	3	1331575	0.0260899	1
OVCH1	100195	539	-5	208800	54825	0	3	1	0	50	5	1517675	0.0262686	1
MAEA	938287	391	37	72225	19650	0	2	0	0	50	5	1308125	0.0263851	1
EVC	101111	641	18	178225	51200	0	2	0	0	50	3	1335300	0.0265933	1
HNRNPAB	672705	448	46	61650	15675	0	2	0	0	50	11	1786850	0.0266086	1
MAP1LC3C	172086	419	-12	27250	7100	0	1	0	0	50	4	1656525	0.0266546	1
MICALL2	706729	345	23	158775	49650	0	5	0	0	50	11	1912675	0.0267771	1
ACAP3	1744013	273	28	151775	43150	0	3	2	0	50	25	1601000	0.0269246	1
PRDM9	15618	1069	-19	162125	42250	0	19	4	0	14	6	323075	0.0270175	1
CYBA	802673	189	41	34850	11050	0	2	1	0	37	8	806325	0.0270239	1
SPINK6	63265	390	-8	15400	3725	0	1	0	0	46	8	1264950	0.0271007	1
DPEP2	863919	158	54	85850	26725	0	4	0	0	50	14	1604350	0.0271484	1
PAX5	429504	542	34	70250	20650	0	4	0	0	50	5	1200725	0.0275655	1
CD2BP2	2312884	165	47	61350	17400	0	2	0	0	50	21	1336750	0.0276797	1
HHLA1	NaN	NaN	NaN	97625	26575	0	3	0	0	50	23	2810675	0.0280415	1
GNAI2	846254	199	44	66475	16700	0	2	1	0	39	4	1000300	0.0280863	1
SIRT5	277510	425	37	58500	17250	0	2	0	0	50	9	1436400	0.028566	1
RELA	4131934	202	53	97150	30050	0	5	0	0	50	15	1456150	0.0285833	1
MGAM	196155	846	-7	341150	91000	0	12	3	0	34	11	1085825	0.028665	1
ADAMTS12	373086	875	7	288500	77425	0	10	4	0	27	6	693450	0.0288423	1
ARF4	703082	422	29	33325	8900	0	1	0	0	50	2	1510225	0.0292172	1
IAPP	NaN	NaN	NaN	16050	4800	0	2	0	0	50	23	2788900	0.0295233	1
ZNF439	739660	633	-2	91225	21875	0	7	0	0	50	13	1694000	0.0295588	1
PIP4K2B	1198833	207	37	76875	19650	0	2	0	0	50	5	1276750	0.0296433	1
LCE1E	64902	818	18	21225	5850	0	2	0	0	50	6	1451850	0.0296434	1
UNKL	1211641	215	40	90025	27500	0	2	1	0	50	17	1497075	0.0297434	1
LYPD2	427585	373	34	22025	7225	0	2	0	0	50	4	1234075	0.0298514	1
CD6	802735	546	56	119350	34775	0	4	1	0	43	7	1279650	0.0300239	1
COX7A2	394127	423	-3	21175	5975	0	1	0	0	50	7	1466500	0.0300642	1
RC3H1	445943	353	13	202000	58700	0	4	0	0	50	1	1702675	0.0301923	1
ACOT4	606300	169	39	72550	23000	0	2	1	0	50	7	1447250	0.0302454	1
KCTD13	NaN	NaN	NaN	57375	18375	0	2	0	0	50	23	2802475	0.0303976	1
SLIT2	44181	1366	3	282425	72625	0	8	3	0	50	3	1556875	0.0304179	1
NSUN4	597667	255	28	67675	20450	0	2	1	0	47	7	1344350	0.0305727	1
OR52N4	139577	922	2	55975	16775	0	6	1	0	50	17	1201800	0.0306709	1
DNAJB5	676166	394	23	73875	21750	0	5	0	0	50	16	2137125	0.0310635	1
ADCYAP1	272034	531	-13	31425	9675	0	2	1	0	16	2	334500	0.0311997	1
MEF2B	1260413	215	35	73950	19125	0	3	0	0	50	6	1155575	0.0314377	1
ARMC5	839076	558	11	169975	65525	0	12	4	0	14	9	594050	0.031462	1
DDA1	842088	211	43	19425	4950	0	1	0	0	50	10	1519650	0.0319776	1
C6orf57	119480	618	15	19725	5550	0	1	0	0	43	5	1101800	0.0320892	1
ZNF200	1493009	253	42	71825	18475	0	4	0	0	50	11	1884925	0.0322293	1
TRIM26	1932849	486	48	95925	27375	0	4	0	0	50	11	1424100	0.0322736	1
NUB1	604407	282	42	111275	28375	0	2	0	0	50	3	1370275	0.032362	1
SPINK13	72574	418	-9	18500	4075	0	1	0	0	40	0	1114025	0.0326569	1
NUDT2	478815	302	38	26800	7100	0	1	0	0	50	3	1219625	0.0327618	1
ACTN1	609757	344	44	168250	43925	0	5	1	0	50	10	1667375	0.0330375	1
CD59	755929	424	15	23700	6225	0	1	0	0	50	6	1347275	0.0331393	1
PCDHB8	915569	724	-11	136225	44075	0	6	4	0	23	13	877825	0.0332592	1
MS4A14	433906	899	24	121175	33025	0	11	3	0	16	3	333125	0.0335249	1
ECT2L	336688	610	20	166850	42550	0	3	0	0	50	3	1362175	0.0336921	1
CEMP1	2085452	321	49	48175	13250	0	2	0	0	50	40	1478250	0.0339514	1
C7orf69	NaN	NaN	NaN	22900	5525	0	1	0	0	50	23	2789625	0.0343885	1
INSL4	372067	616	20	24425	7525	0	2	0	0	50	5	1330325	0.0343985	1
MMP2	129512	538	-28	121000	31700	0	2	0	0	50	4	1644025	0.0345902	1
C1QTNF3	273505	817	1	58100	15550	0	2	0	0	50	10	1353950	0.0349303	1
MED28	271066	989	32	32200	9125	0	2	0	0	50	3	1389525	0.0350395	1
ATP8B4	278209	408	-21	220350	56175	0	2	0	0	50	5	1618750	0.0350471	1
RPS15A	728854	279	21	24475	6350	0	1	0	0	50	10	1691925	0.035072	1
CCDC88C	271632	469	47	361500	103875	0	5	1	0	50	1	1697350	0.035073	1
PROM1	174831	435	37	160150	42500	0	2	0	0	50	8	1537850	0.0352013	1
PTPRC	100900	412	0	243600	60300	0	4	0	0	50	3	1562450	0.0352834	1
SLC22A18AS	552601	256	34	43700	14350	0	2	0	0	50	11	1503550	0.0353001	1
KCND3	320241	623	23	115375	34325	0	4	0	0	50	4	1525125	0.0353962	1
CORIN	113961	622	44	193700	47425	0	3	0	0	50	4	1091175	0.0355955	1
PCDHGC4	665835	568	9	169700	55225	0	4	0	0	50	8	1746000	0.0355959	1
EIF4B	1726226	177	38	111175	30725	0	4	1	0	50	11	1547175	0.0356087	1
DHX40	1081217	417	25	143175	37425	0	2	0	0	39	7	1331575	0.0356284	1
NMU	247026	456	28	33325	8750	0	1	0	0	50	2	1227075	0.0362145	1
ATCAY	2187414	201	34	69100	18200	0	10	3	0	8	15	211875	0.0364046	1
RPS3A	214920	335	26	49200	12225	0	1	0	0	50	0	1328375	0.0370029	1
PATE1	607531	493	3	24525	5400	0	1	0	0	50	8	1384150	0.0370851	1
NPR3	477035	487	-15	95775	28050	0	5	1	0	50	20	1595150	0.0372501	1
NXF5	272029	NaN	23	69450	16875	0	2	1	0	38	7	1235200	0.0375714	1
AVL9	371440	595	10	118100	32425	0	2	0	0	50	4	1508600	0.0382613	1
ALKBH5	918230	192	23	68750	21025	0	2	0	0	42	16	1061100	0.0383211	1
CAMK2A	978175	220	47	91475	24175	0	2	0	0	39	4	1156400	0.0388844	1
UBQLN4	2005405	213	39	106500	32100	0	6	1	0	50	22	1528675	0.0389046	1
NPC2	749329	384	31	28125	7275	0	1	0	0	50	8	1547050	0.0393241	1
NEXN	367341	256	1	126825	28875	0	2	0	0	50	5	1781925	0.0394456	1
ARAP3	771583	353	25	272875	84350	0	3	1	0	35	2	1151550	0.0395202	1
SLC22A8	2447828	398	48	96125	29350	0	8	0	0	50	14	1156925	0.0396066	1
FIS1	1022626	258	39	27925	7850	0	1	0	0	50	7	1383800	0.0396407	1
COL6A3	423594	399	10	560425	171050	0	9	2	0	37	6	1519450	0.0397726	1
MYL12B	551966	328	55	32350	7475	0	2	0	0	50	4	1383150	0.0400473	1
FAM105A	514082	380	28	65850	16575	0	3	1	0	15	2	359675	0.0406123	1
DAXX	1456953	262	30	133300	40025	0	6	1	0	50	27	1470875	0.0408871	1
A2M	348389	364	17	267425	74950	0	2	1	0	50	4	1841950	0.0414042	1
POLR2L	1799017	232	51	12100	3650	0	1	0	0	50	26	1317675	0.0415546	1
LGALS13	1148741	322	25	25875	6675	0	1	0	0	50	8	1333050	0.0418489	1
THEG	901402	578	-17	68225	19525	0	2	0	0	50	10	1464875	0.0420481	1
IFNA1	242654	411	-6	33700	9200	0	2	0	0	50	4	1374525	0.042171	1
TIMP1	775214	NaN	38	38100	10350	0	1	0	0	50	6	1654575	0.0424339	1
SYNGR2	527017	217	27	40000	11675	0	2	0	0	50	4	1505200	0.0425327	1
COL7A1	1386275	212	37	522175	175625	0	9	0	0	28	7	1393375	0.0426178	1
VN1R2	427680	921	-46	69000	20400	0	5	2	0	9	2	280700	0.0427186	1
EIF4A3	674340	219	22	75775	20225	0	2	0	0	50	11	1762800	0.0427878	1
SNAPIN	1656449	183	40	24000	7875	0	2	0	0	50	9	1494425	0.0433446	1
NSUN2	253355	585	6	141650	36700	0	2	0	0	50	3	1466000	0.0434016	1
CBR4	174340	258	16	42625	12125	0	1	0	0	50	1	1144075	0.0435258	1
PRH1	NaN	NaN	NaN	29875	9200	0	3	0	0	50	23	2793300	0.0436496	1
NKD2	692388	484	29	81075	23475	0	5	0	0	50	9	1525375	0.0436985	1
GYS1	1927185	211	43	133000	37550	0	3	0	0	50	15	1444000	0.0437331	1
OC90	100916	999	6	87475	23975	0	4	2	0	23	2	746100	0.0437659	1
AJAP1	5695	921	4	70775	23425	0	4	1	0	17	1	487375	0.0438422	1
TMPRSS6	699535	379	44	145725	42075	0	3	0	0	50	8	1867750	0.0445785	1
CLN3	NaN	NaN	NaN	78675	24600	0	3	0	0	50	23	2808700	0.044776	1
TUBB2A	444075	435	41	79425	21975	0	5	0	0	50	12	1807600	0.0448813	1
FBXW8	208959	359	16	107175	30750	0	2	0	0	50	4	1244125	0.0450846	1
HIST1H3B	408919	685	43	23250	7725	0	3	0	0	50	10	1185500	0.0451438	1
ALDH18A1	369001	454	26	143025	41175	0	2	1	0	50	5	1847800	0.0452918	1
C11orf88	401074	326	18	36875	9250	0	3	0	0	50	6	1419225	0.0457992	1
AAAS	1701810	166	58	97425	30300	0	2	0	0	50	18	1450350	0.0458239	1
TOR1AIP2	470940	364	5	107125	29450	0	5	0	0	47	7	1448975	0.0458373	1
NIPBL	341972	479	11	514975	133175	0	8	1	0	50	4	1502925	0.0458532	1
ZNF367	355218	400	23	61625	18550	0	2	0	0	50	1	1550475	0.0465155	1
RAB31	441061	148	43	36725	9175	0	1	0	0	50	4	1234850	0.0465803	1
TYRP1	77286	530	-31	96425	26725	0	6	2	0	15	2	471500	0.0470162	1
SLC43A2	1362107	198	29	101925	30225	0	4	1	0	50	7	1563475	0.0470312	1
MIER1	331801	635	-9	116050	26675	0	2	0	0	50	5	1470550	0.0471166	1
MRPL36	394241	608	6	17775	5925	0	1	0	0	50	2	1468750	0.0472443	1
MRPS10	524386	273	43	37725	9675	0	1	0	0	50	7	1563725	0.0473087	1
OSBPL7	1118277	217	27	153050	43225	0	2	1	0	50	9	1286275	0.0478099	1
XYLB	301536	437	24	99150	27075	0	2	0	0	50	8	1659275	0.0479978	1
TNK1	1911735	206	36	114150	38400	0	6	0	0	50	14	1550000	0.0480828	1
HIPK2	545030	522	37	211775	62200	0	3	2	0	50	13	1960425	0.0483004	1
BRIP1	326357	412	-9	227750	59200	0	4	0	0	50	5	1669775	0.048378	1
CRIP2	689089	298	41	38950	10325	0	1	0	0	50	6	1482150	0.0484385	1
RGS8	650082	702	23	38550	10050	0	2	0	0	50	4	1384400	0.0485204	1
PTGER1	954144	204	43	65000	26425	0	1	0	0	50	1	1565275	0.048659	1
ZBTB7B	1612870	224	35	92150	29950	0	5	0	0	50	7	1298350	0.0487889	1
TSPAN8	233516	489	-31	44100	11550	0	1	0	0	50	5	1560325	0.0491797	1
OR4K1	420010	827	-51	55000	15500	0	4	1	0	50	9	1170925	0.049354	1
PEX5L	307645	761	5	114600	30675	0	3	1	0	10	1	370350	0.0494595	1
TP53AIP1	195815	580	-2	18925	5900	0	2	0	0	50	13	1350450	0.0495433	1
GAB3	1737597	NaN	10	105500	29650	0	3	0	0	11	1	431150	0.0497013	1
TOMM40L	731911	229	39	55700	16225	0	3	0	0	50	4	1669825	0.0498647	1
CA5B	170565	NaN	42	58000	15650	0	1	0	0	50	2	1544500	0.0500294	1
AMIGO1	1056159	272	37	85175	26275	0	2	0	0	50	7	1262425	0.0504706	1
HEG1	367509	177	50	240300	75600	0	7	1	0	50	7	1177950	0.0504988	1
TNFSF8	241285	318	-9	42100	11675	0	1	0	0	50	5	1408400	0.0505901	1
COL5A3	1386309	413	1	309825	102975	0	10	2	0	50	16	1818175	0.0508985	1
GNA15	908206	241	21	67700	18475	0	4	0	0	50	20	1302800	0.0509109	1
SLC22A12	1970283	411	54	95775	31875	0	5	1	0	50	15	1358050	0.0509386	1
RNASE7	937278	320	20	27900	7725	0	1	0	0	50	11	1367625	0.0509773	1
CDH7	4645	524	-49	140775	39225	0	3	0	0	50	5	1576575	0.0511409	1
IFNA5	232155	466	-14	34125	8925	0	1	0	0	50	7	1291150	0.0511603	1
EVI2B	NaN	NaN	NaN	77875	23450	0	4	0	0	50	23	2807550	0.0511921	1
ARFRP1	1126597	202	36	37550	10075	0	1	0	0	50	5	1290875	0.0513558	1
ZKSCAN2	189953	551	12	173300	46300	0	4	1	0	50	3	1592650	0.0513767	1
UBAP2	777874	170	29	201325	59075	0	6	0	0	50	6	1607450	0.0513913	1
MARK1	544426	520	-9	144950	39250	0	3	1	0	50	3	1257575	0.0514178	1
IQGAP3	2095354	166	39	294175	84275	0	4	0	0	13	2	522300	0.0516532	1
NSMCE1	227767	448	27	50025	12150	0	1	0	0	50	1	1132775	0.0518398	1
CENPN	231500	284	4	76850	18775	0	2	0	0	50	7	1516475	0.0518889	1
BLOC1S1	1814311	384	26	23400	6150	0	1	0	0	50	11	1119800	0.0520204	1
SPNS1	1189140	257	55	91300	31325	0	2	1	0	50	23	1543000	0.0522606	1
PTPLAD2	144026	601	5	43475	10900	0	1	0	0	50	4	1306800	0.0526154	1
NDUFB5	397411	520	10	34850	9550	0	3	0	0	29	2	811800	0.0526982	1
PFKP	221025	438	11	142550	40525	0	2	0	0	50	5	1695275	0.0527138	1
TMEM88B	NaN	NaN	NaN	26150	10975	0	2	0	0	50	23	2795075	0.0533298	1
SEZ6L2	NaN	NaN	NaN	161225	51775	0	4	1	0	50	24	2835875	0.0533371	1
GLI4	1657385	389	19	65925	19800	0	2	1	0	50	12	1419150	0.0535821	1
STX6	217489	398	22	47675	12025	0	1	0	0	50	4	1384825	0.0535909	1
KCNT2	37679	1035	-24	209975	53875	0	4	1	0	49	9	1969050	0.0537204	1
IQCF1	1013177	370	39	37000	10550	0	1	0	0	50	7	1387800	0.0537684	1
ITGA7	1746452	384	9	218375	65200	0	5	1	0	42	8	1375475	0.0542703	1
CD200	260383	621	20	52900	15275	0	2	0	0	50	2	1325250	0.0545006	1
DDI1	NaN	NaN	NaN	68625	20700	0	7	2	0	22	9	693100	0.0547348	1
AP2A1	1686482	172	42	174700	52250	0	2	0	0	50	9	1421400	0.0547955	1
GGT5	729749	200	28	102375	33225	0	3	1	0	50	8	1403550	0.05482	1
AAGAB	312039	320	45	58675	15125	0	1	0	0	50	3	1568225	0.054937	1
CXCL16	1272092	222	28	48125	15175	0	1	0	0	50	7	1677850	0.0551152	1
OR7G2	311030	471	-63	59275	18425	0	4	0	0	50	12	1926600	0.0554769	1
GOLPH3	440207	197	16	52850	15325	0	2	0	0	50	3	1481100	0.0558446	1
CCDC19	803074	403	7	102125	25525	0	3	0	0	50	5	1056450	0.0564255	1
CARD10	985853	176	51	181250	57025	0	3	1	0	50	11	1399750	0.0566223	1
MPP6	254420	405	18	99225	25800	0	2	0	0	50	8	1500275	0.0568229	1
FBXW10	752804	391	-6	190275	50475	0	3	0	0	50	8	1210125	0.0571778	1
ANKRD18A	NaN	NaN	NaN	183775	44300	0	4	2	0	28	9	959500	0.0572591	1
ZNF69	729638	633	-1	29025	6075	0	2	0	0	50	13	1848300	0.0574629	1
BAG1	856503	167	38	61825	17975	0	2	0	0	50	13	1490350	0.0575529	1
NLRC4	394223	276	21	183975	48975	0	3	1	0	50	6	1673350	0.0576235	1
CCIN	858124	257	46	102700	29975	0	5	0	0	50	9	1637650	0.05789	1
MAN2B1	1975767	409	1	181075	53675	0	3	0	0	50	17	1954300	0.058452	1
UBLCP1	126518	284	33	60300	14475	0	1	0	0	50	2	1352325	0.0585227	1
ZNF774	1110178	139	33	88025	21775	0	7	3	0	8	4	196375	0.0585802	1
ARHGAP29	466144	327	-9	230825	59725	0	2	1	0	50	1	1372425	0.0589247	1
PCDHGC5	665835	568	9	169925	56575	0	3	2	0	50	8	1746000	0.0592528	1
PHACTR1	251440	714	17	105925	28700	0	4	0	0	50	6	1409525	0.0593269	1
LIM2	368509	610	-9	38575	11225	0	1	0	0	50	4	1005725	0.0594512	1
SLC17A3	313920	673	30	90100	26075	0	2	0	0	27	4	885125	0.0597551	1
DACH2	49531	NaN	-32	108650	30475	0	2	0	0	22	2	783350	0.0598711	1
PRR5L	196876	169	-1	66150	19275	0	1	1	0	50	1	1299100	0.0600099	1
SSFA2	180253	346	18	231700	64250	0	6	2	0	50	4	1372900	0.0600783	1
CAMKV	1298303	170	38	89875	26075	0	4	0	0	50	10	1521475	0.0602263	1
CST4	189028	819	-21	25600	7100	0	2	0	0	50	9	1202550	0.0603673	1
TNFSF11	188787	595	67	57000	15750	0	2	0	0	50	9	1219475	0.0604014	1
WNT2	331093	392	5	65075	17350	0	2	0	0	15	1	381075	0.0605094	1
KCNAB2	593369	271	22	68675	18625	0	3	0	0	50	2	1386025	0.060604	1
RUNX1T1	5155	1075	-30	109275	30675	0	2	0	0	16	0	468450	0.0607574	1
GMPR	117199	561	26	62575	17675	0	2	0	0	50	2	1414200	0.0608157	1
APOD	794351	315	38	34475	9475	0	2	0	0	50	9	1608425	0.0608587	1
LGALS1	1136064	180	65	25000	6800	0	1	0	0	50	17	1356000	0.0609524	1
GTPBP3	842088	211	43	89125	31250	0	2	0	0	50	10	1519650	0.0615699	1
OLR1	397577	398	18	51950	11200	0	2	0	0	50	4	1503900	0.0616627	1
PTCHD1	397667	NaN	-2	155675	45100	0	4	1	0	15	1	543600	0.0616716	1
MCRS1	2227486	224	53	86925	24975	0	4	0	0	50	21	1599600	0.0618222	1
GPR78	96216	471	31	60100	22400	0	2	1	0	50	3	1529175	0.0620647	1
KRT9	1494501	323	11	110225	32425	0	4	1	0	20	6	769375	0.0620807	1
HSD17B11	502611	417	16	53900	15625	0	1	0	0	50	3	1237200	0.0621395	1
DDX25	611330	414	14	89125	23075	0	2	0	0	50	0	1427075	0.0622916	1
CTSF	1343990	194	62	87600	25275	0	2	1	0	50	9	1404650	0.0625809	1
PDCD1LG2	307589	556	37	49775	13675	0	2	0	0	50	3	1254800	0.0626972	1
SLC2A4	1782958	316	21	88225	29525	0	4	0	0	50	16	1167175	0.0627134	1
LMO2	748742	394	32	40125	12075	0	1	0	0	50	13	1761050	0.0628352	1
KIF5A	1347795	303	44	191125	49700	0	5	1	0	50	16	2079725	0.0628544	1
PLXNA2	258618	627	10	337275	98400	0	4	0	0	50	1	1869200	0.0629618	1
ARHGEF2	1880483	213	32	175475	52900	0	3	0	0	13	3	394075	0.063064	1
LEUTX	NaN	NaN	NaN	29900	8575	0	2	0	0	50	23	2792675	0.0630992	1
PCDHGA11	NaN	NaN	NaN	165025	52400	0	11	4	0	26	11	865400	0.0632924	1
C5orf51	113456	795	23	54200	13675	0	2	0	0	50	3	1354075	0.0633206	1
CRYBA4	161795	547	-4	36300	9525	0	3	0	0	50	13	1579650	0.0635242	1
RYR3	140241	806	-13	891300	235725	0	8	1	0	37	1	1180225	0.0640802	1
SFRP4	100826	683	10	62925	16650	0	3	0	0	50	7	1870400	0.0644748	1
CCDC33	604483	222	45	151775	43450	0	3	0	0	18	4	639375	0.0647972	1
PNPLA6	610314	205	34	243175	76475	0	5	1	0	50	6	1436625	0.0651187	1
ITM2C	1020678	519	45	47750	14050	0	1	0	0	50	12	1913200	0.0653992	1
OTUB1	1322584	277	42	50225	12775	0	1	0	0	50	11	1881675	0.0658545	1
ASB9	204248	NaN	17	55450	15050	0	1	0	0	50	6	1494175	0.0659818	1
NDUFB6	474275	362	-7	23975	5950	0	1	0	0	50	2	1402925	0.0660513	1
RNF4	816930	179	39	37475	7300	0	1	0	0	50	8	1186550	0.0661493	1
ARL2	3151458	209	52	33325	9650	0	2	0	0	50	11	1668100	0.06622	1
LOXL2	484892	288	41	141025	37250	0	4	0	0	50	8	1196750	0.0663107	1
KIAA1432	311104	473	36	248575	66950	0	6	1	0	50	7	1291325	0.0663143	1
SH2B3	466447	479	47	98875	32825	0	2	0	0	50	9	1657750	0.0663976	1
MRPL55	702621	391	5	29475	9225	0	1	1	0	26	3	621400	0.0665629	1
ACAP1	1911735	206	36	133475	39700	0	4	1	0	50	14	1550000	0.0667916	1
OLFML1	108110	869	11	71325	19950	0	1	0	0	50	3	1507675	0.0668264	1
CDK6	697669	464	26	58625	16750	0	1	0	0	50	5	1487650	0.0669421	1
CENPP	558433	574	45	53275	14000	0	1	0	0	50	6	1424275	0.066987	1
EHD1	3218288	209	61	94300	27275	0	3	0	0	50	14	1759175	0.0671526	1
VSIG2	168652	622	14	57325	18575	0	3	0	0	50	5	1386875	0.0672727	1
NAA25	771475	200	42	180250	45725	0	2	0	0	33	7	1111550	0.0673519	1
QTRTD1	426794	504	26	75050	20950	0	1	0	0	40	4	1724475	0.0674654	1
FUK	930873	125	44	189550	61475	0	3	1	0	50	5	1732300	0.0674941	1
C16orf90	805495	246	39	31825	9950	0	3	1	0	28	4	701775	0.0675003	1
MSMP	922448	190	48	24975	7125	0	3	1	0	9	3	174700	0.0678197	1
TMEM205	1385739	197	31	33675	10125	0	2	0	0	50	12	1561125	0.068174	1
BTN3A2	378286	330	51	60675	17100	0	1	0	0	41	3	1253525	0.0682273	1
KIAA2026	349735	317	26	365150	110350	0	9	2	0	50	9	1535375	0.0682295	1
SMARCA2	113887	805	18	291375	76500	0	9	2	0	50	6	1355400	0.0684038	1
S100A14	1454773	186	26	19350	5175	0	1	0	0	50	3	1360725	0.0686143	1
CACNG2	1202913	359	42	57350	16450	0	1	0	0	50	0	1600525	0.0691087	1
UBE2R2	783515	187	33	43975	11000	0	1	0	0	50	9	1397925	0.0692399	1
CYFIP2	266925	1129	33	230750	60400	0	3	0	0	50	4	1524050	0.0694214	1
NCLN	905626	241	30	100425	30675	0	3	2	0	50	10	1358550	0.069898	1
TMEM184C	71637	343	9	80150	21325	0	1	0	0	50	3	1604625	0.0699143	1
CPO	169586	723	2	69000	18075	0	1	0	0	39	3	1402750	0.0703384	1
PIGC	113155	450	11	51175	15875	0	2	0	0	50	6	1628575	0.0705969	1
IQCG	612221	410	33	83450	19450	0	1	0	0	50	1	1396625	0.0706889	1
WASF3	149391	643	10	89425	26150	0	3	0	0	50	2	1540950	0.0707683	1
PCOLCE2	398812	422	15	75475	20525	0	1	0	0	50	1	1257775	0.0710014	1
TRIO	518529	557	29	561175	152825	0	21	7	0	22	7	664300	0.0710411	1
TTL	536287	433	32	68600	18250	0	1	0	0	50	4	1470150	0.0710536	1
DNAJB8	829484	317	50	40900	11525	0	2	1	0	14	4	362025	0.0711889	1
TBC1D28	729405	435	-2	39400	10100	0	3	0	0	50	10	1292175	0.0712282	1
TSC22D4	1479297	186	60	66250	23750	0	3	0	0	44	2	1135100	0.0713071	1
MRS2	399209	465	7	80400	22500	0	1	0	0	50	1	1329600	0.0714424	1
GRPEL1	459652	426	70	39300	10800	0	2	0	0	50	7	1357050	0.0715699	1
GALT	731413	298	51	69200	19450	0	3	1	0	50	12	1141950	0.0717033	1
RPS11	2126800	210	42	29500	7775	0	2	1	0	17	8	386950	0.0717261	1
CMA1	898202	411	17	44050	13250	0	2	0	0	50	5	1247325	0.0717785	1
ARG2	481915	260	42	63175	18800	0	1	0	0	50	3	1233650	0.0722908	1
VGLL4	186722	488	35	58250	16675	0	1	0	0	50	6	1434800	0.0726433	1
CCL21	712216	220	49	24525	6900	0	1	0	0	50	2	1298500	0.0727391	1
CPD	491081	265	22	247375	69500	0	4	0	0	36	0	933625	0.0729522	1
PEX11G	609287	308	36	41525	14275	0	1	0	0	50	14	1654600	0.073007	1
SVEP1	211688	369	1	644250	173550	0	8	2	0	50	4	1878600	0.0730734	1
WFDC8	902945	438	27	46025	10375	0	1	0	0	50	11	1574400	0.0731163	1
NARS2	302979	569	17	87625	23825	0	1	0	0	50	5	1972250	0.073231	1
F9	69360	NaN	0	84825	21375	0	3	0	0	50	3	1564575	0.0734407	1
ITIH3	1193949	272	49	163625	43300	0	6	2	0	50	16	1580925	0.0738611	1
C1GALT1	357040	748	14	66375	16425	0	2	0	0	50	3	1439650	0.0739701	1
ANKS6	298496	375	12	152075	48475	0	3	0	0	50	6	1560700	0.0742086	1
DPPA2	22565	1096	-19	55575	14100	0	1	0	0	50	6	1336975	0.0743839	1
FBXO4	113456	795	23	72050	19000	0	1	0	0	50	3	1354075	0.074537	1
RICTOR	193512	336	-2	312575	83200	0	4	0	0	47	2	1964750	0.0747708	1
PTH2R	221399	671	0	100825	26750	0	1	0	0	50	0	1342975	0.0747991	1
AQP8	189953	551	12	45450	15150	0	2	1	0	11	2	285275	0.0748105	1
ZNF578	547660	989	-53	108325	25550	0	6	2	0	41	10	1043175	0.0750072	1
CILP2	868278	284	7	196050	66525	0	7	2	0	50	7	1345250	0.0750983	1
FKBP10	1760409	175	35	103050	30825	0	2	0	0	50	9	1472225	0.0751506	1
KLK10	490795	632	22	48575	15475	0	2	1	0	50	4	1175500	0.0754146	1
SOX4	117516	676	1	79550	27325	0	1	1	0	50	2	1374825	0.075537	1
GDF11	1814311	384	26	70475	22075	0	2	1	0	50	11	1119800	0.0756599	1
FAM49A	8240	1427	-4	60950	14950	0	1	0	0	50	0	1545950	0.075765	1
STAP2	2122615	220	27	81775	23375	0	4	1	0	50	55	1675375	0.0758578	1
TAS2R4	200522	844	14	51650	15850	0	2	0	0	50	4	1242100	0.0759504	1
ERI3	758083	308	29	61350	17100	0	2	1	0	14	1	309450	0.0760172	1
CCND3	467876	186	41	50875	16250	0	1	0	0	50	7	1281925	0.0760482	1
NUDT14	872033	260	25	38975	12550	0	1	0	0	50	13	1433300	0.0760517	1
ASB7	290809	374	-9	57075	16050	0	2	0	0	50	5	1535325	0.0761294	1
PERP	329471	484	24	34325	9925	0	1	0	0	50	2	1732250	0.0761722	1
NOL6	1001877	166	4	201200	64525	0	11	4	0	50	10	1195925	0.0763226	1
SNX6	516968	165	10	78725	19675	0	1	0	0	50	4	1558700	0.076629	1
EIF4H	1022182	190	51	45550	12425	0	1	0	0	50	8	1234100	0.0767723	1
SMCHD1	502296	394	33	370300	95150	0	4	0	0	44	5	1291425	0.0770797	1
BRIX1	241905	675	21	66550	16100	0	1	0	0	50	5	1433350	0.0771047	1
KLRB1	264317	618	7	41925	10500	0	1	0	0	50	1	1566575	0.0771083	1
TFAP2E	1049488	388	34	75325	26150	0	3	1	0	50	13	995900	0.0771679	1
NNT	439246	597	0	192150	58725	0	2	0	0	50	4	1599000	0.0773466	1
PLCD4	986502	179	45	139600	36575	0	2	1	0	50	7	1605475	0.0776674	1
CACNG4	293409	491	-23	57725	17125	0	1	0	0	50	13	2060425	0.078018	1
SPSB3	1604603	288	36	63550	18350	0	3	1	0	50	22	1454850	0.0782096	1
P2RX5	504736	354	20	77575	21050	0	1	0	0	50	5	1642925	0.0788885	1
ZNF549	459366	828	-31	113725	28175	0	4	1	0	50	12	1155550	0.0789915	1
PLAA	116221	568	-17	144325	38900	0	3	1	0	50	9	1780025	0.0790461	1
TTLL6	727820	415	24	167550	43725	0	2	0	0	50	8	2079775	0.0790726	1
SGPP1	321254	311	18	75675	24525	0	1	0	0	50	6	1714600	0.0796492	1
ATP2C1	313762	475	19	182325	47475	0	2	0	0	41	3	1286025	0.080359	1
TAAR6	178165	618	22	60175	17525	0	2	0	0	50	4	1376525	0.0803645	1
CRIPAK	1018381	507	41	75500	25075	0	5	1	0	4	3	378650	0.0803749	1
SNTA1	539120	237	49	86850	29100	0	1	0	0	50	2	1377025	0.0806043	1
RPL18A	1216364	212	37	32175	9150	0	1	0	0	50	15	1234925	0.080873	1
NFE2	753625	205	59	63700	21050	0	1	0	0	50	6	1402675	0.0809225	1
ADAP1	737267	310	41	69150	18225	0	3	0	0	50	6	1513275	0.0809558	1
UAP1	320314	193	10	92625	23925	0	3	0	0	50	2	1384400	0.0814435	1
GSR	488347	242	40	94050	27375	0	1	0	0	50	0	1147375	0.0816122	1
CRELD2	842221	271	15	74125	19550	0	2	1	0	50	18	1635350	0.0818139	1
ST3GAL1	198193	357	24	61400	17125	0	1	0	0	50	0	1434950	0.081951	1
SPSB2	2822601	232	32	45225	15075	0	1	0	0	50	12	1451000	0.0820072	1
PRR14	2255010	158	60	100875	34425	0	4	2	0	50	22	1627175	0.0820407	1
TNFRSF6B	1126597	202	36	51400	17525	0	2	0	0	50	5	1290875	0.082389	1
MRGPRX1	561250	695	15	54925	17900	0	2	0	0	50	5	1376950	0.0825584	1
THOC1	402181	689	-26	124650	29550	0	2	1	0	50	7	1372950	0.0826806	1
MRPS30	87489	1075	-7	77675	22675	0	1	0	0	50	3	1287400	0.0828247	1
KRTAP3-1	977588	404	10	17350	5075	0	1	0	0	50	3	1002575	0.082862	1
LDHC	599909	176	42	60475	16550	0	1	1	0	50	8	1503300	0.083039	1
LY6G5B	2517236	193	20	35525	10525	0	2	0	0	50	51	1928725	0.0837742	1
TUBA8	519135	179	19	79675	22925	0	2	0	0	50	2	1323300	0.0845951	1
VCP	782447	350	42	144925	41450	0	4	1	0	50	15	1745500	0.084615	1
CD53	424743	764	24	40550	11050	0	2	0	0	50	10	1545625	0.0847446	1
ELL	1389540	259	45	110250	33150	0	3	0	0	50	11	1537475	0.0849265	1
STK33	314196	551	13	95975	23200	0	1	0	0	50	3	1572450	0.0856665	1
KIAA1614	232445	398	15	202450	68075	0	8	4	0	50	9	1340125	0.0856917	1
GPR108	736129	272	27	99650	28000	0	4	0	0	50	24	1722250	0.085801	1
GORASP1	213514	500	30	77825	23950	0	1	0	0	50	5	1481725	0.085817	1
DPF2	4112809	242	50	72700	18650	0	2	0	0	50	15	1453125	0.0859734	1
BRSK2	1234040	426	43	121750	34475	0	4	1	0	50	6	1484475	0.0859836	1
CKM	1280459	215	23	69400	18650	0	2	0	0	50	4	1488250	0.0864623	1
OR2D3	403341	827	6	57175	17225	0	2	0	0	50	6	1528775	0.0864883	1
IFNK	NaN	NaN	NaN	38425	8750	0	2	0	0	50	23	2792850	0.0865677	1
HIRIP3	NaN	NaN	NaN	99925	27200	0	4	0	0	50	23	2811300	0.0868536	1
MYLK4	470344	285	28	73300	17525	0	2	0	0	50	3	1371825	0.0870751	1
CRYM	467861	575	37	56525	16750	0	1	0	0	50	8	1359100	0.087123	1
SLC20A2	582397	459	34	114375	35250	0	2	0	0	50	14	1989475	0.0872558	1
COL5A2	237205	422	1	266600	86800	0	3	0	0	50	4	1564825	0.0874062	1
KRTAP24-1	6302	1011	-69	44975	12550	0	4	1	0	50	12	937750	0.0876007	1
SCTR	211577	497	30	80425	22400	0	1	0	0	50	5	1521600	0.0876115	1
TNNI3	1036976	266	-1	38300	11050	0	1	0	0	50	10	1035200	0.0878315	1
AP1M2	2036812	226	23	78050	20800	0	4	0	0	50	30	1568050	0.087972	1
TPK1	123029	998	-17	45750	11550	0	2	0	0	50	9	1568975	0.0879856	1
ARVCF	616246	217	37	166675	55400	0	3	1	0	50	7	1597825	0.0885542	1
SLC6A13	316827	557	28	109200	30675	0	3	0	0	49	14	1669100	0.0888722	1
CLK2	1574928	194	45	91600	24125	0	4	0	0	50	23	1460375	0.0890976	1
PLAUR	441738	209	6	66350	18100	0	2	0	0	50	5	1555150	0.0892211	1
TDRD1	279026	477	22	220450	54800	0	3	0	0	50	5	1589125	0.0892696	1
LPCAT4	542657	234	22	92575	29600	0	1	0	0	50	2	1323325	0.0894089	1
MOSPD3	1884430	247	60	40550	14050	0	1	0	0	50	18	1613625	0.0895814	1
NEUROD4	115336	828	15	58350	16650	0	1	0	0	50	8	1360850	0.0897829	1
UBR1	634287	366	32	327450	80250	0	2	0	0	31	3	1154250	0.0898276	1
NT5DC1	260580	640	19	84850	21200	0	1	1	0	50	3	1296625	0.0899815	1
PAQR7	746382	372	24	59625	18750	0	3	0	0	50	15	2029950	0.0900772	1
ARL6IP4	1093113	196	47	65000	21325	0	2	0	0	50	15	1621825	0.0901806	1
UQCRQ	686574	200	66	15225	4050	0	1	0	0	50	5	1126325	0.09026	1
PLIN2	500437	324	-7	78650	22000	0	2	0	0	50	4	1604375	0.091508	1
EXOSC9	324357	506	29	84300	22125	0	1	0	0	50	5	1522975	0.0917152	1
NDUFV3	441011	206	66	82400	25300	0	1	0	0	50	5	1476775	0.0917572	1
VSX1	598947	563	-8	68050	22475	0	1	0	0	50	6	1321275	0.0917796	1
TIFAB	625030	509	47	27250	9500	0	1	0	0	50	4	1695125	0.0919194	1
BSG	1647685	255	-8	71350	20600	0	4	1	0	17	6	429850	0.0921885	1
DRD5	207324	923	30	82400	25150	0	2	0	0	50	2	1263575	0.09219	1
CAPZB	811050	429	41	50725	13100	0	1	0	0	50	11	1375575	0.0924558	1
CDKN2B	192919	212	-21	27550	10250	0	1	0	0	50	3	1418975	0.0924797	1
HDAC4	66632	584	22	194575	57050	0	2	0	0	50	4	1491200	0.0927991	1
DMRT2	71695	845	4	101700	30075	0	4	2	0	29	3	663125	0.0931943	1
C17orf78	498943	171	21	50300	13750	0	1	0	0	50	1	1538000	0.0933966	1
EPHA2	866090	197	37	174525	50100	0	5	4	0	28	10	730825	0.0935666	1
PSMD6	161890	582	19	71400	18600	0	1	0	0	50	5	1251925	0.0939216	1
DUSP8	NaN	NaN	NaN	105875	36475	0	2	0	0	50	23	2820575	0.0942053	1
THBS3	1801444	194	32	174400	47675	0	6	1	0	50	17	1400000	0.0944276	1
IGF1	186749	752	-3	40825	10100	0	2	0	0	50	11	1526000	0.094486	1
CDYL	116037	445	26	97775	26650	0	3	2	0	28	5	776525	0.0945638	1
TPI1	2822601	232	32	51900	14625	0	3	0	0	50	12	1451000	0.0947974	1
KCNN3	1958370	559	34	130125	38175	0	4	0	0	50	13	1317650	0.0948981	1
PLEKHJ1	1603571	240	27	28075	7325	0	1	0	0	50	29	1540200	0.0949858	1
E4F1	2179404	224	39	138150	42525	0	4	0	0	20	9	591025	0.0950683	1
VAPA	405142	172	42	53875	14300	0	3	0	0	50	8	1166300	0.0952567	1
RARA	1350242	191	23	91800	26850	0	3	0	0	50	4	1485150	0.0954406	1
TMEM98	443753	833	-6	40450	12425	0	1	0	0	50	16	1377325	0.0957332	1
PEAR1	1362027	244	38	188200	51950	0	3	3	0	20	5	720850	0.0958106	1
CHRNA7	199973	778	-9	90700	25325	0	1	0	0	50	3	1305900	0.0958515	1
HLA-DOA	1276842	431	40	44200	13625	0	1	0	0	50	16	1490050	0.0965999	1
ZNF599	932476	607	-52	106250	27175	0	3	1	0	36	22	1005950	0.096609	1
NEIL1	814680	296	43	69600	21075	0	1	1	0	50	7	1392200	0.0966742	1
IL31RA	319744	438	44	140075	36550	0	1	0	0	50	1	1691575	0.0968831	1
ABCD3	459824	348	-8	124800	32625	0	1	0	0	50	2	1599300	0.097245	1
TCF25	1207036	221	45	123175	34400	0	2	0	0	50	10	1724075	0.097453	1
GNAL	281108	361	18	93050	24700	0	3	1	0	50	5	1555575	0.0975658	1
TRIP10	736129	272	27	100825	26075	0	3	1	0	50	24	1722250	0.0979394	1
FAM153B	592877	609	19	75675	18075	0	2	0	0	50	4	1452875	0.0980364	1
RPL18	1597109	242	31	34075	10550	0	1	0	0	31	13	985750	0.0981262	1
C22orf46	NaN	NaN	NaN	42550	12800	0	2	0	0	50	23	2796900	0.098345	1
TDP1	296799	607	12	112750	28775	0	1	1	0	50	2	1441650	0.0984475	1
SLC27A6	39183	962	-10	111875	30325	0	1	0	0	50	5	1857575	0.0986331	1
CUX2	493539	608	39	260375	80500	0	2	0	0	47	2	1388475	0.0987705	1
SLC27A3	1687837	175	33	125150	42175	0	2	0	0	27	3	784250	0.098886	1
SH3BP2	643291	228	43	114175	35000	0	7	3	0	15	4	400975	0.0992798	1
CD63	1814311	384	26	43800	12075	0	1	0	0	50	11	1119800	0.0993286	1
CYP2A7	1187304	275	31	90025	24500	0	5	2	0	25	10	555450	0.0994138	1
EPO	1483965	336	46	33750	11100	0	3	1	0	9	11	339900	0.0995014	1
ABHD15	802576	353	23	78750	27225	0	2	0	0	50	4	1487650	0.0998574	1
ITIH5	199273	528	-3	175525	50675	0	3	4	0	44	12	1075700	0.0998991	1
IL17REL	895187	271	36	61275	18150	0	1	0	0	50	15	1910275	0.10019	1
PDK1	417145	365	23	79750	21725	0	1	0	0	50	6	1423225	0.10026	1
CLLU1OS	168575	582	19	18925	5075	0	1	0	0	50	5	1251925	0.100382	1
FECH	304947	352	38	78600	21150	0	1	0	0	50	4	1172775	0.10044	1
GLTSCR1	788433	258	33	260425	94700	0	6	2	0	50	15	1797200	0.100667	1
CSNK2A1	671817	229	40	73000	18500	0	1	0	0	50	9	1608625	0.100932	1
BTN2A2	378286	330	51	93325	26675	0	3	1	0	41	3	1253525	0.101186	1
DLG2	57955	1000	-20	192600	50025	0	2	0	0	13	0	405550	0.101236	1
NECAB2	494952	460	3	71000	19825	0	1	1	0	50	6	1255550	0.101592	1
ANKRD40	1585602	196	18	65075	19150	0	1	0	0	50	12	1705500	0.101842	1
CCNA1	197057	880	1	83200	24050	0	3	0	0	50	6	1481225	0.10204	1
LAX1	515575	280	39	74200	20000	0	3	0	0	50	6	1303775	0.102145	1
FAR1	171781	639	-7	94725	24675	0	1	0	0	50	7	1795800	0.102518	1
PCDHA5	896676	606	-12	166025	52975	0	10	3	0	50	24	1702800	0.102759	1
VIPR2	179290	348	-24	79750	22625	0	2	1	0	15	2	410700	0.102783	1
GAD2	101835	680	-1	109125	27525	0	1	1	0	49	2	1323350	0.102821	1
TADA2A	520126	171	25	90100	21425	0	2	0	0	50	3	1451750	0.102834	1
COQ5	1552470	216	46	60000	15750	0	2	0	0	50	23	1563675	0.103451	1
WNT3	522194	254	23	63200	18100	0	1	0	0	50	0	1154500	0.103597	1
C5orf22	235664	649	4	80900	21175	0	2	0	0	50	13	1498875	0.103816	1
WDR74	2342595	181	71	69850	20450	0	2	1	0	50	24	1705075	0.10423	1
PIWIL2	635115	144	37	177225	48525	0	2	0	0	25	1	743400	0.104346	1
LY6D	427585	373	34	22675	7100	0	1	0	0	50	4	1234075	0.104349	1
ADAM11	1224408	175	31	141050	40000	0	5	0	0	50	8	1463750	0.104475	1
LRRIQ3	58597	1188	-18	114900	27675	0	4	0	0	50	6	1643425	0.105033	1
PSIP1	200332	583	6	102075	23775	0	1	0	0	50	4	1458175	0.105255	1
IQSEC3	241073	592	27	209600	66400	0	5	1	0	13	2	545050	0.10537	1
NYX	590228	NaN	54	79050	29700	0	3	0	0	50	6	1330950	0.105386	1
ALDH3B2	1408104	424	60	69475	19775	0	2	0	0	50	15	1283000	0.105386	1
RHOBTB1	99491	403	-13	125825	33700	0	1	1	0	50	3	1629425	0.105441	1
KCNJ16	32643	589	-53	74150	20425	0	3	1	0	50	9	1587075	0.105463	1
BZW1	620967	155	38	67000	15950	0	1	0	0	50	9	1413075	0.105653	1
DNAH7	105357	518	-3	734700	190275	0	7	3	0	41	4	1349775	0.105658	1
OVOL1	3834148	287	55	47875	13325	0	1	0	0	50	16	1487475	0.106023	1
GALNT14	94332	876	6	101550	27075	0	2	0	0	50	2	1367525	0.106067	1
PPCS	570562	583	27	53525	17425	0	1	0	0	50	12	1351775	0.106179	1
CYP8B1	301212	447	21	87450	25500	0	3	1	0	50	8	1727300	0.106366	1
RFX3	159455	1028	3	145450	39650	0	3	2	0	28	3	847000	0.106591	1
PCID2	759371	229	38	75875	18475	0	1	0	0	50	9	1593250	0.106764	1
GDAP1L1	664405	367	19	65775	18675	0	2	0	0	50	7	1615625	0.107123	1
POU5F1	3364017	401	19	62925	19650	0	3	0	0	50	6	1043075	0.107425	1
CLIC2	NaN	NaN	NaN	45600	11700	0	2	0	0	50	23	2795800	0.107441	1
TP73	249590	288	20	120600	29700	0	3	0	0	50	2	1344450	0.10776	1
RAB40C	1115707	213	39	50850	14400	0	2	1	0	33	8	694675	0.107837	1
GUF1	62787	1009	2	122075	33475	0	1	0	0	50	2	1415825	0.107883	1
BTN1A1	426020	498	34	93000	27525	0	3	1	0	50	4	1276600	0.10846	1
NKD1	307084	646	-6	84400	24275	0	3	1	0	35	3	1042550	0.108499	1
G6PC	1629499	190	23	63850	18050	0	1	0	0	50	13	1665925	0.108826	1
PGA4	NaN	NaN	NaN	69775	20300	0	1	0	0	50	23	2804400	0.109018	1
IPO7	566709	145	21	193500	47475	0	2	0	0	50	4	1331600	0.109231	1
FANCG	782447	350	42	109725	34350	0	2	1	0	50	15	1745500	0.109256	1
SERPINF1	1447501	189	32	74325	22050	0	1	1	0	50	9	1515425	0.10958	1
MTMR7	317985	345	7	121625	31000	0	1	1	0	50	3	1505275	0.109702	1
TTF2	331822	566	12	210275	58150	0	2	0	0	50	4	1407700	0.109788	1
RIPK4	302894	182	30	135675	43200	0	3	0	0	22	2	653225	0.109931	1
ZNF408	965022	176	48	125750	40075	0	4	0	0	14	3	472550	0.110246	1
C17orf77	698491	504	10	42500	12700	0	1	0	0	50	18	1390950	0.11037	1
CFHR1	205744	852	-29	60000	15975	0	3	0	0	21	3	729225	0.110538	1
LTBP3	3945819	202	45	235050	66450	0	6	2	0	50	15	1456150	0.110664	1
NFKBIA	416091	125	31	56750	16300	0	1	0	0	50	12	1385850	0.110782	1
UTP15	403014	289	42	94775	25600	0	1	0	0	50	6	1525425	0.111317	1
EVI5	488549	506	4	150575	37150	0	2	0	0	31	2	738850	0.111463	1
GPR34	531498	NaN	45	67675	18875	0	2	0	0	50	8	1754500	0.111732	1
TINAGL1	1061386	197	37	84850	23750	0	1	1	0	50	5	1239950	0.112098	1
CALM1	323571	599	21	28825	6425	0	1	0	0	50	4	1453475	0.112142	1
ZFP41	1657385	389	19	35525	9250	0	3	1	0	20	4	471325	0.112212	1
SLC6A6	484954	242	47	112725	31350	0	2	0	0	50	6	1285400	0.11246	1
RPS6KA2	235623	646	9	141825	39000	0	1	0	0	50	2	1533500	0.113083	1
SLC22A25	1852481	572	32	97150	28550	0	2	0	0	50	12	1282075	0.113109	1
PLCH2	339388	228	38	249125	76000	0	2	1	0	50	2	1209700	0.113132	1
CCDC85B	3779084	287	42	33775	11900	0	2	0	0	50	15	1386375	0.113392	1
IL3RA	NaN	NaN	NaN	72150	18975	0	1	0	0	50	23	2803075	0.113457	1
C1orf112	212980	614	8	157425	41475	0	1	0	0	50	1	1571875	0.113607	1
OS9	1245394	344	46	121400	33100	0	1	0	0	50	7	2068925	0.113777	1
PTPN2	435935	152	46	78200	19600	0	2	0	0	50	3	1149300	0.113926	1
TTC38	519654	205	31	86025	23775	0	1	0	0	50	6	1351025	0.114009	1
RTN4IP1	223177	271	40	71600	20125	0	2	1	0	50	5	1353325	0.114479	1
PRSS3	912856	220	33	56375	16900	0	3	1	0	50	12	1340475	0.114787	1
IFNA2	232155	466	-14	33600	9075	0	3	1	0	24	5	478275	0.115353	1
CHRNB4	485971	455	45	87650	26125	0	1	1	0	50	8	1589675	0.115957	1
SUFU	872436	165	36	88025	25000	0	2	0	0	50	16	1428525	0.116127	1
CLDN6	1443513	234	49	37050	12975	0	2	0	0	50	13	1331000	0.116143	1
FOXJ3	541904	579	23	114350	29425	0	1	0	0	50	3	1336100	0.116149	1
CYP4F11	843515	575	12	95600	26050	0	4	0	0	20	12	824675	0.116276	1
SPDYC	3317462	168	54	53100	14775	0	1	0	0	50	14	1374600	0.11636	1
RAPGEF3	395089	320	14	167025	49125	0	2	0	0	10	0	325125	0.116519	1
HAUS3	836839	332	29	109950	26850	0	2	0	0	50	2	1348400	0.117355	1
2010-09-01	191347	329	22	85100	20275	0	1	0	0	50	0	1357275	0.117716	1
CHERP	815495	258	44	165775	45800	0	4	1	0	50	7	1473050	0.117983	1
ALOXE3	1455014	202	31	150275	44125	0	2	1	0	50	9	1590825	0.118233	1
BDH1	685310	263	39	61550	17650	0	2	0	0	50	10	1769125	0.119054	1
COASY	1884163	177	38	103875	32775	0	2	0	0	8	0	199725	0.11909	1
HOXA1	356045	385	28	59900	16150	0	2	0	0	50	9	1594900	0.119512	1
BRD4	557083	381	20	243950	69400	0	6	0	0	26	3	884400	0.120214	1
EML1	528390	354	10	152675	41950	0	1	1	0	50	4	1906025	0.120215	1
ZNF320	557083	1008	-39	92875	22775	0	5	1	0	50	18	1550850	0.12045	1
MPPE1	323758	148	39	72075	19950	0	2	0	0	50	5	1299200	0.120961	1
ILDR2	261602	681	-9	114225	32625	0	2	0	0	50	4	1817800	0.121412	1
RBM8A	706346	230	49	32850	8175	0	1	0	0	50	4	1519725	0.121587	1
HIST1H2AA	272695	635	29	22475	7525	0	1	0	0	50	5	1212375	0.121657	1
WFDC10A	NaN	NaN	NaN	14475	3975	0	1	0	0	50	23	2788075	0.121712	1
ART5	537999	403	23	51275	15625	0	1	0	0	50	2	1576175	0.12194	1
PRSS27	1803069	200	47	51700	15275	0	2	0	0	50	28	1356875	0.121967	1
DLAT	403342	179	27	114350	35350	0	1	0	0	50	6	1678125	0.12221	1
ZIC2	323784	500	35	92050	28475	0	1	1	0	50	5	1245200	0.122271	1
PI4KB	1256374	184	31	147350	42625	0	2	1	0	50	9	1507100	0.12244	1
RASSF8	143649	396	4	78250	20675	0	1	0	0	50	0	1194825	0.122616	1
NTNG2	361444	509	37	94325	26950	0	1	0	0	50	5	1263650	0.122768	1
KCNJ12	405028	480	-60	75525	22425	0	1	0	0	50	15	1955575	0.123416	1
SAMD12	190644	575	17	37975	10250	0	1	0	0	50	2	1152000	0.123458	1
FCER1G	728669	234	37	16375	4550	0	1	0	0	39	7	1116475	0.123625	1
PGA5	1124603	480	43	69775	20300	0	1	0	0	50	15	1808775	0.123692	1
HMGCS1	504216	449	20	94250	25675	0	2	1	0	50	9	1216175	0.124047	1
AIFM3	577297	192	58	111700	31700	0	1	0	0	50	5	1475050	0.124378	1
SLC22A2	653647	326	-9	99300	28800	0	1	0	0	50	5	1310900	0.124417	1
TRIM55	277437	480	30	104950	28175	0	3	0	0	50	5	1392050	0.124538	1
ZDHHC21	203594	844	-18	48825	13125	0	1	0	0	50	20	1566700	0.124659	1
SLC6A2	130705	565	-32	120100	34250	0	2	0	0	50	4	1571950	0.124699	1
C1orf110	334195	540	-7	54900	14175	0	2	0	0	50	7	1185925	0.124834	1
NUP133	249616	277	25	210725	57250	0	4	2	0	50	10	1500750	0.124991	1
CCDC37	295496	600	35	113550	28950	0	3	0	0	50	4	1368425	0.125053	1
LMOD3	264082	443	20	101675	25150	0	3	1	0	50	7	1620200	0.125127	1
NT5DC3	1181243	358	15	101800	25775	0	2	0	0	50	4	1575575	0.125332	1
GPKOW	833689	NaN	41	84925	25550	0	1	1	0	50	9	1524925	0.125486	1
CNTD2	1005838	400	30	52025	18625	0	1	0	0	50	14	1265375	0.125507	1
UBE2I	1150864	215	36	30050	7525	0	1	0	0	50	4	1342650	0.125608	1
MITF	48041	436	-15	109575	28125	0	3	0	0	50	6	1564775	0.126437	1
AGXT2	243997	675	23	94250	25525	0	2	0	0	47	4	1445950	0.126596	1
NKAPL	273319	502	35	71825	19000	0	2	0	0	50	5	1243675	0.126743	1
TUBB2B	451139	453	37	79375	21875	0	2	1	0	50	4	1216500	0.126744	1
TMC5	522510	369	13	201825	54150	0	4	0	0	50	3	1570825	0.127754	1
CUL7	1239021	301	42	314550	94725	0	3	0	0	45	5	1724025	0.127852	1
KLHL22	542099	326	28	111875	32800	0	3	0	0	50	5	1441000	0.127967	1
EPHB6	284406	645	18	178350	56325	0	1	0	0	50	2	1696875	0.128059	1
TMEM225	89099	736	-8	41325	10425	0	4	2	0	2	2	50375	0.128869	1
YEATS4	675242	361	13	42925	10175	0	1	0	0	50	2	1242425	0.12899	1
PPP1R13L	1269856	191	31	143075	47050	0	2	0	0	50	10	1512000	0.129318	1
DCAF10	477149	524	35	97175	30775	0	3	0	0	50	7	1458150	0.129419	1
GML	447193	438	36	29050	7625	0	1	0	0	50	5	1465975	0.129474	1
ASPA	403115	442	6	57725	14725	0	1	0	0	50	1	1246800	0.129569	1
MBD3L3	NaN	NaN	NaN	36000	11475	0	2	1	0	26	8	824475	0.129693	1
TECTB	170055	567	-5	61275	15675	0	3	0	0	50	12	1332475	0.129848	1
PTEN	259678	300	34	75700	17600	0	2	0	0	50	5	1280750	0.1302	1
CLEC18B	475713	278	44	83775	22425	0	3	1	0	50	9	1512200	0.13038	1
C22orf39	650407	300	16	28575	8175	0	1	0	0	50	5	1429800	0.130504	1
MEGF8	792230	218	42	483025	154250	0	5	2	0	50	10	1721250	0.130549	1
SLC22A13	301168	437	22	96850	30200	0	1	0	0	50	8	1561725	0.130879	1
MIB2	1666776	248	31	187500	59475	0	4	0	0	44	12	1397675	0.130925	1
WDR24	1207790	194	33	139750	40775	0	5	0	0	50	16	1580675	0.131468	1
OCEL1	865138	212	38	47000	14275	0	2	0	0	50	11	1324775	0.131596	1
HPS1	127652	581	10	128050	37625	0	1	0	0	40	1	1067775	0.131791	1
ZNF410	502038	155	50	86900	23875	0	1	0	0	50	8	1391250	0.131856	1
TLE6	1119793	197	35	105400	28325	0	5	0	0	50	14	1450700	0.132118	1
TARBP2	1590803	191	55	64850	20125	0	2	1	0	14	6	487000	0.13219	1
OTOR	76240	856	-21	24050	6025	0	1	0	0	50	8	1486700	0.132412	1
KRTAP17-1	1149433	468	-14	18850	5150	0	1	0	0	50	11	1182200	0.132456	1
CASP8	571730	386	37	106975	24200	0	3	0	0	50	8	1534450	0.132671	1
CD244	1118846	583	28	68075	17800	0	4	2	0	16	3	350350	0.132964	1
GPR89A	NaN	NaN	NaN	84875	21925	0	1	0	0	50	23	2806025	0.133326	1
SAFB2	873075	295	17	173575	47075	0	6	1	0	23	7	681900	0.133524	1
RPS27	2028800	222	34	16475	3850	0	1	0	0	50	10	1283900	0.133672	1
TTC9	244305	523	41	38875	11900	0	1	0	0	50	3	1352500	0.133794	1
FUZ	1673246	205	37	72625	24800	0	2	0	0	50	7	1479250	0.133886	1
STK36	1033606	269	43	232700	71200	0	7	3	0	50	28	1641950	0.13398	1
2015-09-01	333484	410	-6	31350	7200	0	1	0	0	50	5	1416350	0.135336	1
PPAP2C	233160	578	-13	57425	18100	0	1	1	0	33	7	825250	0.135944	1
TTC39A	526044	281	10	111475	28175	0	1	0	0	50	9	1863575	0.135965	1
CYP2W1	765060	346	34	83475	29550	0	4	1	0	50	11	1464950	0.136422	1
WDR93	880974	190	35	126525	32850	0	3	0	0	50	15	1565050	0.136456	1
REL	635308	439	34	112850	29650	0	2	0	0	50	4	1620825	0.136489	1
HGD	312906	391	5	83200	21050	0	1	1	0	25	2	734625	0.136731	1
CD69	226318	648	33	37475	8875	0	1	0	0	50	3	1273175	0.136779	1
F5	294416	415	11	401775	106050	0	6	1	0	50	4	1557325	0.136898	1
CC2D2B	515809	798	33	75325	18125	0	1	0	0	50	7	1075400	0.137007	1
BRD9	875343	491	30	115400	24100	0	1	0	0	50	5	1383675	0.137159	1
HEBP2	421773	590	19	37600	9650	0	1	0	0	50	4	1523325	0.13759	1
TPM4	803963	298	26	61250	15325	0	1	0	0	50	18	1643625	0.137692	1
AK5	484699	536	-8	103875	26700	0	2	0	0	50	2	1098400	0.137755	1
TRAIP	1306720	191	39	86725	23225	0	1	0	0	50	10	1529375	0.137892	1
C5orf52	NaN	NaN	NaN	28650	8100	0	2	1	0	16	5	460025	0.13835	1
MGRN1	729674	157	41	107350	30725	0	3	1	0	50	7	1559800	0.138411	1
COL22A1	5667	846	-22	291700	93575	0	4	1	0	28	2	816100	0.138774	1
ABHD12	608597	348	-3	76725	21150	0	1	0	0	50	10	1341650	0.139089	1
CSGALNACT2	450604	563	-9	98625	25350	0	2	0	0	50	2	1000750	0.139266	1
GAPDHS	1081638	390	41	73125	21900	0	1	0	0	50	10	1277050	0.139391	1
PDIA5	468830	360	44	97450	24350	0	1	0	0	47	5	1151500	0.139434	1
LPCAT1	557296	390	37	95450	28825	0	2	0	0	50	5	1520950	0.139583	1
ACVRL1	493265	371	27	89625	26475	0	3	0	0	50	6	1163575	0.139785	1
TNFRSF13B	1122696	237	2	52575	14925	0	3	0	0	50	14	1215825	0.139929	1
TNFRSF14	339388	228	38	51575	14425	0	2	1	0	21	2	536600	0.140189	1
ZC3H3	2168942	235	34	162775	54200	0	3	0	0	7	0	244225	0.140234	1
FAM135B	6187	989	-37	250525	71750	0	2	0	0	19	3	704625	0.140553	1
TNFSF9	836909	212	21	42100	16025	0	3	0	0	50	21	1185875	0.140633	1
ETHE1	416043	209	-10	45500	13825	0	1	0	0	50	3	1499500	0.14069	1
MKNK2	1853815	239	37	91000	24725	0	4	2	0	19	8	525250	0.140751	1
EGR3	765839	325	52	67600	20000	0	5	1	0	50	19	1083575	0.140905	1
KLC4	1239021	301	42	118350	34725	0	2	1	0	50	17	2074425	0.140962	1
OR51G1	65798	1006	-15	54950	17350	0	2	1	0	42	7	1071250	0.141054	1
ZEB1	323935	635	16	203475	53100	0	3	0	0	50	2	1734350	0.141147	1
OSBP	432625	353	6	145375	40325	0	1	0	0	37	1	1125350	0.141156	1
DNAH5	148607	674	-17	842800	221375	0	49	20	0	3	20	272450	0.141242	1
USF2	767246	472	7	62675	18100	0	1	0	0	50	11	1150300	0.141541	1
CNR1	172187	799	37	82375	24350	0	2	0	0	50	6	1446050	0.141857	1
NR1H2	1072052	528	26	81875	24250	0	1	0	0	50	9	1317950	0.14187	1
IGSF5	285788	762	-70	73875	20400	0	2	0	0	50	22	1573000	0.141939	1
PNLIP	128161	704	-16	85900	22550	0	2	0	0	50	27	2026925	0.142174	1
ATP5D	2214581	234	29	29350	10025	0	2	1	0	44	55	1281600	0.1423	1
DDX59	371965	276	13	111175	30425	0	1	1	0	41	5	1285900	0.142337	1
COQ4	1813435	201	46	46375	15275	0	1	0	0	50	23	1464225	0.142338	1
NFIB	135826	563	-17	76225	20900	0	2	0	0	50	9	1756650	0.142351	1
ZYG11B	652910	232	28	134750	36775	0	2	0	0	50	11	1542675	0.142372	1
NDUFS7	2285841	209	31	39150	11400	0	2	0	0	50	39	1555250	0.14268	1
CARS	547495	237	43	158925	39150	0	3	0	0	50	2	1324950	0.142801	1
PAM	206242	550	9	179350	47225	0	1	0	0	50	3	1688650	0.142812	1
OTUD5	834315	NaN	40	101000	30550	0	3	0	0	50	6	1311725	0.143197	1
TRPV1	472939	354	9	131850	37125	0	2	0	0	46	4	1814450	0.143309	1
SLC22A14	301168	437	22	105600	31125	0	1	0	0	50	8	1561725	0.143547	1
KRT26	836683	269	-10	84625	23150	0	2	0	0	50	4	1161325	0.143765	1
IGDCC3	646843	280	40	140950	46325	0	2	0	0	50	7	1451150	0.144104	1
ZNF256	1252385	750	-19	113750	28300	0	2	0	0	20	4	640025	0.144399	1
LIFR	159760	271	-2	200900	51850	0	3	1	0	50	1	1456550	0.144602	1
KCP	NaN	NaN	NaN	293875	84500	0	4	0	0	13	2	480000	0.144659	1
ATAD3C	1725369	187	27	74300	21700	0	2	1	0	50	24	1514500	0.144703	1
PICALM	366028	313	11	122025	32700	0	2	0	0	50	10	1530800	0.145003	1
ADCY1	287931	686	11	196200	61650	0	6	4	0	21	8	509525	0.145218	1
PNPLA2	1799017	232	51	87450	28575	0	4	1	0	50	26	1317675	0.145577	1
NUBP2	1604603	288	36	48100	15050	0	1	0	0	50	22	1454850	0.145592	1
POLR1E	523221	234	35	77600	20350	0	2	0	0	50	6	1331450	0.145721	1
L3MBTL3	68020	844	23	146325	35700	0	1	0	0	50	3	1354525	0.145722	1
MYLK	284041	449	32	343925	96250	0	4	0	0	20	0	588225	0.146103	1
EHBP1L1	3945819	202	45	263350	84950	0	7	2	0	50	15	1456150	0.146124	1
EXD1	933164	175	39	93325	25250	0	1	1	0	50	10	1562625	0.146417	1
GMCL1	857542	180	44	96250	23750	0	2	0	0	50	6	1317875	0.14687	1
KDM4C	153801	838	14	208975	52850	0	6	2	0	39	6	984800	0.147536	1
FAM187B	767246	472	7	65000	18850	0	1	1	0	50	11	1150300	0.14758	1
MAPK4	243391	442	21	103050	30450	0	1	1	0	50	8	1482750	0.147677	1
SMUG1	798393	279	48	46250	15325	0	2	0	0	50	13	1250575	0.147759	1
TIA1	667934	164	33	72850	17825	0	2	0	0	50	8	1495900	0.147854	1
PRRT4	NaN	NaN	NaN	150050	53650	0	5	2	0	32	11	1519900	0.147972	1
CXorf22	3828	NaN	-13	177575	46900	0	3	0	0	12	4	450050	0.148053	1
ZNF154	680410	849	-50	78925	20225	0	3	0	0	50	9	1265525	0.14806	1
TIGD3	4112809	242	50	80275	26225	0	2	0	0	50	15	1453125	0.148178	1
IRF7	1774224	236	57	91000	29525	0	3	1	0	50	17	1254750	0.148381	1
SLC5A1	451895	458	-26	119700	34125	0	3	0	0	50	5	1326950	0.148759	1
FOXN3	111760	684	20	88400	23875	0	2	0	0	31	2	867650	0.1493	1
ZNF532	352047	299	51	229750	65600	0	2	0	0	40	3	1099775	0.149487	1
SLC18A2	202102	624	0	94150	26225	0	1	0	0	50	9	1442900	0.149733	1
C5orf34	490107	369	10	116900	30475	0	2	0	0	50	7	2164975	0.149925	1
SPANXD	NaN	NaN	NaN	18175	4625	0	1	0	0	50	23	2788725	0.150334	1
ACP2	1274054	198	38	77875	22850	0	2	0	0	50	6	1292350	0.150605	1
PRKG2	10566	894	-1	140425	36500	0	1	0	0	50	5	1541550	0.150652	1
CLUL1	449991	486	23	87375	20400	0	2	0	0	50	7	1570175	0.150991	1
PAQR4	1443513	234	49	45825	16425	0	2	0	0	50	13	1331000	0.151047	1
PPP1R3G	NaN	NaN	NaN	59875	20900	0	2	0	0	50	23	2805000	0.15111	1
ELN	1047492	240	54	128025	45975	0	6	1	0	12	6	455400	0.15125	1
SMPDL3B	891090	272	20	88250	25075	0	2	1	0	50	20	1462175	0.151634	1
MUC5B	1400716	311	46	972000	339900	0	11	2	0	7	3	536625	0.151684	1
CDH23	641879	524	41	620450	186025	0	6	1	0	33	7	1491025	0.151743	1
CACNA1S	522609	490	31	340375	94175	0	8	3	0	50	17	1787600	0.151895	1
INPP5D	430468	259	37	187125	51525	0	1	0	0	50	0	1213775	0.15196	1
CDCP2	465615	313	26	78000	24150	0	2	0	0	50	6	1290825	0.15204	1
BCKDK	1296884	351	35	73825	22250	0	3	0	0	31	9	1100825	0.152179	1
HSD11B1L	879991	295	21	64675	21050	0	2	0	0	14	4	361875	0.15229	1
OR14I1	141426	710	-10	53450	16750	0	2	0	0	50	19	2107150	0.152526	1
IKZF1	160478	NaN	37	94525	24575	0	3	1	0	50	6	1122900	0.152617	1
PTX3	NaN	NaN	NaN	66300	20250	0	3	1	0	28	8	935450	0.152671	1
ZNF691	803442	334	27	50725	13700	0	1	0	0	50	3	1529475	0.152712	1
RUNX3	566264	443	27	75675	23625	0	3	1	0	50	13	1450450	0.15282	1
PTPN6	2704950	211	47	118775	31750	0	3	1	0	10	4	307700	0.152848	1
OR2H1	404210	854	21	53750	17575	0	2	0	0	50	9	1166875	0.153001	1
FLOT1	2157341	147	43	78050	21850	0	1	0	0	50	11	1324475	0.15328	1
ARF1	702621	391	5	33250	8900	0	1	0	0	50	4	1194825	0.153697	1
TMEM179	625253	450	20	34900	10400	0	2	1	0	14	2	333400	0.153724	1
THSD7B	11902	824	-16	287525	75250	0	3	1	0	50	5	1596725	0.153805	1
ABCC12	229669	628	-27	245400	69000	0	3	0	0	7	2	487650	0.153967	1
PXDN	55677	536	-18	262850	76900	0	7	2	0	50	8	1449650	0.154381	1
CASQ1	841605	386	29	73975	18350	0	3	0	0	50	12	1336975	0.154594	1
IFNA17	193208	498	-3	33625	9275	0	5	1	0	13	5	204025	0.154813	1
RUNX1	164915	429	45	86975	27025	0	1	0	0	50	1	1548675	0.154894	1
2006-03-01	627256	164	17	165775	46700	0	1	0	0	50	3	1433400	0.155525	1
IRAK2	744536	224	49	112550	32050	0	2	0	0	50	4	1441300	0.155553	1
NSUN7	238024	202	47	129000	36075	0	2	0	0	50	8	1279650	0.155652	1
ACSM1	175989	641	11	104775	29025	0	3	1	0	29	1	701825	0.155739	1
UNC13D	1727802	178	35	196325	58450	0	2	1	0	50	8	1603175	0.155765	1
TOPORS	474275	362	-7	184050	51900	0	3	0	0	50	2	1402925	0.155878	1
SNX12	790100	NaN	37	29575	8300	0	1	0	0	50	8	1741975	0.1561	1
TYW1	423966	491	32	136275	33150	0	1	0	0	50	3	1169150	0.15674	1
NOTCH4	2119974	392	28	352050	107850	0	11	4	0	18	7	533225	0.15721	1
C14orf119	1261207	185	41	24700	7250	0	1	0	0	50	10	1514950	0.157328	1
CLEC12B	305376	565	19	52500	12600	0	1	0	0	50	4	1837275	0.157475	1
KHSRP	865106	219	33	127925	37975	0	3	1	0	50	37	1471500	0.157644	1
DMRTA1	160489	448	-26	85300	28625	0	2	0	0	50	9	1806300	0.157661	1
SORBS3	757216	224	45	121700	35500	0	2	0	0	50	4	1536450	0.158092	1
RORC	1014595	212	33	94125	26325	0	4	1	0	50	9	1255400	0.15813	1
MAZ	NaN	NaN	NaN	92975	31450	0	1	1	0	50	24	2815550	0.158595	1
ALX3	571576	400	29	59075	19375	0	2	1	0	36	5	842750	0.158679	1
IL21R	228256	597	36	95475	28200	0	2	1	0	50	5	1359950	0.158959	1
TARS	349408	674	4	135175	33125	0	1	0	0	50	5	1402425	0.159406	1
UBXN6	2078211	278	37	79500	23100	0	2	1	0	50	59	1658425	0.159474	1
ADRBK1	1369264	177	44	128000	33250	0	3	1	0	44	14	1319950	0.159503	1
KLHL3	406828	409	26	107750	28750	0	2	0	0	50	7	1893825	0.159525	1
SMYD5	536944	452	20	78100	19925	0	1	1	0	50	10	1208575	0.159638	1
CMIP	334492	428	21	141350	40450	0	2	0	0	50	5	1568000	0.159663	1
GALNT9	838016	534	14	107200	31700	0	2	1	0	50	14	1351550	0.160254	1
GRIK2	10349	1062	-25	174925	47375	0	1	0	0	32	2	1300200	0.16049	1
WWC2	244213	295	-3	215925	59100	0	1	0	0	50	2	1605375	0.160625	1
TAX1BP1	393690	180	16	147600	34950	0	2	0	0	50	3	1593375	0.160671	1
DUS3L	990266	225	26	115125	35250	0	2	0	0	20	3	524000	0.160791	1
ABT1	411992	498	24	47550	14625	0	1	0	0	50	5	1895100	0.161004	1
USP14	527535	689	-11	93550	22325	0	2	0	0	50	13	1231400	0.161025	1
ILF2	1656449	183	40	71900	20125	0	4	0	0	50	9	1494425	0.161241	1
NXPH4	2162032	238	58	52275	17550	0	3	0	0	50	28	1691525	0.161392	1
RAB12	241286	451	11	44625	12000	0	1	0	0	50	4	1519850	0.161437	1
IFNA13	232155	466	-14	34075	9200	0	2	1	0	24	5	478275	0.161688	1
ANAPC4	233480	611	44	152925	37800	0	3	0	0	50	2	1123625	0.162083	1
ANTXR1	338803	288	14	107550	30150	0	3	1	0	50	8	1441100	0.162157	1
MCM8	301031	346	13	153450	41175	0	1	0	0	50	5	1565175	0.162268	1
C1QL2	169866	574	10	49000	16100	0	1	0	0	50	3	1376650	0.162925	1
ZXDC	295496	600	35	148825	47600	0	3	0	0	50	4	1368425	0.163665	1
NAA50	441530	419	24	31950	7500	0	1	0	0	50	6	1429300	0.163684	1
PRKACA	1034381	321	36	67025	16825	0	1	0	0	50	18	1552775	0.16381	1
SCAMP4	1944774	239	36	42125	11425	0	2	0	0	50	19	1567425	0.163949	1
YME1L1	389022	551	30	142000	37850	0	1	0	0	50	6	1564400	0.164589	1
PDZRN3	82249	888	-7	189175	53750	0	2	0	0	50	3	1996375	0.164772	1
SP2	1127646	178	25	106425	33525	0	1	0	0	48	7	1279375	0.16481	1
NDST3	150671	985	-20	158900	41350	0	3	1	0	24	4	755675	0.164912	1
KRT71	1280474	464	36	93725	26725	0	2	1	0	50	6	1441475	0.165683	1
H1F0	1385064	203	66	33700	10175	0	1	0	0	50	5	1300800	0.165778	1
NR4A1	468067	234	41	102925	33650	0	1	0	0	50	0	1133200	0.165835	1
SIGIRR	2206786	344	58	72100	22775	0	3	3	0	12	10	296650	0.166401	1
TRIM38	392745	685	34	84200	22150	0	2	1	0	50	6	1288850	0.166606	1
ZNHIT1	1022626	258	39	28125	7950	0	1	0	0	50	7	1383800	0.167104	1
IFNA16	193208	498	-3	33725	9175	0	5	2	0	8	5	103300	0.167524	1
BMPER	20466	507	-17	126200	32350	0	4	0	0	50	8	1466475	0.167705	1
GEMIN8	121538	NaN	35	44575	11000	0	1	0	0	50	4	1455675	0.167745	1
RGL3	1255985	265	32	127325	39550	0	2	0	0	10	0	295625	0.167845	1
MIER2	901402	578	-17	98850	28050	0	3	1	0	50	10	1464875	0.167926	1
SNX33	586224	231	34	101950	27875	0	2	1	0	50	5	1382375	0.168274	1
ADD1	669373	264	45	140575	39500	0	2	1	0	50	9	1472425	0.168631	1
EHD4	830035	224	39	96525	27075	0	2	0	0	50	6	1409600	0.168887	1
TSEN2	352597	317	36	88125	22800	0	1	0	0	50	1	1418400	0.169858	1
TBC1D13	1768145	201	34	74400	19125	0	1	0	0	50	15	1446800	0.169863	1
HOOK2	1959466	226	29	131200	37400	0	2	2	0	50	16	1645300	0.170157	1
RCOR1	1468114	190	42	88675	23300	0	1	0	0	50	21	2219825	0.170273	1
ZZEF1	717943	314	23	534525	148275	0	6	0	0	20	0	835425	0.17029	1
NUCB2	522189	387	19	81275	16975	0	2	1	0	43	6	1220800	0.170328	1
DOK6	50550	968	-4	61625	15175	0	1	0	0	50	2	1317200	0.170527	1
FLAD1	1612870	224	35	110225	34525	0	3	1	0	50	7	1298350	0.170529	1
ZNF77	1119793	197	35	98675	25075	0	4	0	0	50	14	1450700	0.170585	1
LGALS2	991778	176	51	24700	6275	0	1	0	0	50	11	1411925	0.170642	1
CD72	1202125	248	37	65500	17900	0	3	1	0	50	17	1459750	0.170681	1
SCT	NaN	NaN	NaN	20975	7525	0	1	0	0	50	23	2791625	0.171229	1
GPR162	2822601	232	32	100375	34325	0	4	0	0	50	12	1451000	0.171292	1
C15orf59	313132	435	29	50625	15825	0	1	0	0	50	4	1613050	0.171542	1
MLLT3	85091	575	14	106075	24950	0	2	0	0	50	6	1581000	0.17188	1
PPP4C	NaN	NaN	NaN	56500	15200	0	5	2	0	4	2	106825	0.171914	1
LRFN4	NaN	NaN	NaN	103975	39425	0	1	1	0	50	24	2823525	0.171959	1
ASTN1	6547	940	-9	233625	64650	0	2	1	0	50	5	1815150	0.17206	1
SLC41A1	717622	377	37	89825	28525	0	2	0	0	50	9	1768150	0.172136	1
SLC12A3	785707	125	37	186575	53050	0	3	1	0	50	9	1379050	0.172223	1
CHD5	620866	240	30	358900	93425	0	5	2	0	50	8	1399375	0.17225	1
IL1RL1	240161	588	9	102675	26475	0	1	0	0	50	1	1626975	0.172284	1
COL6A5	202934	533	11	457600	122675	0	7	0	0	7	0	317825	0.1725	1
IRGQ	428891	209	-2	101625	39375	0	2	0	0	50	6	1508925	0.172646	1
PER3	370145	415	23	216050	60400	0	2	0	0	50	1	1529250	0.17271	1
ZNF776	680410	849	-50	94225	23150	0	1	0	0	50	9	1265525	0.172852	1
MELK	394473	231	38	121225	30575	0	2	0	0	50	4	1412875	0.173117	1
UBE2L3	521773	194	37	28900	7025	0	1	0	0	50	7	1367050	0.173193	1
RSPH6A	906385	203	41	127250	35800	0	1	0	0	50	8	1568375	0.173771	1
UFSP2	173409	422	20	86275	22775	0	1	0	0	50	1	1348350	0.174455	1
OR1L3	409923	553	12	56200	16850	0	1	1	0	49	2	1169175	0.174765	1
SLC30A10	623319	641	-12	83925	26325	0	1	0	0	50	14	1468350	0.175273	1
PBX4	818567	284	-1	66950	19600	0	2	0	0	50	10	1403325	0.175397	1
OR56B4	465433	806	-1	54825	17025	0	2	0	0	50	13	1406975	0.175835	1
BAI1	296361	567	25	278900	86425	0	4	4	0	29	12	1027500	0.175991	1
OR6C3	667726	802	-14	54250	15875	0	3	1	0	50	20	1365775	0.176011	1
HPR	426658	372	14	62875	17000	0	1	0	0	50	3	1622500	0.176021	1
MRPL16	395993	494	8	44650	12950	0	1	0	0	50	4	1380250	0.176317	1
TFAP2A	199695	375	6	81275	23875	0	1	0	0	50	1	1250000	0.177006	1
ATXN10	498533	172	15	86750	23650	0	1	0	0	50	1	1331900	0.177283	1
GTPBP4	338115	407	30	118000	29825	0	1	0	0	50	9	1548875	0.177652	1
CCDC78	1207790	194	33	79025	23650	0	2	1	0	50	16	1580675	0.17795	1
LGR5	250555	516	-34	162675	46875	0	1	0	0	50	5	1516850	0.178036	1
LRRC56	1970020	236	42	93750	31725	0	6	3	0	15	9	344900	0.178175	1
NKX3-2	134006	592	24	56150	19450	0	1	0	0	50	3	1426750	0.178498	1
FAM193B	1120311	347	41	138375	41700	0	1	0	0	50	0	1399825	0.179067	1
SLC25A20	1790488	140	38	54675	15675	0	1	0	0	50	26	1547450	0.179187	1
NDUFS4	186422	619	5	32400	8550	0	1	0	0	50	7	1473350	0.17949	1
HIST1H4F	390169	544	57	17550	6000	0	1	0	0	50	9	973500	0.179822	1
NKIRAS2	2081077	206	23	36625	7775	0	1	0	0	50	44	1615075	0.179827	1
MED23	147816	864	7	252175	66275	0	2	0	0	50	3	1380800	0.179841	1
AMDHD2	2085452	321	49	113575	33800	0	3	0	0	18	3	468400	0.180089	1
EPS15	568927	251	11	172475	43900	0	3	0	0	50	7	1921325	0.180193	1
FSD1	2122615	220	27	90575	24850	0	6	1	0	50	55	1675375	0.180193	1
PNCK	1716845	NaN	44	80250	23100	0	1	0	0	50	13	1341550	0.18028	1
MYOG	430455	453	42	39300	11925	0	1	0	0	50	5	1381900	0.180418	1
RGP1	922448	190	48	75825	24000	0	3	0	0	50	16	1537400	0.180621	1
ADAMTS9	90552	783	-10	355250	92200	0	8	3	0	26	5	714750	0.18078	1
TREML1	227466	611	41	54075	17625	0	1	0	0	50	2	1083275	0.180838	1
RET	454068	563	-19	199375	59450	0	2	0	0	27	3	841175	0.181153	1
PLG	181774	624	-9	148900	39125	0	2	0	0	50	5	1890350	0.181538	1
ADSSL1	681504	208	29	101100	30075	0	1	0	0	50	6	1018125	0.181643	1
MCCC1	275779	546	22	133175	35575	0	2	2	0	22	3	619175	0.181826	1
SLC7A3	824487	NaN	-9	108750	34275	0	1	0	0	50	8	1283775	0.181961	1
FSTL1	382340	375	23	58425	13950	0	1	0	0	50	3	1453125	0.181982	1
FOXF2	114944	481	14	76000	24425	0	2	2	0	50	9	1428000	0.182002	1
ASS1	502828	260	35	77150	19975	0	2	1	0	39	7	1212850	0.182003	1
BTD	433102	235	32	96575	26800	0	2	0	0	50	6	1370050	0.182077	1
DYNC1LI2	804191	145	10	89775	24900	0	1	0	0	50	14	1571750	0.182167	1
MRPS34	1604603	288	36	38050	11975	0	2	0	0	50	22	1454850	0.182175	1
C19orf24	NaN	NaN	NaN	22475	8275	0	1	0	0	50	23	2792375	0.182239	1
CHST3	762207	169	54	82625	25675	0	1	0	0	50	15	1484650	0.18226	1
GLYCTK	1113485	229	49	91400	27700	0	2	0	0	15	4	440050	0.18267	1
SIAH2	348288	544	27	56050	17375	0	2	0	0	50	14	1479150	0.182851	1
ZBTB49	146158	506	40	138075	36375	0	1	0	0	50	7	1503775	0.18291	1
OR7D4	398878	582	-50	53475	16950	0	2	1	0	40	11	1145200	0.183076	1
NDC80	374218	390	0	121050	28575	0	3	0	0	50	7	1345975	0.183581	1
GUCY1A3	43073	764	1	125050	33800	0	2	1	0	31	1	833875	0.183623	1
ZNF518B	218121	1074	15	189200	52675	0	3	0	0	50	2	1218225	0.183648	1
DCAKD	831501	191	28	40425	12675	0	1	0	0	50	41	1672750	0.183736	1
EMILIN1	1214097	238	50	171300	59625	0	6	1	0	50	17	1597125	0.183746	1
GJD4	153189	598	-2	62025	21750	0	3	1	0	50	21	1485900	0.183814	1
IPP	972928	146	29	112150	29525	0	1	0	0	50	11	1594725	0.18387	1
FGF9	298481	648	37	37125	10500	0	1	1	0	34	2	730000	0.1839	1
TYRO3	744461	166	44	158125	47750	0	2	1	0	50	10	1451625	0.183909	1
SLC12A7	639628	424	31	193250	57700	0	2	0	0	15	0	422550	0.184034	1
ZNF557	748801	470	21	78800	19975	0	3	1	0	16	1	441000	0.184146	1
PNKD	732698	197	35	88850	27925	0	3	0	0	50	13	1532275	0.184943	1
KRT13	1445853	325	-22	81575	23950	0	3	0	0	50	13	1341200	0.185073	1
SEMA6A	184843	1024	4	185150	52225	0	3	0	0	50	5	1658425	0.185141	1
OR10G7	158396	830	-10	52800	17400	0	2	1	0	40	11	1135775	0.185643	1
FAM178B	677234	392	46	123800	36325	0	1	1	0	50	9	1555050	0.185755	1
NNAT	790368	549	52	15000	4650	0	1	0	0	23	6	582750	0.186016	1
DAAM2	53428	914	26	194575	52925	0	2	0	0	50	2	1556100	0.186108	1
SLC43A3	923815	191	-3	87775	26225	0	1	0	0	50	11	1261300	0.186153	1
C11orf35	1970020	236	42	110975	36100	0	5	1	0	50	18	1422700	0.186242	1
AURKAIP1	1736268	273	28	34900	11225	0	2	0	0	47	24	1435750	0.186403	1
PRDM1	162338	278	44	147050	41425	0	2	1	0	50	3	1387725	0.186491	1
LANCL2	752223	455	7	80850	23025	0	1	0	0	50	11	1122675	0.187205	1
RLN2	385172	605	16	39850	10175	0	1	0	0	50	6	1532150	0.187765	1
KIR3DL3	1155455	625	-10	73125	21600	0	4	1	0	50	26	1685325	0.188094	1
TULP3	494496	336	35	92600	25150	0	1	0	0	50	13	1488225	0.188613	1
SLCO2B1	752269	449	48	125250	38400	0	3	0	0	50	9	1581025	0.188636	1
SLC15A5	NaN	NaN	NaN	103800	29100	0	3	1	0	50	24	2813200	0.188638	1
TGIF1	444864	153	17	72675	24225	0	1	0	0	50	3	1736075	0.188713	1
AMOTL1	332670	472	-7	170550	48375	0	1	0	0	50	7	1808250	0.188776	1
TRPC1	414031	437	20	138425	35875	0	3	0	0	50	8	1648800	0.189129	1
FAM69A	609398	372	13	77950	19925	0	1	0	0	50	3	1444650	0.189154	1
CCT7	536944	452	20	97575	28125	0	1	0	0	27	3	691450	0.189214	1
EIF3M	408431	613	7	70450	17225	0	1	0	0	50	2	1341325	0.189311	1
SMYD4	1458897	153	26	143600	40525	0	2	0	0	50	4	1506300	0.189471	1
CAPN3	592239	284	38	157325	38575	0	2	0	0	9	0	337325	0.189582	1
CYLC2	13384	1215	-31	65050	14825	0	1	0	0	50	28	1803400	0.189634	1
DOC2A	NaN	NaN	NaN	71800	21425	0	2	0	0	50	23	2805525	0.189654	1
PCOLCE	1767777	242	60	78700	25100	0	4	1	0	15	12	473225	0.189772	1
AES	1092464	195	30	49625	14125	0	2	1	0	22	9	467375	0.189795	1
AQP7	982082	163	21	60750	18675	0	4	1	0	50	21	1249450	0.189875	1
LILRA2	819283	601	-4	85500	25650	0	4	1	0	50	17	1576525	0.189977	1
MOXD1	188578	673	1	111800	29800	0	1	0	0	50	1	1588875	0.190061	1
PACS2	892593	289	40	162250	45800	0	1	0	0	50	8	1853375	0.190428	1
DSCAML1	413931	624	44	373475	111925	0	5	3	0	43	6	1177450	0.190838	1
LRG1	2111443	278	43	58650	20100	0	4	0	0	50	60	1508100	0.19093	1
SP3	296444	376	27	136700	41050	0	1	0	0	50	8	1557350	0.191152	1
EIF2AK1	NaN	NaN	NaN	115150	31025	0	1	0	0	50	23	2815125	0.19117	1
NUAK2	664542	178	30	109700	33625	0	3	1	0	50	7	1153900	0.191275	1
SH2D6	1067736	180	39	30650	10150	0	1	0	0	50	14	1660250	0.19237	1
SLC9A3	787824	367	29	146975	45700	0	3	0	0	40	4	1165775	0.192563	1
CTNNB1	305811	448	8	139900	40550	0	1	0	0	50	0	1303825	0.192765	1
WDR7	101104	885	38	266950	76625	0	2	0	0	50	5	1503075	0.19329	1
HOXA9	473864	394	13	47400	14475	0	3	1	0	12	2	289200	0.193562	1
MVD	802673	189	41	70900	22175	0	2	1	0	50	11	1457175	0.193744	1
WDR59	724091	165	28	178725	48300	0	1	0	0	50	4	1379175	0.194533	1
TCERG1L	2679	871	-27	103675	31850	0	2	0	0	48	6	1389125	0.194578	1
XRCC6	1475100	183	50	112675	28175	0	1	0	0	25	4	867975	0.19474	1
S1PR2	1729517	200	31	59200	20750	0	3	1	0	38	16	1167975	0.194908	1
CTTN	511118	530	43	126900	32625	0	2	1	0	50	6	1697825	0.194909	1
UBE2S	1048909	399	24	38400	12675	0	1	0	0	50	8	1465525	0.195333	1
C19orf77	NaN	NaN	NaN	24275	6250	0	1	0	0	50	23	2790350	0.195435	1
BEST2	1959466	226	29	89825	27325	0	3	0	0	50	16	1645300	0.19621	1
HIST1H3F	390169	544	57	23375	7750	0	1	0	0	50	9	973500	0.196222	1
INSRR	NaN	NaN	NaN	230700	69900	0	3	1	0	50	24	2854000	0.196225	1
CCDC64B	1443513	234	49	87900	29175	0	1	0	0	50	13	1331000	0.196908	1
UBR2	1007026	194	42	336775	82925	0	3	0	0	50	5	1665825	0.19696	1
TCEAL6	132641	NaN	4	33425	8275	0	1	0	0	50	6	1216400	0.197247	1
HMGXB4	359646	425	-49	108500	29950	0	2	0	0	8	0	226125	0.197861	1
GGNBP2	468055	548	23	129050	31600	0	2	0	0	50	4	1320475	0.198036	1
SKAP1	1097775	588	4	68800	15800	0	1	0	0	50	26	1717525	0.198044	1
BANP	639210	231	31	97675	27050	0	2	0	0	50	6	1286650	0.198454	1
N4BP2L2	237148	455	47	220650	51825	0	2	0	0	50	2	1660075	0.19867	1
GNG13	1187310	273	39	12950	2950	0	1	0	0	50	26	1636325	0.198733	1
ADARB1	596496	250	42	131650	39125	0	1	0	0	50	8	1444125	0.199008	1
RELN	291011	954	7	632650	165275	0	4	1	0	50	2	1451000	0.199113	1
NFIC	2180542	222	37	91075	27125	0	5	2	0	50	52	1670200	0.199248	1
APOL3	1228837	331	13	69775	21650	0	1	0	0	50	3	1567525	0.199378	1
SP7	1701810	166	58	73400	24400	0	3	0	0	50	18	1450350	0.199757	1
IGLON5	368509	610	-9	58875	19050	0	1	0	0	50	4	1005725	0.199974	1
MTF2	611888	391	16	110150	27700	0	2	0	0	50	6	1438650	0.200425	1
CRMP1	101380	643	14	125050	36650	0	1	1	0	50	7	1254875	0.200637	1
DPYSL2	207566	520	26	103475	29350	0	1	0	0	50	1	1380600	0.201094	1
SPARC	725286	496	43	56800	14300	0	1	0	0	50	6	1784550	0.201457	1
TSEN54	1907659	195	31	94000	27725	0	3	1	0	50	14	1533025	0.201602	1
YBX2	1782958	316	21	63025	21650	0	3	0	0	50	16	1167175	0.201648	1
APC2	2352825	221	38	384500	138100	0	16	4	0	25	11	687325	0.20172	1
PDGFRB	1065098	228	49	198075	57600	0	6	3	0	31	10	831375	0.201943	1
UNC13A	1029781	246	37	314675	81025	0	2	0	0	24	0	622150	0.202096	1
C4orf50	109875	686	16	49175	15100	0	4	2	0	12	4	297125	0.202347	1
GAS8	939646	221	31	87925	22850	0	1	0	0	50	15	1467825	0.202366	1
AP2M1	1456939	257	45	82400	18775	0	1	0	0	50	17	1501225	0.202916	1
GRIK5	886688	438	31	172375	53900	0	3	0	0	50	7	1588950	0.203018	1
PIK3AP1	794261	622	28	146000	40150	0	1	0	0	50	1	1925150	0.203215	1
C1orf127	702484	307	33	141900	47100	0	2	1	0	50	19	1787425	0.203398	1
RPAP1	744461	166	44	241375	79475	0	7	1	0	17	5	693100	0.203441	1
ITGB2	746455	191	74	139050	38700	0	2	0	0	35	2	1022875	0.203495	1
ABHD4	975314	380	49	61525	17600	0	2	0	0	50	17	1691675	0.203524	1
UHRF2	251045	431	23	145775	39400	0	3	1	0	50	6	1319000	0.203602	1
ONECUT3	NaN	NaN	NaN	81750	29850	0	2	0	0	50	23	2813950	0.203611	1
TECR	1008795	204	26	57850	15275	0	1	0	0	50	11	1442900	0.20393	1
MVP	NaN	NaN	NaN	156500	49300	0	2	1	0	50	24	2833400	0.20394	1
NDUFA12	369755	560	25	26975	6925	0	1	0	0	50	13	1773475	0.203943	1
ANKRD45	432542	423	4	49100	12475	0	1	0	0	14	0	427850	0.204667	1
C9orf24	478815	302	38	55950	13125	0	1	0	0	50	3	1219625	0.204802	1
SLC34A2	218417	631	35	123275	35800	0	3	1	0	50	6	1106900	0.205261	1
TAF1A	228041	467	-2	85225	19250	0	2	0	0	50	9	1447050	0.205328	1
SDHA	1040169	530	24	118825	35000	0	2	2	0	42	9	1059950	0.205541	1
PRPF4B	182705	353	18	183850	47300	0	3	0	0	50	4	1344600	0.205573	1
PHOX2B	308280	376	22	53850	17625	0	1	0	0	50	5	1635050	0.205778	1
CGB7	2070141	200	35	28400	9700	0	3	1	0	9	1	140875	0.205905	1
LRRC8D	180057	257	13	152375	41200	0	1	0	0	50	0	1317950	0.20602	1
AMACR	270768	793	4	93275	18850	0	2	1	0	39	8	1254375	0.206104	1
MSTN	508463	478	28	67250	17950	0	2	1	0	31	7	950600	0.206153	1
SLC37A4	1424132	180	57	80250	24225	0	1	0	0	27	0	693075	0.206294	1
KLHL6	712779	593	32	111175	30725	0	2	0	0	50	7	1569900	0.206398	1
COBL	133439	509	-22	219950	67600	0	1	0	0	45	5	1782250	0.206527	1
LATS1	431427	210	40	201275	55000	0	2	0	0	37	0	948975	0.206678	1
DTX3L	410045	404	35	133200	35175	0	2	1	0	50	5	1415800	0.206831	1
GOLT1A	557652	370	34	23950	7175	0	1	0	0	50	13	1547175	0.207154	1
POU2F2	855248	369	32	83900	24550	0	2	0	0	50	15	1418475	0.207195	1
BAAT	112947	898	-22	73175	22000	0	2	0	0	13	0	344075	0.20721	1
MTUS1	457439	237	-5	246850	66650	0	1	0	0	50	3	1597025	0.20727	1
CREB3L4	2028800	222	34	70850	20950	0	2	1	0	50	10	1283900	0.20792	1
SLC22A23	465372	453	27	119575	37700	0	3	0	0	50	14	1565200	0.209391	1
CRAT	1428394	206	30	113175	31800	0	1	0	0	50	11	1458400	0.209875	1
DEGS1	638932	174	13	58550	14950	0	1	0	0	50	4	1489950	0.209899	1
PSMG2	434233	206	35	48325	13250	0	1	0	0	50	5	1432275	0.210236	1
CPEB2	105433	624	23	180900	55950	0	2	1	0	50	3	1529250	0.210503	1
TBC1D10B	2312884	165	47	137375	47200	0	4	1	0	39	17	1102725	0.210567	1
HAS1	436280	690	-24	98250	33375	0	1	1	0	50	10	1163575	0.210592	1
CCT5	623675	325	5	98375	26575	0	4	1	0	50	23	1966975	0.210677	1
MYH1	76487	723	-50	358125	89775	0	7	4	0	50	17	1906025	0.21072	1
ANKRD52	2878071	171	46	192650	57925	0	2	0	0	11	0	369175	0.211379	1
ACAD10	599161	203	33	195125	56650	0	1	0	0	50	4	1389775	0.211553	1
CNKSR2	90158	NaN	-2	190475	49225	0	1	0	0	21	0	876175	0.211589	1
TM2D1	174892	296	-9	37950	10650	0	5	1	0	4	1	97250	0.211739	1
STON1	NaN	NaN	NaN	131225	35425	0	3	0	0	50	23	2819525	0.212092	1
DHX15	194657	491	35	143650	39350	0	1	0	0	50	8	1458550	0.212123	1
CELA2B	636573	188	34	49125	14025	0	1	0	0	50	5	1441025	0.212168	1
DRD3	418141	589	23	70775	21400	0	1	0	0	50	3	1481225	0.212332	1
PSMC1	318736	622	14	80800	21575	0	1	0	0	50	3	1687725	0.212701	1
RUSC2	1081620	300	28	260250	84375	0	7	1	0	16	5	566650	0.212713	1
HIP1	785864	326	62	191575	51125	0	1	0	0	39	1	920450	0.213015	1
JARID2	86503	782	34	222225	63450	0	3	1	0	50	4	1603300	0.213054	1
RUFY2	740263	294	23	127725	30600	0	1	0	0	27	6	1105100	0.213123	1
IMPG1	187724	674	-13	145950	38400	0	3	0	0	50	24	1973600	0.213382	1
VWA5B1	NaN	NaN	NaN	215575	64325	0	3	2	0	50	25	2848425	0.213503	1
MRPL14	1358424	203	53	25700	7750	0	1	1	0	7	1	123025	0.213891	1
ARHGAP20	146681	501	-5	213250	59150	0	4	0	0	13	0	403750	0.21505	1
RNF40	1632278	158	61	178750	52400	0	4	2	0	47	10	1294950	0.215979	1
CNTLN	31539	761	-22	262125	64200	0	6	2	0	50	7	1354100	0.215997	1
THOP1	1320743	291	26	124375	34475	0	3	2	0	50	22	1593875	0.216074	1
AGT	422372	568	6	83825	26725	0	3	0	0	9	5	310850	0.216133	1
OSGEPL1	398590	452	25	74625	21150	0	1	1	0	12	2	405950	0.216216	1
ZKSCAN1	1503181	254	41	100950	27450	0	2	0	0	50	11	1911775	0.216288	1
NFKBIE	1037256	312	54	84250	30125	0	4	1	0	50	20	1388275	0.216309	1
SRGAP3	373293	469	22	202425	54000	0	3	1	0	50	9	2264300	0.216438	1
C19orf70	879991	295	21	21625	6050	0	1	0	0	50	14	1417125	0.216577	1
SORCS2	279342	555	36	206675	62125	0	1	0	0	50	3	1276050	0.216585	1
TNPO2	1959466	226	29	165075	44325	0	3	2	0	50	16	1645300	0.217234	1
NBR1	1341175	172	25	175825	47750	0	1	0	0	50	6	1500825	0.217327	1
ARMC9	1157442	394	41	123575	32275	0	1	0	0	22	1	581325	0.217416	1
PNLIPRP1	128161	704	-16	86500	22400	0	1	0	0	50	27	2026925	0.217627	1
ROCK2	495833	170	25	260900	61225	0	1	0	0	50	3	1604550	0.217698	1
GPAT2	792288	366	33	141200	44200	0	3	2	0	39	12	1057550	0.21777	1
CSH1	1446139	380	27	54500	14425	0	2	0	0	50	15	1316425	0.218158	1
TMEM82	683349	174	22	57550	21350	0	1	0	0	50	5	1633025	0.218481	1
HIST2H2BF	462959	519	19	47275	14300	0	1	0	0	50	8	1590600	0.218587	1
SFRP5	555867	209	33	55775	16375	0	1	0	0	50	5	1580725	0.218716	1
RHOT1	675374	312	21	129675	32025	0	2	0	0	14	0	575375	0.218959	1
S100A9	1140044	401	32	21300	5175	0	1	0	0	50	15	1198500	0.219199	1
ERN2	517081	598	33	171625	54050	0	3	1	0	50	5	1352025	0.219353	1
TMOD1	523548	420	35	66075	17625	0	1	0	0	50	4	1598550	0.219485	1
HIST1H2AE	390169	544	57	21950	7675	0	1	0	0	50	9	973500	0.219571	1
PCDHGA1	662513	568	2	163575	50625	0	1	0	0	50	9	1752400	0.219789	1
RXRA	300063	295	42	82850	24025	0	1	0	0	50	2	1332825	0.219902	1
SEC61A1	817705	419	42	85300	25325	0	2	0	0	50	9	1363375	0.220507	1
SMG5	2266205	211	33	183900	51225	0	3	0	0	20	13	750350	0.220761	1
TMEM209	414437	266	34	103525	27125	0	2	0	0	50	7	1323550	0.221073	1
TNFRSF10B	694327	213	48	79200	22425	0	1	0	0	50	2	1150975	0.221179	1
TPD52	211901	353	43	46925	12550	0	1	0	0	50	5	1312250	0.221305	1
CBLC	866184	178	-12	84450	25575	0	1	0	0	50	2	1344925	0.221862	1
MAEL	264649	681	-11	80775	20550	0	1	0	0	50	3	1607650	0.221953	1
VPS45	1181361	309	32	104550	28125	0	2	0	0	8	3	382000	0.22214	1
THRAP3	742773	170	31	170225	47875	0	2	0	0	50	3	1364900	0.223028	1
SIRT3	1463610	437	24	69625	22325	0	1	1	0	50	19	1280475	0.223152	1
RAD1	241905	675	21	51800	13375	0	1	0	0	50	5	1433350	0.22337	1
SCGN	260299	630	23	52975	12350	0	1	0	0	50	4	1253575	0.223797	1
DACT3	1139694	347	28	103575	39225	0	2	0	0	11	0	448600	0.224024	1
RANBP3	1166723	392	36	103850	28750	0	2	1	0	50	16	1261600	0.224067	1
PGAP1	549386	370	17	170625	44850	0	1	0	0	50	7	1539025	0.224087	1
CIDEA	428253	350	20	46975	14525	0	1	0	0	50	6	1478400	0.224333	1
DLX4	1160590	191	12	44900	14800	0	1	0	0	50	5	1160975	0.224352	1
ARF5	411207	619	-7	33175	9200	0	1	0	0	50	9	1056775	0.22447	1
TMEM63B	1267618	203	51	152100	42225	0	1	0	0	40	7	1367000	0.224938	1
ADAD1	227942	612	-14	105750	27525	0	1	1	0	50	11	1278600	0.225068	1
PAPPA2	39980	863	-10	322475	90850	0	1	0	0	50	4	2147250	0.226227	1
ZNF468	557083	1008	-39	95300	23275	0	1	0	0	50	18	1550850	0.22656	1
DOPEY2	267887	232	65	409450	118625	0	5	3	0	50	4	1654000	0.226778	1
FDPS	1574928	194	45	76325	21250	0	1	0	0	50	23	1460375	0.227055	1
PIM2	834040	NaN	38	54325	17375	0	1	0	0	50	3	1052975	0.227168	1
MRPL51	2764720	179	42	23475	6150	0	1	0	0	40	11	1180600	0.227706	1
GPR119	301748	NaN	37	57275	18625	0	1	0	0	50	4	1328450	0.227762	1
TMEM67	234269	416	15	193325	49675	0	1	0	0	50	5	1425200	0.227848	1
FBRSL1	NaN	NaN	NaN	178675	61475	0	3	0	0	13	2	456975	0.228708	1
ECE1	744763	196	27	149275	40775	0	1	0	0	50	12	1773800	0.228712	1
MUS81	3779084	287	42	97525	31175	0	1	0	0	50	15	1386375	0.228748	1
NGDN	1220464	499	27	59225	15475	0	2	0	0	50	19	1676775	0.22944	1
OR2S2	853975	298	55	55000	17300	0	2	1	0	25	4	498850	0.229468	1
ZC3H18	626708	184	39	169825	49925	0	1	0	0	50	7	1487975	0.229627	1
ATP6V0C	2085452	321	49	26725	8975	0	2	0	0	50	40	1478250	0.229779	1
PCDHGB6	662513	568	2	162950	50650	0	3	2	0	50	9	1752400	0.229861	1
RNF149	442031	259	20	70750	21275	0	1	0	0	50	3	1352600	0.229919	1
CHL1	25264	796	9	225350	58075	0	2	0	0	43	7	1458800	0.229981	1
ECH1	1989663	219	30	59850	17025	0	2	0	0	50	18	1533950	0.230054	1
HSPB2	437513	221	22	31175	10450	0	1	0	0	50	9	1310425	0.230155	1
C16orf52	NaN	NaN	NaN	29250	9150	0	1	0	0	50	23	2793250	0.230287	1
RUFY3	262894	589	25	140625	36975	0	2	0	0	14	0	590950	0.230506	1
CNOT7	237338	387	4	53400	13050	0	1	0	0	50	5	1424575	0.230641	1
HIST1H3E	390169	544	57	23250	7725	0	1	0	0	50	9	973500	0.230941	1
AGXT	1187158	297	30	69975	21450	0	5	3	0	6	9	176550	0.231346	1
FBXW9	1967616	218	15	80300	25825	0	4	1	0	50	30	1789625	0.23159	1
SCIN	119569	510	-1	131250	34350	0	2	0	0	48	6	1506075	0.232583	1
ZMAT4	42867	678	-14	42525	11025	0	1	0	0	50	10	1925625	0.232708	1
USP47	327690	317	17	239200	58400	0	2	2	0	50	7	1761125	0.232909	1
SBSN	1081638	390	41	104075	29950	0	3	0	0	50	10	1277050	0.233636	1
C17orf74	1906324	206	33	87025	26825	0	2	1	0	50	12	1653300	0.23382	1
VAX2	504483	623	25	48800	17425	0	1	0	0	50	6	1463425	0.234016	1
MYOM2	104051	570	-26	269400	71250	0	1	1	0	50	3	1537875	0.234298	1
C20orf141	796251	438	41	27500	10300	0	1	0	0	50	11	1338175	0.234362	1
HYI	1044061	239	35	49775	15025	0	1	0	0	50	5	1300550	0.234864	1
ERMAP	811934	327	28	84925	25175	0	1	0	0	50	3	1584025	0.234924	1
XRCC3	765678	266	43	60250	19625	0	1	0	0	50	5	1477825	0.234951	1
TAF4B	173138	460	31	150300	48075	0	2	0	0	50	6	1707550	0.235243	1
KCNC3	1072052	528	26	128575	43175	0	3	1	0	50	9	1317950	0.235461	1
CDH16	942986	142	34	147000	44850	0	3	0	0	50	9	1512775	0.23556	1
NUP93	706254	143	26	150025	40775	0	2	0	0	39	3	1142775	0.235823	1
IBSP	423426	538	1	58950	14400	0	2	0	0	50	22	1757650	0.236141	1
AMPH	167080	639	7	127225	35525	0	2	0	0	17	0	520425	0.23643	1
VWA5A	177269	744	-11	143300	39025	0	2	1	0	50	17	1553950	0.236431	1
DMRTC2	1360684	454	23	64225	20975	0	5	0	0	5	2	106825	0.236596	1
ZNF768	2214934	142	54	94600	27425	0	1	0	0	50	19	1541275	0.236706	1
TMEM232	NaN	NaN	NaN	122050	29900	0	3	0	0	50	23	2814000	0.23672	1
ANXA4	864962	193	50	60225	15825	0	2	1	0	35	13	857025	0.236882	1
ASB18	121194	481	8	80250	26250	0	1	1	0	50	3	1482325	0.236924	1
ANKRD20A4	NaN	NaN	NaN	152625	36975	0	1	0	0	50	23	2821075	0.23773	1
SDAD1	486576	399	44	130300	30800	0	1	0	0	50	9	1310400	0.238085	1
AK1	1278941	201	51	35525	10150	0	1	0	0	50	10	1566700	0.238129	1
DHX38	414449	479	9	222900	61200	0	1	0	0	50	4	1414100	0.238196	1
SLCO1A2	481259	873	-33	123000	32175	0	1	0	0	50	9	1200925	0.238437	1
TAF13	989913	215	18	23625	5550	0	1	0	0	50	12	1210300	0.239039	1
TMPRSS11F	211571	812	-6	80475	21150	0	2	0	0	50	12	1500550	0.239044	1
CLN5	213768	637	24	72825	20025	0	1	0	0	50	4	1426525	0.239049	1
GMIP	768855	418	-10	171125	53350	0	2	1	0	41	7	1016775	0.239343	1
HCN2	1740226	218	1	153350	49150	0	3	2	0	10	2	432225	0.239566	1
SERPINA3	316239	858	10	75175	21425	0	3	2	0	15	2	375300	0.239605	1
SYT1	186847	899	-21	77600	19975	0	1	0	0	18	0	564400	0.239842	1
SCARA5	413257	154	32	86875	27125	0	2	1	0	50	9	1292075	0.239885	1
TOR3A	345937	301	4	71000	20050	0	1	0	0	50	4	1549875	0.240131	1
KIF2A	176808	575	33	138275	35350	0	1	0	0	50	1	1505200	0.240496	1
PTPRM	66398	696	-17	267450	72000	0	15	5	0	15	7	549775	0.240618	1
OR1L6	433740	487	10	53800	16250	0	1	1	0	48	4	1171025	0.240734	1
GZMA	222027	430	1	47400	13275	0	1	0	0	50	9	1659750	0.240846	1
ZNF701	546511	1005	-53	96400	24500	0	3	1	0	50	13	1373100	0.24152	1
WDR52	440896	672	24	343575	84975	0	2	0	0	32	2	999475	0.241588	1
GRPR	217879	NaN	19	67150	20075	0	1	0	0	50	4	1454600	0.241739	1
REEP1	696855	425	37	47525	8575	0	1	0	0	50	7	1543000	0.241971	1
RTN1	298900	639	-2	139225	42875	0	2	2	0	50	12	1266375	0.242169	1
BCL7B	955146	171	48	36700	10475	0	1	0	0	50	10	1586950	0.242238	1
CPNE4	238347	974	8	103500	26475	0	1	1	0	50	2	1489475	0.242373	1
EPRS	630371	608	-8	277975	71750	0	2	1	0	25	2	807575	0.242452	1
GPR37	34802	462	-24	104800	33650	0	3	2	0	29	3	579800	0.242486	1
IGF1R	203046	470	-27	246950	67000	0	3	0	0	20	0	878175	0.242819	1
KLHL15	528219	NaN	41	107725	29000	0	2	0	0	50	12	1979025	0.24327	1
FAM63A	1621279	172	30	92675	26875	0	2	1	0	50	9	1361350	0.243368	1
INTS6	219283	371	38	162175	43250	0	2	0	0	36	5	945825	0.243414	1
ATP1A4	841605	386	29	185475	52575	0	7	4	0	5	4	122125	0.24356	1
OR8H2	9992	1007	-32	54050	16225	0	10	2	0	4	3	82400	0.244128	1
CELA1	504747	239	33	47000	13525	0	1	0	0	50	6	1341600	0.244266	1
C14orf79	854493	205	30	57875	16675	0	1	0	0	50	43	1794500	0.244289	1
WNT7B	498719	270	28	62125	17525	0	1	0	0	50	5	1376700	0.244422	1
TCF7L2	156660	435	-9	125975	34375	0	1	0	0	50	1	1345200	0.244533	1
C11orf21	NaN	NaN	NaN	31375	10250	0	1	0	0	50	23	2794350	0.244699	1
ZMYND10	843769	206	51	80225	22300	0	1	0	0	50	23	1437700	0.244753	1
MAPT	369065	469	19	136675	42350	0	1	1	0	24	4	842675	0.244784	1
CADPS	76552	1010	3	252450	66375	0	1	1	0	50	3	1377600	0.244925	1
LTBP4	869282	226	37	304875	92100	0	2	0	0	45	0	1197650	0.245582	1
OR4L1	383274	768	-37	54525	15900	0	8	3	0	5	3	107725	0.246417	1
WRNIP1	473112	285	31	116650	35000	0	1	0	0	26	3	631925	0.247124	1
ZNF92	300914	894	18	107900	25075	0	1	0	0	50	2	1518200	0.247144	1
LCP1	400791	682	47	115650	30150	0	2	0	0	12	1	266600	0.247231	1
CR2	447441	354	30	197400	54225	0	3	0	0	50	5	1446725	0.247324	1
MYSM1	303727	517	-2	155500	37025	0	1	0	0	50	11	1592750	0.24737	1
SPATA20	1532661	200	20	143375	42250	0	1	0	0	50	11	1586675	0.247621	1
MATN3	501661	150	25	86800	25025	0	1	0	0	50	3	1516050	0.248695	1
FBXO42	788646	186	42	126900	37350	0	1	1	0	50	12	1395550	0.249319	1
PURA	830974	290	48	55525	17300	0	1	0	0	50	7	1740750	0.249407	1
PTPN14	464456	404	-8	213475	58925	0	1	0	0	50	5	1445850	0.249499	1
PLEKHA6	554014	370	33	187400	54925	0	4	2	0	50	10	1661450	0.249795	1
ACIN1	1261207	185	41	246100	72425	0	3	2	0	50	10	1514950	0.249971	1
ABCF3	1460188	257	49	129025	36725	0	2	1	0	50	16	1455400	0.250285	1
GCNT2	254228	404	13	180375	49500	0	4	0	0	50	11	1658000	0.250413	1
NUP155	339666	151	25	255600	68100	0	1	0	0	50	6	1892200	0.250426	1
ACOT11	688014	415	18	120275	33625	0	2	2	0	35	4	1004975	0.250504	1
HPCA	1019374	232	15	35675	8875	0	1	0	0	50	10	1482975	0.250642	1
LSP1	871765	481	43	63125	16375	0	1	0	0	50	5	1528775	0.250838	1
SRPK1	761613	404	28	121875	30225	0	2	0	0	14	0	467875	0.250922	1
KRT8	1781225	288	27	86625	24450	0	1	1	0	50	18	1324975	0.250979	1
RNASEH2A	1937827	226	32	54175	15575	0	2	0	0	50	20	1481175	0.251114	1
APOBEC3B	1413709	372	44	70575	17850	0	2	1	0	25	14	764100	0.25137	1
KCNJ15	109140	246	56	66000	18900	0	2	1	0	34	7	784975	0.251609	1
RANBP6	350338	339	24	195250	53750	0	3	1	0	50	7	1605050	0.252567	1
REV3L	343769	434	41	562875	150900	0	2	1	0	50	2	1642675	0.252781	1
PLIN3	765978	187	52	77000	22975	0	2	1	0	50	11	1277425	0.25281	1
ABCA13	93300	878	-11	904375	239525	0	3	2	0	22	2	1272550	0.253095	1
KLHL9	232155	466	-14	109225	29825	0	2	0	0	50	7	1291150	0.253369	1
ZNF519	134820	933	-24	99275	23050	0	3	1	0	32	9	950075	0.253819	1
GREB1	219132	360	21	353650	102200	0	2	0	0	43	0	1340975	0.253833	1
SYCP2	73470	842	-30	290650	66725	0	4	2	0	50	3	1420825	0.253918	1
RALBP1	472280	369	46	120275	30025	0	4	2	0	13	3	277475	0.253965	1
IRF4	208360	631	48	82275	21825	0	3	2	0	18	2	378600	0.254002	1
ZC3H11A	521302	280	32	146475	40500	0	2	0	0	19	3	486400	0.254537	1
SMARCD2	1446139	380	27	94975	28325	0	6	2	0	11	4	281350	0.25483	1
EML3	2695768	217	42	158325	49800	0	2	0	0	37	12	1327425	0.255208	1
SGTA	1354357	291	25	58825	15125	0	2	0	0	50	20	1511075	0.255425	1
EFNA3	1696720	214	44	42650	12475	0	1	1	0	13	7	339925	0.255672	1
VWA1	1736268	273	28	75650	25300	0	4	0	0	47	24	1435750	0.255882	1
RHOXF1	NaN	NaN	NaN	33050	9325	0	1	0	0	50	23	2793425	0.256001	1
CST9L	189307	772	-47	26950	6950	0	1	0	0	50	16	1638325	0.256212	1
BNC2	37330	534	-14	195000	54300	0	3	1	0	50	8	1751500	0.256286	1
MIXL1	739974	278	21	38925	13725	0	1	0	0	50	10	1574075	0.256658	1
ZNF616	460879	901	-41	141300	35550	0	1	0	0	50	9	1312750	0.256729	1
DEAF1	1774224	236	57	100175	30475	0	4	0	0	50	17	1254750	0.257024	1
LAMB3	211663	300	4	210050	60475	0	3	1	0	50	5	1381800	0.257319	1
RIMS3	678456	421	20	54600	16725	0	1	1	0	11	4	320750	0.257322	1
TRPV3	441141	442	-2	143750	39325	0	2	1	0	50	5	1340250	0.257622	1
EID2	1148741	322	25	39800	13525	0	1	0	0	50	8	1333050	0.257985	1
ST6GAL1	447917	433	32	73800	19275	0	1	0	0	50	4	1479825	0.258386	1
ZNF366	447936	344	28	133150	35675	0	4	0	0	35	7	972875	0.258629	1
MAML2	272830	409	6	203850	57675	0	2	1	0	50	3	1424700	0.258764	1
C5orf38	18983	986	-29	24075	8100	0	1	0	0	50	18	1606100	0.258964	1
ZNRF2	626711	388	42	42400	13475	0	1	0	0	50	10	1696675	0.258983	1
TRIM34	NaN	NaN	NaN	91975	23750	0	2	0	0	50	23	2807850	0.259065	1
HP	438866	372	19	73925	19600	0	1	0	0	50	4	1475325	0.259437	1
C5orf42	355603	213	29	582725	152125	0	7	5	0	46	10	1655450	0.259938	1
ALOX15	1226703	318	25	118275	34950	0	4	1	0	50	16	1441500	0.260088	1
DOCK10	123941	521	11	405625	102950	0	1	0	0	50	2	1812775	0.260738	1
SOCS3	962609	209	27	38675	12475	0	1	0	0	50	15	1577350	0.261198	1
ZNF552	884988	781	-38	73975	18425	0	2	0	0	50	11	1191475	0.261656	1
GCM2	263829	483	14	90350	25075	0	2	2	0	39	5	830250	0.261805	1
PDE1C	124074	828	6	118100	29875	0	2	1	0	50	7	1355550	0.261987	1
ADAMTS13	1843278	263	33	252500	77200	0	2	1	0	14	2	402450	0.26257	1
DNAJB6	318088	174	22	62375	16375	0	1	0	0	50	7	1838200	0.263014	1
MLLT1	1294183	417	20	101050	28250	0	5	2	0	41	16	992600	0.263253	1
SOAT2	1727618	177	46	94400	27625	0	2	2	0	50	22	1371875	0.263597	1
FMN1	238197	520	5	214500	59625	0	1	0	0	50	0	1397275	0.263678	1
PXN	1615004	187	57	106525	29975	0	2	0	0	50	11	1703750	0.263792	1
RASGRP2	2042840	230	60	110575	31475	0	1	0	0	50	19	1666425	0.26441	1
CIAPIN1	749108	159	39	56675	16150	0	1	0	0	50	5	1290275	0.264499	1
FAM150B	304765	624	-18	27350	8575	0	1	0	0	50	12	1245850	0.264502	1
RHBDF1	1005761	238	36	152825	44875	0	1	0	0	43	0	991650	0.264553	1
VIL1	739473	144	37	150875	41125	0	2	0	0	23	0	546875	0.264695	1
TCP10L	265057	182	52	38600	11125	0	1	1	0	50	8	1251375	0.265284	1
CES2	942986	142	34	111100	32600	0	2	1	0	50	9	1512775	0.265627	1
TUSC2	843769	206	51	19375	6200	0	1	1	0	9	1	187550	0.266023	1
CCDC147	281526	415	2	162875	38650	0	1	1	0	50	1	1576275	0.266075	1
CXorf21	81961	NaN	21	53900	14275	0	1	0	0	50	7	1566525	0.266152	1
MYOZ1	1051799	153	43	53475	15525	0	1	1	0	15	12	585300	0.266371	1
HMGXB3	NaN	NaN	NaN	228475	68150	0	5	1	0	50	24	2852250	0.266541	1
PKP3	1830414	344	53	137750	45550	0	3	2	0	50	23	1436250	0.266732	1
USP21	728669	234	37	98850	32100	0	2	1	0	39	7	1116475	0.266802	1
TARDBP	702484	307	33	74850	20025	0	2	0	0	50	19	1787425	0.266828	1
WDR90	1161748	194	36	308775	96900	0	4	0	0	14	1	478350	0.26688	1
ZFP36L1	543449	259	46	57975	18600	0	1	0	0	50	5	1306050	0.266884	1
ZBTB20	86308	644	10	129900	37950	0	2	0	0	21	2	738350	0.26697	1
ADCK4	1022809	201	31	97525	29300	0	1	0	0	50	15	1214875	0.267064	1
BAZ2B	351229	414	23	394775	103750	0	1	0	0	45	1	1471350	0.267495	1
FEM1A	798897	203	23	113650	37100	0	4	0	0	43	14	1266375	0.267722	1
FAM129A	349492	479	3	168125	44800	0	2	1	0	50	5	1513250	0.267886	1
PPP1R12A	222118	398	-8	188950	50525	0	1	0	0	23	2	820450	0.268042	1
SNTG2	78833	824	-24	99425	26875	0	1	0	0	50	2	1272200	0.268107	1
FGFR3	859388	222	42	151350	46800	0	3	3	0	5	5	202400	0.268146	1
ZNF461	627070	922	-29	104625	23775	0	3	1	0	50	13	1282400	0.268211	1
RHOF	826816	195	43	37850	11200	0	1	0	0	50	9	1331725	0.268357	1
MAN2C1	814680	296	43	186850	55025	0	1	1	0	50	7	1392200	0.268452	1
GNAT1	846254	199	44	64775	16525	0	1	0	0	50	5	1448225	0.268612	1
TDRD6	141781	596	1	369925	102800	0	4	1	0	34	4	977800	0.268621	1
C1orf27	277882	399	-14	84875	21400	0	1	1	0	50	3	1276950	0.269412	1
PPFIBP2	104307	853	12	160600	43625	0	2	1	0	50	5	1437475	0.269543	1
ZDHHC13	194027	625	11	115450	29525	0	1	0	0	50	3	1572650	0.26993	1
MKRN1	359405	521	24	87725	23200	0	1	0	0	50	5	1948450	0.270122	1
RGS9	391807	516	-16	127850	33400	0	1	1	0	50	18	1822800	0.270184	1
ACSM2A	181483	823	6	104750	29200	0	2	2	0	31	5	722500	0.270208	1
WDR64	172691	227	-16	200700	50550	0	2	0	0	50	4	1568525	0.270298	1
SEL1L3	247887	575	54	206400	55425	0	1	0	0	40	3	1020525	0.270557	1
SPPL3	1410077	392	45	69350	20275	0	1	0	0	50	47	2086025	0.270637	1
PABPC4L	NaN	NaN	NaN	76275	20550	0	2	1	0	28	8	935750	0.270771	1
ARHGAP30	689033	250	23	193100	58150	0	3	0	0	38	4	1087800	0.272331	1
CST9	189307	772	-47	28950	7350	0	1	0	0	50	16	1638325	0.272366	1
GRK6	1038665	261	59	109300	28625	0	1	0	0	50	20	1643500	0.272624	1
ORAI1	720229	228	56	52050	16650	0	1	0	0	50	8	1629925	0.273224	1
QSER1	408746	172	23	306750	87150	0	2	0	0	34	1	1380050	0.273254	1
PPP2R2D	123624	470	-21	77575	19025	0	1	0	0	50	5	1595550	0.273394	1
C6	252021	888	-14	172275	43200	0	23	4	0	11	16	296200	0.273649	1
CDO1	384075	759	1	37275	9150	0	1	0	0	50	12	1631450	0.27365	1
CNOT6L	152352	493	18	102025	26525	0	1	0	0	50	2	1273925	0.273732	1
UGT3A2	173490	614	-9	94125	25575	0	4	2	0	6	2	178225	0.274456	1
EML5	161619	704	1	362500	95150	0	3	0	0	42	1	1312975	0.274515	1
VRK2	198322	479	8	97950	23625	0	1	0	0	50	3	1523925	0.274549	1
PPFIBP1	488829	369	7	189500	48400	0	2	0	0	32	2	1046150	0.275151	1
CD109	706356	215	15	264075	70875	0	1	0	0	35	1	954125	0.275184	1
CD163	665695	608	13	209375	55750	0	4	0	0	50	8	1509650	0.275258	1
NDE1	495419	283	26	69825	18075	0	1	0	0	50	5	1421425	0.275794	1
TECPR1	464632	375	26	210325	59225	0	3	2	0	50	5	1333000	0.275997	1
ACSM3	211686	580	23	116975	31375	0	2	0	0	36	6	1151600	0.276435	1
PAFAH2	774988	221	31	71850	19575	0	1	0	0	50	34	1557800	0.276617	1
TRIM69	673122	428	36	91300	23375	0	1	0	0	50	3	1407200	0.276738	1
CEL	1828532	402	50	131475	42150	0	1	0	0	50	11	1278775	0.276948	1
AFAP1	166375	260	38	146650	41825	0	2	0	0	50	6	1436150	0.277053	1
SYAP1	295989	NaN	32	65775	16050	0	1	0	0	50	5	1415950	0.277378	1
CADM4	441738	209	6	69125	20950	0	1	2	0	14	2	288900	0.277451	1
MMEL1	323457	335	30	144150	38400	0	2	0	0	50	6	1414125	0.277525	1
SORBS1	295509	445	17	245225	69775	0	3	0	0	34	3	1185100	0.277686	1
MCM2	679358	336	45	162725	45550	0	1	0	0	50	10	1478325	0.277775	1
GPR144	NaN	NaN	NaN	166625	55900	0	1	1	0	50	24	2840000	0.278206	1
PSPN	943949	407	31	25900	9650	0	1	0	0	50	14	1269925	0.27833	1
ARL4D	1147224	172	1	34200	11550	0	1	0	0	50	9	1152100	0.278441	1
PUSL1	1744013	273	28	53175	17475	0	2	0	0	50	25	1601000	0.279114	1
RAI14	270712	554	-7	184575	45825	0	4	2	0	50	7	1426125	0.279596	1
ZFR2	2201226	204	37	173825	55375	0	12	2	0	50	39	1603675	0.280111	1
OR2M4	18846	936	-35	53825	16300	0	2	1	0	22	6	492125	0.280642	1
TNKS	106755	854	20	237275	69475	0	2	0	0	50	3	1535125	0.280954	1
RNF222	NaN	NaN	NaN	36950	13075	0	1	0	0	50	23	2797175	0.28119	1
CEPT1	388536	627	27	75350	20875	0	1	0	0	50	7	2052125	0.281235	1
HOXA5	356045	385	28	47950	13475	0	1	0	0	50	9	1594900	0.281444	1
GPNMB	505224	169	25	103575	28350	0	1	0	0	50	3	1564000	0.281568	1
UBE3C	389401	334	9	197225	53275	0	2	1	0	50	5	1696125	0.281666	1
NLRP10	105341	679	6	115925	32275	0	1	0	0	50	3	1748475	0.281841	1
ZNF668	1398193	247	40	110625	34950	0	2	0	0	50	13	1848900	0.281886	1
FAM65B	430274	256	26	193775	54100	0	4	1	0	50	9	1546175	0.281918	1
PRAMEF2	118495	792	12	83800	23975	0	1	0	0	50	5	1281200	0.282301	1
C11orf80	1534660	164	38	122775	34725	0	3	0	0	50	18	1831500	0.282303	1
PHRF1	1872122	236	49	284850	91275	0	15	5	0	40	19	978450	0.282398	1
CAMK2B	1467518	412	65	122625	34575	0	1	0	0	50	11	1143575	0.282489	1
SLC12A4	871877	158	52	208225	60125	0	2	1	0	50	15	1684125	0.282722	1
CSE1L	862939	155	50	179675	46225	0	1	0	0	26	3	848225	0.282855	1
SLC2A5	865627	264	31	98225	30175	0	2	0	0	50	10	1370225	0.283298	1
CSPG5	888051	200	35	93350	29350	0	2	2	0	19	6	517225	0.28342	1
GLIS1	598664	391	27	107475	34650	0	3	1	0	50	14	1319325	0.284058	1
ARMC1	145894	455	4	51350	14125	0	1	0	0	50	6	1225625	0.284587	1
CAND1	237289	810	-13	219900	61275	0	1	0	0	40	3	1031750	0.284894	1
JUND	1178047	210	43	57575	20725	0	1	1	0	50	14	1565650	0.285218	1
TMEM30B	351491	448	-11	59900	19300	0	1	1	0	50	7	1603950	0.285275	1
ABLIM3	339889	423	17	128250	32550	0	1	0	0	50	2	1524675	0.285306	1
RBBP5	655446	431	37	98925	26250	0	1	1	0	50	3	1388550	0.285695	1
PGBD1	273319	502	35	146525	37825	0	2	1	0	50	5	1243675	0.285744	1
ZBTB37	443726	385	13	92425	26825	0	1	0	0	50	5	1919000	0.285961	1
GFPT2	1453124	362	19	125375	33850	0	1	0	0	46	17	1606050	0.286036	1
UBAP1	726384	125	47	104200	28400	0	2	0	0	50	8	1216300	0.286421	1
ZFPL1	3267059	207	46	54700	17375	0	2	1	0	20	5	462950	0.286642	1
KCNMB3	412428	641	14	62025	16500	0	1	0	0	50	7	1650900	0.286719	1
C19orf10	921603	203	35	31800	9000	0	1	0	0	50	14	1504225	0.28688	1
KIF18B	1037808	191	34	149600	47425	0	1	1	0	50	10	1255375	0.287995	1
SKIL	368934	202	23	123750	31875	0	2	0	0	50	9	1569275	0.288026	1
ADRA1A	259233	692	3	97250	29500	0	1	0	0	50	3	1429075	0.288082	1
LAP3	271232	912	35	94425	26175	0	1	0	0	50	4	1280450	0.288119	1
DNAJC18	832127	177	48	66200	16825	0	1	0	0	50	6	1458525	0.288258	1
FCAMR	467960	385	26	103025	29425	0	1	0	0	50	8	1441225	0.288436	1
ATP10A	104149	1350	-49	263775	79725	0	2	1	0	50	4	1938150	0.28895	1
ADC	756118	264	21	82450	23975	0	2	0	0	50	13	1393150	0.289132	1
ALK	202198	882	19	288225	84900	0	3	1	0	50	4	1500000	0.289487	1
MYPN	407663	251	19	235025	67825	0	2	0	0	35	1	996725	0.289622	1
TNIP1	892080	382	27	116575	31850	0	2	0	0	50	9	1470200	0.289814	1
MYOM1	593610	424	50	307975	82475	0	8	3	0	50	17	1790075	0.290369	1
IGSF3	691376	359	23	214400	61975	0	5	0	0	19	3	614200	0.290722	1
CSMD1	10896	1290	-36	635900	172900	0	5	1	0	32	1	1290200	0.291928	1
KIF24	596029	186	43	242500	69125	0	4	3	0	28	9	971925	0.292221	1
PINX1	116190	574	16	60875	15250	0	1	0	0	50	6	1407350	0.292305	1
IFNA14	193208	498	-3	34325	8575	0	1	0	0	50	11	1288425	0.292594	1
BICD2	573438	393	45	150325	44825	0	1	1	0	50	15	1611450	0.292781	1
TPPP2	971417	320	12	31275	8250	0	1	0	0	50	12	1262350	0.29297	1
KDR	175189	706	3	248125	65900	0	1	0	0	50	0	1425525	0.293132	1
GFPT1	481090	144	17	126375	32475	0	1	0	0	50	2	1453150	0.293379	1
COPB1	365537	228	11	174600	46350	0	1	0	0	50	1	1504875	0.293381	1
TNFRSF9	381467	207	24	47475	12225	0	1	0	0	50	9	1501900	0.293541	1
ZBTB34	367308	322	48	88475	24550	0	1	0	0	50	4	1525775	0.293561	1
MAP4K1	1503183	363	27	156250	45350	0	1	0	0	41	8	1130200	0.293736	1
NOC4L	608356	528	26	92925	27900	0	1	0	0	50	25	1586300	0.293884	1
MEST	325887	298	31	61875	17025	0	1	1	0	50	6	1420800	0.293966	1
YJEFN3	868278	284	7	52350	17250	0	1	0	0	50	7	1345250	0.295284	1
ZEB2	56402	621	16	219625	56450	0	1	0	0	44	5	1241300	0.295511	1
MYO5C	534690	195	24	324825	79350	0	1	0	0	50	4	1661375	0.295675	1
CD27	2702142	198	50	47300	12925	0	1	0	0	50	12	1887375	0.295793	1
KRT35	1445853	325	-22	81000	23850	0	2	1	0	50	13	1341200	0.295908	1
PALM2	276166	485	4	75400	20000	0	1	0	0	50	6	1717475	0.29595	1
RAG1	97499	412	-17	184500	50700	0	1	2	0	37	5	1031875	0.296211	1
OR1D2	457580	465	8	53750	16600	0	1	1	0	25	2	610300	0.296485	1
GPLD1	399209	465	7	156250	43250	0	1	0	0	50	1	1329600	0.296525	1
GAK	679769	256	41	234525	68775	0	8	3	0	12	4	342975	0.297115	1
EPS8	259826	496	11	151475	39700	0	2	0	0	50	6	1396950	0.297135	1
EDEM3	370601	493	4	171600	44025	0	2	0	0	50	5	1404825	0.297219	1
CLCA4	279475	692	-14	166000	45050	0	2	0	0	50	5	1358950	0.297226	1
LTA	2517285	220	35	35625	11625	0	3	2	0	11	6	142600	0.297349	1
GRID1	89265	965	-18	180575	51325	0	1	1	0	50	11	1543975	0.297379	1
TRIOBP	1114524	180	74	424000	137450	0	11	4	0	22	6	566450	0.297386	1
KLC3	1280459	215	23	89175	28200	0	1	0	0	39	3	1259675	0.297746	1
GP6	1125216	432	-26	112450	29525	0	1	1	0	26	10	893575	0.298337	1
UHRF1	789691	248	32	145375	40625	0	1	0	0	35	9	1099800	0.298498	1
ZSCAN12	NaN	NaN	NaN	111025	27575	0	2	0	0	50	23	2811675	0.29854	1
GIPC3	2160126	269	39	55325	16750	0	5	1	0	50	60	1530825	0.29862	1
PIN1	1069900	579	-26	30075	7875	0	1	0	0	50	15	1439750	0.298803	1
WDR49	145736	911	-20	129200	32050	0	1	0	0	9	0	360100	0.299145	1
CCDC77	409007	372	27	90900	22425	0	2	0	0	50	12	1396325	0.299231	1
SEMA3F	905995	196	40	140650	41600	0	2	1	0	50	8	1574775	0.300083	1
CCNA2	324357	506	29	77800	21725	0	1	0	0	50	5	1522975	0.300385	1
SPG7	1107401	203	39	150650	44500	0	1	0	0	50	9	1114625	0.300406	1
FSTL3	1832767	218	10	46600	14150	0	2	0	0	29	22	1194150	0.300583	1
ZNF225	554986	634	-28	129750	30525	0	1	0	0	27	4	653650	0.301928	1
RAB13	2028800	222	34	38500	9650	0	1	0	0	50	10	1283900	0.302063	1
CLINT1	227687	916	44	114550	29600	0	1	0	0	50	2	1271125	0.302198	1
PDCD7	678641	189	61	82600	28100	0	1	0	0	50	4	1228775	0.302211	1
BTBD17	362227	433	-8	80450	27925	0	1	1	0	50	6	1783450	0.302706	1
IGSF9	807549	310	10	202800	68400	0	3	0	0	50	10	1736200	0.30315	1
SLC25A23	865106	219	33	82925	25300	0	2	1	0	50	37	1471500	0.303269	1
MED22	1827885	416	28	36325	10700	0	1	0	0	50	10	1204025	0.303591	1
MBD3L5	NaN	NaN	NaN	35900	11575	0	1	1	0	26	8	824575	0.303762	1
CAPNS1	978272	326	6	50300	13450	0	3	1	0	11	1	162750	0.30388	1
SGK2	345777	303	4	77675	21925	0	1	1	0	50	5	1494250	0.304762	1
ZNF429	164342	1162	-59	122625	30150	0	2	0	0	50	6	1104225	0.305	1
KRT78	1781225	288	27	92800	26975	0	3	0	0	50	18	1324975	0.305142	1
UBFD1	528849	628	48	56025	15525	0	1	0	0	40	6	1088475	0.305178	1
DCDC2B	1460758	218	29	61850	19300	0	1	0	0	50	7	1522800	0.305975	1
ANKMY1	452566	485	21	184650	52425	0	4	2	0	13	5	311300	0.306991	1
KIAA1429	534075	405	36	328525	90350	0	1	0	0	50	3	1429500	0.307208	1
C16orf13	1115707	213	39	43800	9450	0	1	0	0	50	8	1191700	0.30738	1
BAP1	1078407	229	62	131125	37925	0	2	0	0	50	9	1467375	0.307433	1
MASP2	639826	307	33	124075	34850	0	4	3	0	15	12	584800	0.307719	1
SULT1C2	361432	609	-10	61825	14525	0	1	1	0	50	4	1006925	0.307846	1
ATP1A2	835734	386	23	182775	53550	0	3	2	0	13	3	474025	0.308316	1
TAPBP	1456953	262	30	87150	29325	0	1	1	0	50	27	1470875	0.308579	1
GBP2	337373	745	2	108625	27575	0	2	1	0	20	3	641225	0.309353	1
SOST	1081050	192	35	36825	11775	0	1	0	0	50	11	1292175	0.309452	1
TYK2	1802015	191	21	211650	62550	0	2	0	0	10	1	410950	0.30992	1
CELF2	96767	864	5	99775	26750	0	1	0	0	50	3	1341875	0.31011	1
GBA2	922448	190	48	167000	46600	0	2	1	0	50	16	1537400	0.310156	1
ENAH	744021	207	2	107100	30300	0	2	0	0	50	11	1486125	0.310181	1
FICD	437636	399	40	79725	24150	0	1	0	0	50	6	1715125	0.310317	1
HIST1H1A	408919	685	43	36800	12100	0	1	0	0	50	10	1185500	0.310833	1
HTR3D	1423268	375	38	90850	26525	0	2	1	0	50	13	1439950	0.310954	1
CR1L	386490	361	13	103775	27925	0	1	0	0	50	4	1665975	0.311528	1
CFL1	3779084	287	42	30475	8000	0	1	0	0	50	15	1386375	0.311698	1
TNRC6A	291928	342	19	352725	96150	0	1	0	0	50	4	1677575	0.311707	1
RNF144B	322018	573	-11	55525	14975	0	1	0	0	50	5	1038600	0.311906	1
MYBPC1	348152	448	6	221525	55975	0	1	0	0	50	0	1179150	0.312251	1
ARHGEF19	824719	186	40	141025	44150	0	3	1	0	50	10	1230400	0.312547	1
CMTM2	777342	214	9	44350	12575	0	2	1	0	11	5	345725	0.313359	1
TPM3	2028928	185	35	76800	18825	0	2	1	0	50	14	1190875	0.313569	1
FAM155B	74378	NaN	23	81625	25550	0	1	1	0	50	4	1299525	0.313669	1
PLEKHH3	1740597	177	36	134700	47550	0	2	0	0	50	9	1541450	0.313988	1
CD151	1799017	232	51	46225	13025	0	2	0	0	50	26	1317675	0.314215	1
TOM1	362269	241	-24	89350	26000	0	1	0	0	10	1	278350	0.314361	1
SLC13A4	471922	312	2	112575	33000	0	1	0	0	17	4	538275	0.314543	1
TMEM208	1109491	150	46	31725	8925	0	1	0	0	50	20	1339550	0.314588	1
RPS10	892621	233	25	30475	8375	0	1	0	0	50	13	1125250	0.314722	1
BST2	899127	211	26	32450	9475	0	1	0	0	50	15	1271600	0.314904	1
ZRANB1	287282	361	22	127775	34150	0	1	0	0	50	3	1685825	0.315041	1
PBK	406636	229	23	59950	14825	0	1	0	0	50	7	1422175	0.315499	1
HINT2	847663	227	54	28950	9450	0	1	0	0	50	17	1450450	0.315507	1
MEGF9	551753	185	15	112400	33700	0	1	0	0	50	3	1399875	0.315553	1
RPS24	361024	184	30	54625	15050	0	1	0	0	50	10	1727475	0.315603	1
USP38	182738	678	3	184450	52925	0	1	0	0	50	1	1439575	0.318462	1
HIP1R	977561	184	37	194275	55700	0	3	0	0	50	9	1591900	0.318893	1
LRRC15	344707	269	34	101175	31725	0	2	2	0	25	4	677325	0.319079	1
SUN2	1291659	272	73	128400	38250	0	1	0	0	50	13	1181100	0.319124	1
RGS22	290819	449	22	235900	56825	0	3	2	0	50	7	1575925	0.319151	1
EPS8L1	1125216	432	-26	132050	40450	0	3	0	0	13	6	497825	0.319252	1
ABCA6	240031	493	-39	299375	76075	0	1	2	0	50	4	1405200	0.319793	1
OR51D1	212267	935	-3	55100	18325	0	5	3	0	9	4	171450	0.320237	1
DDX17	1313632	177	31	130900	37475	0	2	1	0	50	9	1509150	0.320338	1
WIPF3	400552	579	17	81525	29175	0	1	0	0	50	6	1686825	0.320414	1
SERGEF	645462	595	17	83300	23275	0	1	0	0	50	5	1339550	0.320519	1
ST3GAL4	349521	514	31	60725	16525	0	1	0	0	50	9	1720425	0.32158	1
RHBDL3	671605	271	22	71975	21700	0	1	0	0	50	6	1387700	0.321973	1
ALPL	547986	297	42	95250	25875	0	1	1	0	50	3	1223000	0.322134	1
CACNA1H	1275017	294	21	410475	129375	0	8	2	0	31	9	876875	0.32222	1
ZNF844	NaN	NaN	NaN	120875	30100	0	6	3	0	16	7	482025	0.322692	1
KATNB1	712945	168	34	118425	34575	0	1	0	0	16	3	490100	0.32286	1
HK3	1129866	222	54	161775	51525	0	3	3	0	26	14	1002450	0.322929	1
DCT	123751	906	0	100100	27025	0	1	0	0	50	3	1281150	0.322981	1
MCL1	1475649	152	31	62200	18200	0	1	0	0	50	7	1433625	0.323039	1
RGS13	306250	526	-13	30675	6525	0	1	0	0	50	18	1571475	0.32311	1
OR2T33	18846	936	-35	55275	16875	0	5	2	0	9	5	187625	0.323495	1
CLIP3	980636	320	19	97600	29600	0	2	1	0	50	11	1303125	0.323802	1
XAB2	611341	384	33	155075	43225	0	2	0	0	30	3	875450	0.324002	1
RAB8A	761374	298	42	39200	9700	0	2	1	0	12	3	219250	0.324031	1
EVC2	69455	688	19	234575	66400	0	1	0	0	23	2	831725	0.324237	1
OR6C76	802038	706	3	53875	16475	0	5	3	0	7	3	142425	0.324386	1
CLOCK	235221	384	22	156675	39900	0	1	0	0	50	2	1593200	0.324693	1
TMOD4	1562281	184	33	64300	16400	0	1	0	0	50	7	1472200	0.324798	1
NCAN	940952	232	17	231350	70300	0	3	1	0	34	10	1105725	0.324874	1
RABEP1	1246822	382	24	159825	39450	0	2	0	0	50	7	1510250	0.325149	1
EXOSC3	489340	453	23	48750	14550	0	1	0	0	50	8	1237200	0.325461	1
PPCDC	887844	262	43	37250	10375	0	1	1	0	11	1	282750	0.325772	1
IER3	2199534	167	44	26300	9475	0	1	0	0	50	20	1464800	0.326228	1
ZSCAN18	1248040	619	-53	98675	30850	0	4	1	0	50	23	1333075	0.326432	1
OR13J1	847663	227	54	52600	17750	0	1	0	0	50	17	1450450	0.326718	1
KIAA0319L	956500	451	27	189975	52275	0	2	1	0	50	6	1603775	0.327098	1
ZNF564	2026532	472	-13	101125	24425	0	2	1	0	48	12	1364600	0.327217	1
DNTTIP1	742720	180	48	61350	16800	0	1	0	0	50	5	1081775	0.327355	1
KIAA1430	316425	530	37	95550	25575	0	1	0	0	50	3	1202850	0.327365	1
BRD1	644644	276	-18	187775	53800	0	1	0	0	50	1	1416225	0.327474	1
SNX15	3209258	207	49	60825	18600	0	2	1	0	18	4	393025	0.32752	1
C7orf60	157620	814	-14	73100	19450	0	1	0	0	50	7	1654375	0.327883	1
KCTD11	1911735	206	36	38600	13825	0	1	0	0	50	14	1550000	0.328509	1
PRMT5	1177534	225	34	120250	32825	0	1	0	0	50	4	1135925	0.328645	1
CEP120	173569	467	12	180800	47275	0	2	0	0	20	1	672200	0.329051	1
FNDC1	805575	596	23	327425	105550	0	2	0	0	21	0	934325	0.329127	1
NTAN1	564013	463	22	57300	15525	0	1	0	0	50	7	1289675	0.329354	1
PEX16	427820	291	48	65150	20500	0	1	0	0	50	7	1461650	0.330216	1
PIGB	243817	487	11	102250	26075	0	1	0	0	50	4	1365450	0.330293	1
PI4K2B	218037	523	28	88275	22875	0	1	0	0	50	5	1539150	0.330358	1
PPP1R16B	264783	548	32	102050	28675	0	1	0	0	50	4	1436550	0.33036	1
NLRP7	840563	573	-15	185175	51375	0	3	0	0	50	9	1510975	0.330581	1
PSMB11	1261207	185	41	50775	17100	0	1	0	0	50	10	1514950	0.330968	1
ORMDL2	1909014	256	38	27400	8075	0	1	0	0	50	22	1635425	0.330996	1
KIF1B	712477	306	25	414650	109150	0	5	0	0	6	0	356200	0.331343	1
ZNF3	1503181	254	41	88525	22775	0	2	1	0	28	9	989250	0.331509	1
SIT1	1202125	248	37	34675	11000	0	3	1	0	10	7	222950	0.33156	1
CSNK1G2	1944774	239	36	75850	20750	0	2	1	0	50	19	1567425	0.331567	1
RAD54B	544647	412	23	166400	42775	0	1	0	0	50	2	1645200	0.332192	1
NAV2	164305	496	9	438425	128125	0	2	0	0	50	1	1611950	0.332581	1
TMEM66	387693	231	51	60450	17550	0	1	1	0	50	7	1343325	0.332782	1
RERE	916698	436	27	275500	83375	0	4	0	0	10	4	614975	0.332807	1
MDM2	541243	228	32	92525	22525	0	1	0	0	50	4	1367675	0.333263	1
ZDHHC14	272499	402	35	87075	25350	0	2	0	0	10	0	244550	0.333828	1
ZNF613	452542	838	-61	112100	28000	0	1	0	0	11	1	326175	0.334053	1
TMEM131	362239	708	36	340775	95125	0	1	0	0	48	4	1511075	0.334267	1
TRMT6	301031	346	13	91125	23925	0	1	0	0	50	5	1565175	0.334401	1
SIGMAR1	731413	298	51	39150	12300	0	2	1	0	21	11	507700	0.334404	1
C12orf56	475083	294	-12	113150	30625	0	1	0	0	50	3	1386150	0.334675	1
LIPI	95960	991	-18	89500	21800	0	2	0	0	7	0	250125	0.335294	1
ALPK1	185655	467	42	224350	60275	0	2	1	0	50	6	1793425	0.335709	1
GUCY2D	1528802	272	26	189950	64150	0	6	2	0	6	5	261500	0.335787	1
LGI3	587455	196	50	96400	29225	0	1	0	0	50	4	1410625	0.335999	1
ARFGEF2	808420	174	49	328050	85200	0	4	0	0	16	0	444550	0.336216	1
RGL4	610486	266	30	84400	25250	0	1	0	0	50	5	1439575	0.336296	1
MEGF6	250204	251	15	281475	76275	0	2	0	0	50	2	1274800	0.336374	1
PCDH1	760355	281	23	216525	69375	0	5	4	0	20	9	674075	0.336802	1
KCNN4	452493	192	-2	74475	24225	0	1	0	0	50	6	1448900	0.336872	1
BECN1	1633092	190	33	84075	20850	0	1	0	0	50	5	1430575	0.336952	1
KLK5	581408	606	29	52950	15000	0	1	0	0	50	8	1286600	0.337154	1
TRMT61B	481869	238	32	85500	24000	0	1	1	0	50	5	1292000	0.337198	1
GAPVD1	954577	218	46	269250	73350	0	2	1	0	43	4	1619925	0.337228	1
KDM5C	877207	NaN	80	282100	83825	0	1	0	0	22	0	680250	0.337454	1
AKR7L	799326	448	35	63500	13000	0	1	0	0	50	10	1723825	0.337691	1
CCRL2	243983	625	36	62600	18025	0	1	0	0	50	6	1212575	0.33806	1
KIF22	NaN	NaN	NaN	117600	36450	0	2	0	0	50	23	2820550	0.339072	1
CAT	653478	256	23	97125	25425	0	1	0	0	50	4	1404100	0.339304	1
RNF10	1583841	209	40	147550	39950	0	2	0	0	50	8	1489475	0.339674	1
SEMA4G	1020226	247	40	156075	45375	0	2	2	0	50	7	1415725	0.339824	1
TAOK2	2038342	238	60	266050	86150	0	3	2	0	50	18	1665500	0.34011	1
ZNF414	726124	214	1	68425	22550	0	1	0	0	50	11	1576900	0.340496	1
TNIP3	214178	900	4	62850	13800	0	1	0	0	50	7	1357150	0.340589	1
SLC22A7	1293543	363	51	93825	32550	0	2	0	0	50	17	1717425	0.340878	1
TXNL1	82448	867	15	54075	13275	0	1	0	0	50	8	1295400	0.341039	1
CAGE1	761240	283	15	162900	37950	0	2	0	0	50	7	1472125	0.341189	1
STK17A	655380	310	23	74850	20325	0	1	0	0	50	8	1786650	0.342026	1
SHANK1	632386	593	31	365175	128025	0	5	0	0	43	5	1209800	0.342169	1
GIT2	939215	254	46	141850	37550	0	1	0	0	14	0	674400	0.342236	1
GRM5	158962	944	-23	213000	62325	0	2	1	0	50	6	1723350	0.342296	1
GALNT12	221241	164	17	103425	30225	0	1	1	0	50	3	1165075	0.342387	1
RTF1	820644	237	37	131875	33350	0	2	0	0	50	8	1269400	0.342517	1
UBXN2A	240935	226	33	48550	11750	0	1	0	0	50	9	1271825	0.342683	1
MEF2D	2141203	201	41	91925	28525	0	1	1	0	50	31	1531525	0.343407	1
CXXC1	247194	379	68	120100	32825	0	1	0	0	50	5	1521750	0.343526	1
GPR143	125267	NaN	2	71500	22025	0	1	0	0	50	6	1357300	0.343598	1
RHEBL1	1770671	214	65	34350	9150	0	1	0	0	50	19	1712700	0.343617	1
WDR5	307164	368	38	63225	16200	0	1	0	0	50	6	1196075	0.344553	1
CPNE8	87865	674	-4	106025	26950	0	1	0	0	50	4	1503650	0.344577	1
ZFP14	784358	758	-67	98300	22900	0	3	0	0	50	19	1269250	0.344668	1
WDR1	223391	873	42	110725	30050	0	1	0	0	50	3	1235275	0.345064	1
SLC25A16	782017	294	35	60175	17150	0	1	0	0	50	11	1721275	0.345127	1
PITPNA	1362942	220	31	52225	12050	0	1	0	0	50	10	1379475	0.345221	1
FTSJ2	814176	430	38	43650	13275	0	1	0	0	50	10	1233175	0.345876	1
GLIS2	944378	161	33	89725	30050	0	1	0	0	50	5	1477700	0.345917	1
MARK3	937868	161	36	137850	36900	0	2	0	0	50	10	1607225	0.345928	1
SLURP1	427585	373	34	18975	5175	0	1	1	0	9	1	133475	0.346409	1
SNAPC3	201198	650	5	75525	19725	0	1	0	0	50	6	1418825	0.346487	1
TALDO1	1788356	193	48	61550	16750	0	2	0	0	50	21	1345300	0.346491	1
C17orf99	NaN	NaN	NaN	47625	13575	0	1	0	0	50	23	2797675	0.346513	1
RPH3AL	231893	591	2	56700	16800	0	1	1	0	50	8	1329050	0.347052	1
TSC2	1722112	181	44	321900	97350	0	3	1	0	33	12	946825	0.347424	1
LHX4	463883	254	13	70350	19125	0	1	0	0	50	8	1646700	0.347441	1
SLC9A3R2	1747301	183	46	59225	18625	0	2	1	0	50	22	1343925	0.347935	1
IPO8	239796	580	-19	192450	48300	0	1	2	0	50	11	1400775	0.348108	1
PCDHGA10	NaN	NaN	NaN	167675	52600	0	3	1	0	50	24	2836700	0.348472	1
PC	1649909	187	38	207650	63475	0	4	1	0	50	9	1468800	0.348516	1
CCDC67	234882	649	-20	114375	25650	0	1	0	0	50	30	1791950	0.34895	1
AADACL4	145424	454	23	71525	21175	0	3	2	0	5	2	150225	0.349835	1
ELP4	165949	879	-7	76700	21775	0	1	1	0	50	8	1662300	0.350066	1
SIRT4	1621662	187	56	55175	16525	0	1	0	0	50	11	1663075	0.350147	1
DAB2IP	448984	475	22	205100	61900	0	2	0	0	13	3	572125	0.350147	1
OTOL1	236814	792	-13	83775	24525	0	1	1	0	36	2	775425	0.350283	1
C21orf59	265057	182	52	54050	13375	0	1	1	0	50	8	1251375	0.3505	1
NOD2	294632	792	1	181775	55750	0	1	1	0	49	12	1365225	0.350864	1
PQLC2	810462	448	40	51500	16300	0	1	0	0	50	8	1190650	0.350897	1
F11	364737	606	-12	115275	29700	0	2	1	0	50	8	1118425	0.350937	1
IFNB1	144026	601	5	33900	8550	0	1	1	0	19	3	391450	0.350958	1
CRTC1	1398467	222	29	114600	36225	0	2	0	0	50	11	1419600	0.351575	1
ATF1	665195	250	42	48825	14175	0	1	0	0	50	13	1689525	0.351589	1
ERMP1	314189	313	25	161650	46325	0	2	1	0	50	8	1543100	0.35186	1
CDCA2	178565	618	22	184525	49925	0	2	0	0	21	1	638850	0.352124	1
PDE8B	276128	451	26	162975	42825	0	1	0	0	50	2	1498450	0.352156	1
DUSP18	723012	330	56	33425	9400	0	1	0	0	50	12	1076650	0.352326	1
CLCNKA	886121	197	43	123300	37200	0	1	1	0	50	3	1411450	0.353397	1
PLIN5	2111443	278	43	80675	25825	0	3	1	0	50	60	1508100	0.353399	1
OSMR	193286	381	-10	181825	46475	0	2	2	0	22	8	801350	0.353611	1
PLOD1	518604	207	41	132425	36925	0	1	0	0	50	2	1151950	0.353776	1
LMX1A	292562	797	-13	70100	18475	0	1	0	0	50	8	1199150	0.353809	1
KDELR2	NaN	NaN	NaN	48900	13350	0	1	0	0	50	23	2797450	0.353934	1
WBSCR28	1099366	208	37	45625	15125	0	1	0	0	50	9	1146500	0.354286	1
NWD1	947233	293	35	249525	76725	0	3	1	0	43	16	1535275	0.354407	1
HARBI1	914919	176	39	61325	17725	0	1	0	0	50	9	1539550	0.354556	1
OAS3	613755	433	38	192450	57000	0	1	1	0	50	18	1947400	0.354899	1
TMEM204	1366033	256	35	38875	12950	0	1	0	0	50	19	1857350	0.355548	1
OSBP2	752472	303	37	162625	47600	0	2	0	0	18	2	696175	0.355634	1
AGMAT	656850	162	31	61150	20075	0	1	0	0	50	7	1248900	0.356117	1
RNASEL	597206	812	-3	132200	36250	0	7	0	0	14	1	357450	0.356399	1
TNNT1	1036976	266	-1	53875	12800	0	1	0	0	50	10	1035200	0.356676	1
SCMH1	287585	346	25	126900	35025	0	1	0	0	50	4	1538350	0.357063	1
DFNA5	254601	464	21	88700	25825	0	1	0	0	50	6	1603625	0.357256	1
MUM1	2285841	209	31	127150	36950	0	4	0	0	43	36	1334150	0.357458	1
BLMH	516668	184	26	85525	20375	0	1	0	0	50	6	1544925	0.357495	1
FAM83H	2182434	229	28	199100	67600	0	17	6	0	33	52	993400	0.357899	1
PAK2	798731	446	41	96950	25375	0	1	1	0	50	10	1251800	0.358218	1
SEH1L	436900	355	69	77400	21075	0	1	0	0	50	6	1392525	0.358641	1
RANGAP1	1301913	179	53	105850	30950	0	2	0	0	50	13	1474750	0.358678	1
KCNQ1	812471	589	39	120000	37350	0	2	0	0	50	11	1452600	0.358864	1
FCN2	229567	450	26	56800	16100	0	1	1	0	14	1	382025	0.358998	1
ACO2	1474160	162	69	140425	40550	0	2	0	0	50	8	1331975	0.35951	1
PVRL4	689033	250	23	88900	28475	0	1	1	0	50	6	1339225	0.359571	1
NFX1	909394	141	38	214450	53525	0	4	3	0	50	12	1578600	0.359633	1
LTF	266701	565	34	129350	35575	0	1	0	0	50	3	1448125	0.359699	1
MPPED2	29166	1075	-21	57350	15775	0	1	0	0	50	10	1438350	0.359809	1
SIRT2	1989663	219	30	72975	19275	0	1	2	0	15	7	383925	0.35988	1
MGAT5	177903	761	17	136600	35000	0	1	0	0	34	1	914900	0.360191	1
ATP6V0A2	953707	315	40	157175	41350	0	2	1	0	50	12	1788975	0.36033	1
CBX7	1063921	223	78	44850	13500	0	1	0	0	50	13	1504700	0.36035	1
USP6	1391000	384	20	257650	67550	0	3	0	0	29	10	1213850	0.360516	1
HTR3B	182706	555	9	80225	21775	0	1	1	0	28	3	895275	0.360613	1
G3BP2	485383	451	31	87875	24100	0	1	0	0	50	6	1569825	0.360661	1
TADA3	953772	264	43	77675	22300	0	1	0	0	50	9	1908225	0.360709	1
IL17RA	183789	639	-103	152650	46025	0	1	0	0	22	0	678625	0.361011	1
BFSP2	342402	497	14	73550	21850	0	1	1	0	22	2	654100	0.361587	1
PARD6B	480540	161	43	65975	18550	0	1	2	0	34	3	733000	0.361878	1
MBTD1	787991	267	-10	116900	29125	0	1	0	0	50	3	1298650	0.361909	1
GPR111	176427	691	7	114300	32775	0	1	0	0	50	5	1777150	0.362141	1
CNTFR	843127	370	55	66050	20200	0	2	0	0	50	17	1144200	0.362203	1
ZNF222	533136	558	-35	92200	21275	0	1	0	0	50	4	1154700	0.362825	1
SLC9A1	886940	336	27	142900	44000	0	1	0	0	50	3	1496600	0.362879	1
TSPAN33	787448	408	51	51500	14500	0	1	0	0	50	15	1804850	0.362963	1
TLR6	316028	437	75	142625	37000	0	2	2	0	50	8	1285250	0.363343	1
CASC4	973993	493	37	80775	20250	0	1	0	0	50	14	1741225	0.363393	1
EXOC2	157724	679	36	172150	44075	0	2	2	0	50	9	1753325	0.363496	1
HSP90AB1	1037256	312	54	132650	33625	0	1	0	0	45	17	1252000	0.363563	1
GLDN	317532	443	10	98500	28400	0	1	0	0	50	4	1304325	0.363916	1
TICAM1	765978	187	52	120300	40125	0	3	4	0	20	10	531750	0.364039	1
XPO1	842390	442	42	199975	48425	0	1	0	0	50	9	1245000	0.364069	1
FRMPD1	498002	434	27	277975	81800	0	10	7	0	16	10	418425	0.364382	1
IMPA2	336901	181	48	51450	15675	0	1	0	0	50	9	1247475	0.364475	1
NBN	251472	419	35	139400	34975	0	2	0	0	16	0	354325	0.364497	1
GOLGA1	1116965	142	30	143050	35750	0	1	1	0	50	15	1263900	0.364638	1
SYCP2L	269928	483	20	155050	36575	0	1	0	0	50	3	1705625	0.364727	1
CLCC1	880200	216	19	101325	26400	0	2	0	0	20	7	595225	0.365629	1
C1orf87	66197	942	-13	100225	26150	0	3	1	0	9	1	263200	0.365636	1
GLDC	213479	411	26	186025	50900	0	6	4	0	26	4	520175	0.36564	1
SGK223	132314	199	43	240600	76275	0	2	0	0	50	4	1412025	0.365774	1
HFM1	263616	615	-10	268900	65600	0	1	0	0	31	0	1175225	0.36589	1
KNTC1	917926	215	37	411475	104675	0	3	0	0	39	1	1079400	0.366141	1
RFPL4A	NaN	NaN	NaN	51125	14125	0	1	0	0	50	23	2798225	0.366565	1
CPZ	92046	471	35	116150	34075	0	1	0	0	50	4	1522900	0.366767	1
SLC16A14	377632	648	26	90200	25975	0	1	0	0	50	7	1772675	0.367128	1
GPHN	262406	846	19	139925	39925	0	1	0	0	50	3	1524525	0.367499	1
EDIL3	161019	764	-20	88675	22550	0	1	1	0	50	6	1546700	0.367534	1
CECR5	305072	574	-55	76925	23725	0	1	0	0	32	3	834950	0.368596	1
PLEKHO2	556478	205	50	85275	26700	0	1	1	0	50	5	1296200	0.368662	1
LETM2	841740	381	49	71575	20150	0	1	1	0	12	8	393150	0.368761	1
MYO19	416822	556	23	179050	50675	0	1	0	0	50	3	1940550	0.369025	1
GABBR1	443970	755	26	180400	53225	0	3	0	0	50	10	1445750	0.369154	1
RASSF7	1970020	236	42	66900	23325	0	2	1	0	15	9	344900	0.369459	1
ZDHHC4	946573	387	40	62250	17325	0	1	0	0	50	8	1348400	0.369495	1
MYLIP	159273	596	27	80425	21725	0	1	1	0	49	7	1466475	0.369664	1
YES1	398625	360	44	99475	26225	0	2	0	0	50	15	1515525	0.3707	1
ZNF707	2198262	229	33	66550	18350	0	1	0	0	50	49	1517625	0.371315	1
SULT1A2	1141256	269	53	54725	14125	0	2	0	0	50	31	1584400	0.371688	1
C19orf25	2352825	221	38	20675	6700	0	1	0	0	50	27	1287200	0.372275	1
ZBTB44	658636	276	18	81250	22400	0	1	0	0	50	6	1393850	0.372362	1
ANKRD16	649866	305	28	65325	18375	0	1	0	0	50	10	1680125	0.372625	1
TBX19	410552	299	20	79700	23575	0	1	0	0	50	7	1535975	0.372817	1
IQSEC2	886836	NaN	77	265450	83525	0	1	0	0	16	0	565350	0.373291	1
ARHGEF12	264872	312	25	285425	74350	0	1	0	0	50	7	1524475	0.373445	1
NEURL4	1911735	206	36	274275	85950	0	5	2	0	50	14	1550000	0.373564	1
ZNF75D	255033	NaN	36	93475	22700	0	1	0	0	16	0	397575	0.373764	1
CEP63	222647	321	12	137100	33075	0	1	0	0	50	3	1459025	0.374343	1
SIRPB1	421731	424	39	135525	41325	0	1	0	0	50	4	1545350	0.374773	1
ZNF217	142853	451	-30	185850	51375	0	1	0	0	35	1	1180975	0.375391	1
PDHB	567081	265	35	65875	17975	0	1	0	0	50	9	1536700	0.375712	1
IL24	467839	385	39	40250	8200	0	1	1	0	5	1	102300	0.376219	1
MFSD7	639827	489	12	100425	33450	0	2	1	0	50	13	1332725	0.376241	1
CDH11	23628	1085	-56	142575	39750	0	2	0	0	50	7	1174525	0.37628	1
FAM98C	1467279	253	0	60350	20650	0	1	0	0	50	9	1403625	0.376589	1
DPYSL5	1261383	378	36	101075	29650	0	2	0	0	9	5	359675	0.376813	1
DLEC1	310440	411	28	328850	91675	0	6	4	0	19	5	620400	0.376907	1
CYP17A1	883280	188	44	90800	25825	0	1	0	0	50	5	1341100	0.377056	1
BRS3	374989	NaN	23	69775	20975	0	1	0	0	50	9	1619025	0.37728	1
ENTPD6	605543	305	-18	88625	25075	0	1	0	0	17	1	559275	0.377425	1
PTK2B	326685	491	30	186775	49475	0	1	0	0	26	0	784225	0.377539	1
VASP	1107927	194	44	68725	20600	0	1	0	0	40	6	1085075	0.377796	1
IL11RA	731413	298	51	75100	23825	0	1	2	0	21	11	507700	0.377807	1
OR4K2	431654	854	-49	54950	15925	0	1	0	0	50	9	1271625	0.37807	1
RAB3GAP1	358477	577	26	181750	48125	0	2	0	0	19	1	582450	0.378498	1
ZBTB7A	2296242	207	29	100300	31925	0	3	2	0	15	5	456450	0.378562	1
ELFN2	969938	179	53	139900	44825	0	2	0	0	33	5	907950	0.379753	1
SLC30A6	387408	276	25	84300	23700	0	1	0	0	50	9	1939325	0.379817	1
CAMK1D	326642	556	35	73725	18600	0	1	0	0	50	7	1384700	0.380396	1
BAIAP2L2	1528130	197	73	94900	28250	0	1	0	0	50	6	1583000	0.380611	1
CCDC101	NaN	NaN	NaN	53775	15225	0	1	0	0	50	23	2799325	0.381258	1
SYT6	760371	596	13	76675	21275	0	1	1	0	13	1	477425	0.381379	1
IRGM	NaN	NaN	NaN	31700	9100	0	1	1	0	16	5	461025	0.381624	1
IL32	1626425	234	44	35875	8900	0	1	0	0	50	21	1591150	0.382	1
OR4K5	431654	854	-49	55725	17025	0	1	1	0	50	9	1271625	0.382218	1
TDRD10	1804226	337	43	69350	19150	0	1	0	0	50	11	1385825	0.382342	1
ACO1	290567	424	-18	161725	44525	0	2	1	0	50	7	1311900	0.382357	1
COL4A4	248623	465	5	297625	96875	0	6	2	0	50	11	1490100	0.382878	1
UBA3	264082	443	20	87100	22550	0	1	0	0	50	7	1620200	0.383262	1
CSRNP1	213514	500	30	102625	31325	0	1	1	0	50	5	1481725	0.383781	1
SLFNL1	341851	171	29	70850	21850	0	1	0	0	50	10	1753325	0.384005	1
TNR	177437	738	4	243025	69050	0	1	0	0	50	1	1497075	0.384565	1
TEX264	759916	456	37	54700	17150	0	1	0	0	50	10	1349350	0.384957	1
HR	584373	219	34	207300	65850	0	2	1	0	50	6	1497900	0.385223	1
NPHS2	585744	613	-14	68000	20650	0	1	0	0	50	7	1254800	0.385656	1
FCHSD2	475608	318	46	137400	35025	0	1	0	0	25	1	841950	0.386139	1
SHC2	1370962	423	-24	101925	32850	0	3	2	0	33	12	835075	0.386457	1
ZNF318	1262275	273	43	396950	118900	0	5	3	0	50	7	1736850	0.386711	1
HEPH	282730	NaN	4	220100	58825	0	1	0	0	22	3	741975	0.387061	1
EXTL3	403198	327	42	159775	48425	0	2	2	0	50	8	1411875	0.387302	1
PRRT1	2119974	392	28	51150	18825	0	1	0	0	50	14	1669525	0.387313	1
TADA2B	459652	426	70	73950	21075	0	1	0	0	50	7	1357050	0.387316	1
IFNA6	232155	466	-14	33575	9025	0	1	1	0	24	5	478275	0.387811	1
GPR115	176427	691	7	125025	34275	0	1	0	0	50	5	1777150	0.388456	1
NDFIP2	154294	370	50	60600	17475	0	1	1	0	50	8	1229850	0.388756	1
RASAL2	168177	435	-9	232050	63975	0	1	0	0	50	1	1407975	0.389093	1
SHD	2132502	244	39	60925	17450	0	3	1	0	50	41	1440350	0.389166	1
PCMTD2	442044	440	43	65075	17875	0	1	0	0	50	11	1713150	0.389477	1
COL21A1	263671	483	-11	173975	50275	0	1	0	0	18	1	424425	0.389842	1
PNMA2	194700	452	14	63275	18850	0	8	2	0	2	2	58675	0.390032	1
CDK13	221361	636	14	264775	79550	0	1	0	0	17	0	1065550	0.390136	1
GUCY2C	339860	720	4	198800	50650	0	2	0	0	50	5	1255625	0.390382	1
SLC24A1	501873	240	44	85425	22575	0	1	0	0	50	6	1379075	0.390391	1
TENC1	1726226	177	38	254250	79425	0	5	1	0	50	11	1547175	0.390598	1
KIAA1462	184440	520	12	237100	69800	0	1	0	0	50	2	1909250	0.39074	1
PTPN22	326668	406	15	151275	38100	0	1	0	0	50	3	1521825	0.391058	1
DCTN3	731413	298	51	40500	10800	0	1	0	0	50	12	1141950	0.391141	1
SLC36A1	736209	598	22	84950	25375	0	1	0	0	50	9	1878650	0.39162	1
SF3B2	3581017	208	47	162925	45125	0	2	1	0	50	21	1377500	0.391675	1
PIGO	782447	350	42	186050	62125	0	10	4	0	7	6	258875	0.39202	1
AZGP1	1584669	391	36	54000	14325	0	1	0	0	50	12	1328500	0.392229	1
CAMTA2	1416161	231	30	222200	67075	0	4	0	0	30	4	809025	0.392236	1
ASXL2	602691	287	31	251825	74575	0	2	0	0	19	0	587825	0.392287	1
CTAG2	2090264	NaN	31	43100	15250	0	1	0	0	50	17	1432675	0.392376	1
WEE2	200522	844	14	103425	27675	0	1	0	0	50	4	1242100	0.392721	1
NHLRC1	487819	397	-1	66825	22425	0	1	1	0	50	9	1372475	0.393268	1
PCBP4	1029408	224	38	71125	23375	0	1	0	0	50	6	1137050	0.393344	1
PROZ	759371	229	38	72475	20000	0	1	0	0	50	9	1593250	0.393423	1
ZIC3	12849	NaN	-2	81900	24000	0	1	0	0	50	6	1307925	0.393664	1
NID1	555035	318	19	221900	64750	0	2	0	0	40	5	1388575	0.394059	1
NOBOX	185754	838	-7	100375	31100	0	8	3	0	3	6	170825	0.394067	1
EHBP1	160013	618	8	226850	57250	0	1	0	0	29	0	900575	0.394238	1
ZNF425	605000	242	27	135475	34850	0	2	0	0	50	12	1609525	0.394514	1
PIGQ	1115707	213	39	137075	41800	0	1	3	0	33	8	694675	0.395134	1
RABGAP1L	235125	938	7	158275	39875	0	1	0	0	50	3	1568600	0.395585	1
KDM2B	650760	244	46	245650	68150	0	3	2	0	50	12	1583925	0.395614	1
ERCC2	1280459	215	23	141325	40925	0	1	0	0	39	3	1259675	0.396014	1
SYNRG	559565	201	27	241825	65975	0	3	0	0	50	10	1706525	0.396144	1
GPR135	168237	606	12	80975	30400	0	1	0	0	50	9	1317250	0.396311	1
CALCOCO2	757963	239	29	85525	18650	0	1	0	0	50	11	1632900	0.396448	1
C19orf38	NaN	NaN	NaN	41725	12200	0	1	1	0	26	8	825200	0.39657	1
SCN3A	103604	683	-8	368975	96250	0	4	3	0	29	3	1096550	0.397697	1
SLC7A4	577297	192	58	107050	37250	0	1	0	0	50	5	1475050	0.397869	1
SKP2	174910	599	-4	86975	24550	0	1	2	0	29	17	758300	0.398031	1
TMEM63C	549191	394	47	148525	39650	0	1	2	0	21	7	695050	0.398178	1
ZNF287	993246	383	-15	138425	34225	0	2	1	0	50	9	1278925	0.398381	1
AHCYL2	776656	420	44	119150	32350	0	1	2	0	18	7	570900	0.398521	1
EGLN2	1187304	275	31	70425	22575	0	2	0	0	39	15	973000	0.398722	1
ZNF688	2214934	142	54	56175	18450	0	1	0	0	50	19	1541275	0.399042	1
STAB2	907417	599	10	469750	124850	0	10	2	0	31	7	977425	0.399103	1
SLC25A24	226531	454	-15	94775	25075	0	1	1	0	50	6	1250225	0.399124	1
RNF115	638533	230	36	56175	14850	0	1	0	0	50	12	1542200	0.399254	1
FOXQ1	114944	481	14	66250	24650	0	1	0	0	50	9	1428000	0.399419	1
FRMD5	929260	504	33	104125	28250	0	1	0	0	50	4	1221725	0.399803	1
DAPK1	141078	494	26	256775	72400	0	1	0	0	50	1	1503100	0.399953	1
PSMD5	645542	212	30	90175	26300	0	1	0	0	50	5	1159550	0.39996	1
ANXA9	1621279	172	30	63325	18125	0	1	0	0	50	9	1361350	0.400228	1
EGR4	582263	454	36	98850	34350	0	1	0	0	50	9	1586850	0.400471	1
ASAP2	661229	340	34	185475	49200	0	3	1	0	50	18	2032025	0.401212	1
SPIRE2	1220713	219	43	126550	38675	0	2	0	0	20	5	773800	0.401981	1
ME1	173617	711	-13	104350	28475	0	1	0	0	13	1	606550	0.402109	1
BCL9L	1488276	175	54	257400	82200	0	1	0	0	19	1	605375	0.402344	1
TGM2	565545	141	41	125825	34975	0	1	0	0	50	6	1252450	0.402704	1
TARM1	NaN	NaN	NaN	47975	14725	0	1	1	0	28	8	929925	0.402721	1
ALS2CL	298503	495	41	172125	50025	0	1	0	0	50	2	1332350	0.402754	1
MRGPRF	557282	416	51	59000	19300	0	1	0	0	50	15	1698350	0.402796	1
SYNJ2	478315	208	44	266975	77650	0	3	2	0	50	5	1175675	0.403209	1
DLX2	534370	295	34	56975	17650	0	1	1	0	24	4	622850	0.403271	1
OGFOD1	523951	285	13	101750	24175	0	1	0	0	50	7	1771625	0.403279	1
C2CD2L	1390854	195	58	122925	40275	0	1	0	0	27	1	711150	0.40356	1
FGFBP2	175145	435	33	39175	11525	0	1	1	0	14	5	528800	0.404178	1
PEX6	1200368	259	40	166800	58875	0	1	0	0	20	0	640800	0.404234	1
NLRP1	1016229	605	10	264875	77050	0	2	0	0	34	2	987875	0.404557	1
CYP11A1	641004	222	46	93575	26275	0	2	1	0	50	19	1592100	0.405823	1
TMEM120B	796879	190	43	63600	16200	0	1	0	0	50	8	1218700	0.406266	1
OR1J1	373314	646	3	55500	17100	0	1	1	0	35	8	936800	0.406436	1
PTCRA	1086050	203	41	47400	17100	0	1	0	0	50	11	1179325	0.406718	1
SLC25A41	865106	219	33	65075	20350	0	3	0	0	50	37	1471500	0.406775	1
NLGN2	1906324	206	33	142750	47300	0	2	0	0	50	12	1653300	0.406919	1
AOX1	572062	160	23	245575	66050	0	1	1	0	50	1	1404425	0.407111	1
U2AF1L4	1151198	321	30	43800	8025	0	1	0	0	50	21	1341325	0.407125	1
SLC1A6	961949	546	4	97975	31850	0	1	0	0	12	0	186975	0.407283	1
EXOC3L2	1356264	243	38	70775	24175	0	1	0	0	50	11	1753700	0.407987	1
OGDHL	251871	545	15	183100	50900	0	1	0	0	50	3	1736750	0.409051	1
ALDH4A1	642600	453	27	101650	29750	0	1	1	0	50	6	1539850	0.409867	1
GALNT5	78933	837	8	168975	45600	0	1	0	0	30	1	956300	0.410349	1
TMC7	850990	171	18	131875	35525	0	1	0	0	14	6	554625	0.410412	1
ZNF101	768855	418	-10	79150	20225	0	1	1	0	41	7	1016775	0.410449	1
TTBK1	1293543	363	51	226725	74925	0	3	3	0	41	14	1186900	0.411141	1
TDRD5	599875	613	-9	177400	48350	0	3	0	0	15	1	406475	0.41145	1
PLA2G4A	265620	592	-18	139600	34250	0	2	1	0	50	13	1351550	0.411966	1
LAMB1	481432	406	11	328300	83675	0	5	0	0	9	1	310525	0.412395	1
GPR97	712945	168	34	97650	29475	0	1	0	0	50	10	1499475	0.412508	1
TNFRSF1B	516231	263	32	82350	24450	0	1	0	0	50	7	1390100	0.412884	1
RPL3L	1756887	183	42	73600	21050	0	1	0	0	48	8	1380200	0.412976	1
ISOC2	1048909	399	24	38625	12825	0	1	1	0	2	1	88000	0.413449	1
TRIM3	424837	471	17	130775	40150	0	3	1	0	27	10	880825	0.413886	1
FAM178A	1007780	247	35	217625	57850	0	1	0	0	34	0	810300	0.41391	1
LRRC14B	836250	543	14	85925	30400	0	7	3	0	2	5	129900	0.414186	1
C21orf2	1153513	308	65	44950	14675	0	1	1	0	39	17	913175	0.4143	1
[truncated: 16,863 more rows]

## Sheet: dNdS_CV-CODING
gene_name	n_syn	n_mis	n_non	n_spl	n_ind	wmis_cv	wnon_cv	wspl_cv	wind_cv	pmis_cv	ptrunc_cv	pallsubs_cv	pind_cv	qmis_cv	qtrunc_cv	qallsubs_cv	pglobal_cv	qglobal_cv		gene_name
CDKN2A.p16INK4a	0	6	9	1	8	39.1507	958.356	958.356	487.421	3.10852e-05	0	0	1.17659e-12	0.0604996	0	0	0	0		CDKN2A.p16INK4a
TP53	0	15	6	1	9	34.8855	195.535	195.535	140.022	4.07339e-07	2.31615e-10	1.21266e-10	3.75919e-09	0.00136398	2.32669e-06	6.09087e-07	0	0		TP53
AL590867.1	0	7	1	0	2	80.7224	61.7431	61.7431	542.076	7.44464e-07	0.0122221	2.74151e-06	2.47484e-05	0.00213672	0.96646	0.00688497	1.65642e-09	6.65584e-06		AL590867.1
CDKN2A.p14arf	5	9	0	1	5	4.92719	8.96417	8.96417	360.235	0.0045321	0.11826	0.0094141	9.18521e-09	0.802031	0.96646	0.989789	2.0901e-09	6.99869e-06		CDKN2A.p14arf
OBSCN	6	6	0	0	1	0.188945	0	0	0.383679	1.97921e-08	0.0254	1.17946e-08	0.538362	0.000132548	0.96646	4.73929e-05	1.262e-07	0.000362212			Negative Selection
INTS1	1	22	0	0	2	12.5089	0	0	4.62808	3.90561e-07	0.583031	1.00475e-06	0.0992492	0.00136398	0.96646	0.00299573	1.70731e-06	0.00393385		INTS1
C6	5	16	1	0	5	3.26095	1.77821	1.77821	117.299	0.0170588	0.626098	0.0567436	1.81748e-06	0.802031	0.96646	0.989789	1.76221e-06	0.00393385		C6
FLG	0	0	0	0	0	0	0	0	0	3.01973e-07	0.2527	1.04376e-06	1	0.00136398	0.96646	0.00299573	1.54191e-05	0.0309785			Negative Selection
YTHDF2	0	1	3	0	1	3.87446	136.25	136.25	27.4622	0.268379	1.20871e-05	6.45258e-05	0.0341404	0.802031	0.0607107	0.112953	3.08978e-05	0.0564334		YTHDF2
DHRS4	0	1	0	0	3	10.0222	0	0	206.313	0.0937274	0.894066	0.243303	1.09682e-05	0.802031	0.96646	0.989789	3.69173e-05	0.0618088		DHRS4
OR8B2	3	8	0	0	1	13.1352	0	0	172.158	0.00010405	0.863001	0.000508456	0.00574707	0.122968	0.96646	0.481746	4.01594e-05	0.0620648		OR8B2	Likely False positive
FAM200B	0	3	1	0	1	39.9655	121.627	121.627	129.977	0.00059765	0.0057777	0.00043595	0.00758612	0.315984	0.96646	0.460465	4.50417e-05	0.064638		FAM200B
ZNF804A	10	18	0	0	4	1.51102	0	0	84.6012	0.298203	0.198898	0.195871	2.93126e-05	0.802031	0.96646	0.989789	7.50286e-05	0.100493		ZNF804A
KRT14	0	7	0	0	2	16.8898	0	0	24.6393	0.00024573	0.820133	0.00101812	0.00888676	0.205706	0.96646	0.60162	0.00011412	0.136125		KRT14
SLC22A6	1	5	0	0	4	7.08571	0	0	49.0002	0.0169249	0.71253	0.0462752	0.000197499	0.802031	0.96646	0.989789	0.000115182	0.136125		SLC22A6
MUC5B	3	5	0	0	0	0.221341	0	0	0	7.35512e-06	0.120701	1.29633e-05	1	0.0184715	0.96646	0.0289383	0.000158844	0.177296			Negative Selection
C9orf131	0	8	1	0	3	9.83846	16.5377	16.5377	20.9623	0.00118064	0.0533722	0.00324209	0.00503167	0.446928	0.96646	0.989789	0.000196142	0.207405		C9orf131
FAM230A	2	7	0	0	2	8.67679	0	0	75.1309	0.00664	0.799205	0.0220645	0.00117272	0.802031	0.96646	0.989789	0.000299177	0.294665		FAM230A
ADAMTSL1	11	26	2	0	4	2.0624	1.48046	1.48046	47.4542	0.0402458	0.627363	0.121444	0.000219952	0.802031	0.96646	0.989789	0.000307997	0.294665		ADAMTSL1
TYRP1	2	4	0	0	2	5.55905	0	0	170.52	0.0634325	0.732123	0.152663	0.000241845	0.802031	0.96646	0.989789	0.000413761	0.370378		TYRP1
ZNF469	0	0	0	0	0	0	0	0	0	9.50514e-06	0.393585	3.83748e-05	1	0.0212186	0.96646	0.0770988	0.000428574	0.370378			Negative Selection
BX255923.1	0	1	0	0	1	95.4078	0	0	707.223	0.00754974	0.973917	0.028179	0.0014103	0.802031	0.976716	0.989789	0.000442441	0.370378		BX255923.1
NRSN1	1	6	0	0	1	28.5057	0	0	67.0885	0.000973984	0.820081	0.00336062	0.014508	0.416347	0.96646	0.989789	0.000532837	0.428209		NRSN1
HIST1H3B	0	1	0	0	2	8.35393	0	0	181.88	0.114946	0.917374	0.287131	0.000213222	0.802031	0.96646	0.989789	0.000655142	0.504529		HIST1H3B
CYP21A2	1	3	1	0	3	8.53047	24.3951	24.3951	38.5555	0.0491378	0.0486778	0.0556244	0.00114314	0.802031	0.96646	0.989789	0.000678029	0.504529		CYP21A2
KDM5D	0	0	0	0	0	0	0	0	0	3.35946e-05	0.156778	6.7465e-05	1	0.0604996	0.96646	0.112953	0.000715392	0.513319			Negative Selection
PCDHGA12	3	11	0	0	3	4.82778	0	0	30.4102	0.0127306	0.66367	0.0339746	0.00207562	0.802031	0.96646	0.989789	0.000744648	0.515887		PCDHGA12
USP9Y	0	0	0	0	0	0	0	0	0	4.37218e-05	0.138333	7.87301e-05	1	0.0675703	0.96646	0.121674	0.000822689	0.550955			Negative Selection
UBFD1	0	1	1	0	2	3.60078	46.6397	46.6397	53.9569	0.290406	0.0166985	0.0385872	0.00218206	0.802031	0.96646	0.989789	0.000874189	0.566559		UBFD1
ZNF442	0	9	0	0	1	11.8323	0	0	17.9257	0.00072446	0.705961	0.00213102	0.0506448	0.364951	0.96646	0.962541	0.00109372	0.686685		ZNF442
SMARCD2	2	2	0	0	4	2.25896	0	0	51.3805	0.465798	0.679004	0.671765	0.000168248	0.802031	0.96646	0.989789	0.00114017	0.694156		SMARCD2
ZNF69	1	7	0	0	2	10.8123	0	0	37.2654	0.0111462	0.732033	0.0281061	0.0042936	0.802031	0.96646	0.989789	0.00120947	0.714688		ZNF69
NEB	0	0	0	0	0	0	0	0	0	7.0649e-05	0.142018	0.000126575	1	0.101386	0.96646	0.181645	0.00126255	0.724738			Negative Selection
PLCXD3	2	7	1	0	1	9.88353	13.2141	13.2141	72.3893	0.00378375	0.0950894	0.00974467	0.0134718	0.802031	0.96646	0.989789	0.00130467	0.728116		PLCXD3
TUBB2A	0	4	0	0	1	18.6323	0	0	30.2689	0.00116792	0.865748	0.00479112	0.0311536	0.446928	0.96646	0.989789	0.00146422	0.795071		TUBB2A
DLGAP3	4	5	1	0	4	1.23496	4.56842	4.56842	43.2751	0.765361	0.251915	0.518709	0.000298849	0.819228	0.96646	0.989789	0.00151481	0.800896		DLGAP3
IFNE	0	4	0	0	0	64.5757	0	0	0	3.61353e-05	0.893638	0.000182305	1	0.0604996	0.96646	0.244179	0.00175192	0.902508		IFNE
WDR24	0	6	0	0	2	9.50317	0	0	12.3383	0.00211434	0.755515	0.00731752	0.0272168	0.638957	0.96646	0.989789	0.00189628	0.952453		WDR24
CDHR5	3	5	2	2	1	1.94705	22.3722	22.3722	4.27454	0.38963	0.000301234	0.00130977	0.165917	0.802031	0.803824	0.751847	0.00205017	1		CDHR5
HIVEP1	3	14	0	0	4	3.48097	0	0	19.7496	0.0455176	0.488835	0.0713037	0.00325285	0.802031	0.96646	0.989789	0.00217306	1		HIVEP1
COLEC12	1	12	0	0	0	27.5423	0	0	0	7.5713e-05	0.773921	0.000232156	1	0.10141	0.96646	0.291515	0.00217486	1		COLEC12
RNASEL	0	6	0	0	1	12.669	0	0	15.6578	0.00116781	0.787019	0.00426499	0.0572286	0.446928	0.96646	0.989789	0.00227433	1		RNASEL
KHDRBS2	0	4	0	0	1	12.4482	0	0	69.3777	0.00522447	0.830212	0.0181797	0.0140416	0.802031	0.96646	0.989789	0.00236718	1		KHDRBS2
MIDN	2	0	1	0	2	0	28.3459	28.3459	29.6281	0.27272	0.0410561	0.0432155	0.00645438	0.802031	0.96646	0.989789	0.00256184	1			Negative Selection
TM2D1	1	4	0	0	1	28.5046	0	0	66.9931	0.00561719	0.880759	0.019485	0.0145281	0.802031	0.96646	0.989789	0.00259578	1		TM2D1
MSMP	1	1	0	0	2	8.73716	0	0	95.3431	0.210313	0.882725	0.442604	0.000744887	0.802031	0.96646	0.989789	0.00297293	1		MSMP
OR8H2	2	9	0	0	1	8.63888	0	0	42.5605	0.00430081	0.826641	0.0152465	0.0225249	0.802031	0.96646	0.989789	0.00308277	1		OR8H2	Likely False positive
SLC22A8	0	8	0	0	0	15.8407	0	0	0	9.40358e-05	0.757288	0.000367677	1	0.11808	0.96646	0.434529	0.00327538	1		SLC22A8
DNAJB5	0	4	0	0	1	16.5957	0	0	19.1938	0.00204254	0.849324	0.00784998	0.0475849	0.631333	0.96646	0.989789	0.0033217	1		DNAJB5
CNTNAP3	1	4	1	0	2	6.75985	15.4773	15.4773	36.9973	0.0586497	0.0772747	0.090641	0.00434971	0.802031	0.96646	0.989789	0.00348468	1		CNTNAP3
C9	0	8	1	0	0	22.4522	34.7506	34.7506	0	0.000136708	0.0231936	0.000411107	1	0.144558	0.96646	0.458863	0.00361636	1		C9
PTGER4	3	0	0	0	2	0	0	0	82.465	0.196674	0.749975	0.419496	0.000982658	0.802031	0.96646	0.989789	0.00362505	1			Negative Selection
SPR	0	3	0	0	1	17.7692	0	0	29.2871	0.00332192	0.893356	0.0129383	0.032137	0.802031	0.96646	0.989789	0.00365293	1		SPR
IFNA17	1	4	0	0	1	18.2598	0	0	58.8024	0.00835697	0.848026	0.0274599	0.0164906	0.802031	0.96646	0.989789	0.00393963	1		IFNA17
HRNR	0	0	0	0	0	0	0	0	0	0.000154442	0.303589	0.00045838	1	0.145759	0.96646	0.460465	0.00398232	1			Negative Selection
ATXN1	1	8	0	0	1	14.5321	0	0	11.3945	0.00174161	0.831058	0.00633881	0.0757567	0.555974	0.96646	0.989789	0.00414961	1		ATXN1
OR52N4	1	5	0	0	1	14.6891	0	0	46.6318	0.00697877	0.88026	0.0245192	0.0206323	0.802031	0.96646	0.989789	0.00434518	1		OR52N4	Likely False positive
UBAP2	0	4	0	0	2	6.24533	0	0	23.8141	0.0192863	0.717726	0.0543072	0.00941957	0.802031	0.96646	0.989789	0.00438811	1		UBAP2
OR6X1	2	6	0	0	1	9.87099	0	0	33.2542	0.00531531	0.813214	0.0184395	0.0285016	0.802031	0.96646	0.989789	0.00449405	1		OR6X1	Likely False positive
PRLR	0	4	1	0	1	8.79832	20.9385	20.9385	25.9777	0.0094155	0.0409351	0.0146291	0.0359644	0.802031	0.96646	0.989789	0.00449837	1		PRLR
KMT2D	0	0	0	0	0	0	0	0	0	0.000159608	0.359592	0.00052752	1	0.145759	0.96646	0.481746	0.00450889	1
RREB1	5	12	0	0	4	2.35704	0	0	20.4776	0.107671	0.505914	0.185598	0.00294268	0.802031	0.96646	0.989789	0.00464921	1		RREB1
LINGO2	2	11	0	0	1	8.68726	0	0	14.0408	0.00295089	0.720468	0.0087978	0.0630773	0.780083	0.96646	0.989789	0.00471514	1		LINGO2
OR4L1	3	7	0	0	1	5.60491	0	0	64.2856	0.0130537	0.687824	0.0370601	0.015123	0.802031	0.96646	0.989789	0.00475649	1		OR4L1	Likely False positive
OR5A1	4	6	0	0	2	2.91889	0	0	46.6972	0.108536	0.536564	0.197092	0.00284909	0.802031	0.96646	0.989789	0.00476452	1		OR5A1	Likely False positive
POTEC	2	7	1	0	1	7.53828	11.169	11.169	47.9722	0.0117759	0.114109	0.0281388	0.020077	0.802031	0.96646	0.989789	0.00479003	1		POTEC
TTI2	0	0	1	1	0	0	117.517	117.517	0	0.538282	0.000188724	0.000578255	1	0.802031	0.657238	0.481746	0.00488943	1
FCER1G	0	3	0	0	0	67.7005	0	0	0	0.000128735	0.901467	0.000623353	1	0.14369	0.96646	0.481746	0.00522394	1
TBC1D20	0	0	2	0	0	0	116.805	116.805	0	0.566896	0.000196278	0.000627406	1	0.802031	0.657238	0.481746	0.00525384	1
TNFSF9	0	1	1	0	1	4.64657	82.9149	82.9149	28.2423	0.220259	0.00881589	0.0191773	0.0332542	0.802031	0.96646	0.989789	0.00532986	1
DNAH9	0	0	0	0	0	0	0	0	0	0.000279477	0.221015	0.000642294	1	0.215961	0.96646	0.481746	0.00536345	1
PRDM9	4	17	0	0	1	4.01358	0	0	11.5183	0.00832685	0.348231	0.00895662	0.0750502	0.802031	0.96646	0.989789	0.00558257	1
UTY	0	0	0	0	0	0	0	0	0	0.000326324	0.193036	0.000673113	1	0.226812	0.96646	0.481746	0.00558926	1
SAFB2	0	5	0	1	1	8.76693	23.9809	23.9809	11.7404	0.00589294	0.0351492	0.00914124	0.0738162	0.802031	0.96646	0.989789	0.00560137	1
SRY	0	0	0	0	0	0	0	0	0	0.000278537	0.245276	0.000689362	1	0.215961	0.96646	0.481746	0.00570774	1
ACSBG2	0	9	1	0	0	13.117	10.6106	10.6106	0	0.000158558	0.0879118	0.000695367	1	0.145759	0.96646	0.481746	0.00575143	1
NIPBL	1	3	1	1	2	3.05314	20.5751	20.5751	18.3249	0.258706	0.0139924	0.0486287	0.0145961	0.802031	0.96646	0.989789	0.00585614	1
HRAS	0	4	0	0	0	39.3988	0	0	0	0.000169254	0.898273	0.000798544	1	0.147847	0.96646	0.527869	0.00649434	1
IFRD2	0	3	0	1	1	9.24472	29.5474	29.5474	13.6141	0.01269	0.0278121	0.0123699	0.064826	0.802031	0.96646	0.989789	0.0065182	1
DNAJC21	0	1	1	0	1	5.10672	45.9262	45.9262	40.7364	0.198584	0.0169879	0.0352129	0.0234903	0.802031	0.96646	0.989789	0.00669795	1
RNF213	1	0	0	0	0	0	0	0	0	0.000327388	0.261883	0.000839424	1	0.226812	0.96646	0.527869	0.00678489	1
HYDIN	0	0	0	0	0	0	0	0	0	0.000317095	0.274167	0.000840766	1	0.226812	0.96646	0.527869	0.00679439	1
PTBP1	3	6	0	0	2	4.5219	0	0	23.7977	0.0374685	0.641477	0.0892543	0.00943063	0.802031	0.96646	0.989789	0.00680118	1
PCDH7	0	2	0	0	3	2.54337	0	0	33.0865	0.252998	0.808193	0.505199	0.00168343	0.802031	0.96646	0.989789	0.00686305	1
KCNC2	0	1	1	0	1	2.6428	42.6723	42.6723	53.0567	0.402631	0.0184388	0.0472503	0.018217	0.802031	0.96646	0.989789	0.00693572	1
KIAA1324	3	6	0	1	3	2.6401	3.83017	3.83017	28.0886	0.187558	0.314886	0.34246	0.00252101	0.802031	0.96646	0.989789	0.00695399	1
CD2BP2	0	0	2	0	0	0	90.2142	90.2142	0	0.487873	0.000320073	0.000868145	1	0.802031	0.803824	0.528543	0.00698783	1
ZFR2	2	7	0	0	3	4.66934	0	0	18.1325	0.062737	0.635123	0.125327	0.00697358	0.802031	0.96646	0.989789	0.00702894	1
LRTOMT	1	0	1	0	1	0	93.7558	93.7558	40.7162	0.615949	0.0160717	0.0381608	0.0235015	0.802031	0.96646	0.989789	0.00718961	1
CHAF1A	4	6	0	0	3	2.0473	0	0	29.6796	0.285355	0.525096	0.415968	0.00220357	0.802031	0.96646	0.989789	0.00732818	1
ERVFRD-1	2	6	0	0	2	4.50674	0	0	28.4876	0.077749	0.574162	0.133722	0.00691351	0.802031	0.96646	0.989789	0.0073832	1
EPB41L3	3	8	1	0	2	3.36418	5.33903	5.33903	30.7253	0.0773218	0.223663	0.15883	0.0060546	0.802031	0.96646	0.989789	0.0076421	1
RGP1	0	3	0	0	1	12.3702	0	0	24.9053	0.00759382	0.81746	0.0258571	0.0374082	0.802031	0.96646	0.989789	0.00768112	1
PTPRD	10	38	2	2	1	2.65506	2.75632	2.75632	10.0029	0.00361973	0.117504	0.012232	0.0847207	0.802031	0.96646	0.989789	0.00815788	1
TNK1	0	5	0	0	1	9.8375	0	0	9.78437	0.00360131	0.766082	0.0121523	0.0863255	0.802031	0.96646	0.989789	0.00824544	1
FAM105B	0	2	0	0	1	13.9655	0	0	44.0254	0.0145958	0.86637	0.048859	0.0218052	0.802031	0.96646	0.989789	0.00835729	1
LTA	2	0	0	0	2	0	0	0	57.3142	0.288966	0.730596	0.548534	0.00195036	0.802031	0.96646	0.989789	0.00838779	1
HIRIP3	0	2	0	0	2	5.97733	0	0	29.3261	0.0591859	0.838027	0.163042	0.0065714	0.802031	0.96646	0.989789	0.00839859	1
MYL12B	0	1	0	0	1	19.2323	0	0	120.418	0.0450391	0.933347	0.13371	0.00817928	0.802031	0.96646	0.989789	0.0085504	1
TOMM40L	0	2	0	0	1	15.7323	0	0	33.7769	0.0114083	0.866937	0.0392941	0.028083	0.802031	0.96646	0.989789	0.0086175	1
RELA	0	4	0	0	1	10.4041	0	0	15.4207	0.0056004	0.811801	0.0194142	0.0580172	0.802031	0.96646	0.989789	0.00877296	1
CETN1	4	1	0	0	2	0.66793	0	0	71.5737	0.714997	0.801111	0.909258	0.00128539	0.804089	0.96646	0.989789	0.00905995	1
NDC80	0	2	0	0	1	12.9986	0	0	45.7652	0.0172091	0.851235	0.0559477	0.021008	0.802031	0.96646	0.989789	0.00910449	1
GCNT6	1	3	0	0	1	17.201	0	0	50.5685	0.0241523	0.816008	0.0670246	0.0190821	0.802031	0.96646	0.989789	0.00979908	1
KIAA0947	1	6	1	0	2	6.38083	12.6741	12.6741	18.0971	0.0441087	0.0911894	0.0859658	0.0148975	0.802031	0.96646	0.989789	0.00981048	1
DCAF4L1	3	1	0	0	3	0.522028	0	0	32.9106	0.575265	0.572106	0.75307	0.001706	0.802031	0.96646	0.989789	0.00983752	1
C1GALT1	0	1	0	0	1	13.9158	0	0	136.601	0.0648114	0.902822	0.180443	0.00722312	0.802031	0.96646	0.989789	0.00996135	1
NKD2	0	3	0	0	2	5.14444	0	0	21.0042	0.0402212	0.795579	0.114423	0.0116455	0.802031	0.96646	0.989789	0.0101547	1
RECK	1	9	0	0	0	26.6692	0	0	0	0.000449189	0.784619	0.00135228	1	0.279402	0.96646	0.754686	0.0102854	1
MEF2B	1	3	0	0	2	8.08866	0	0	26.6811	0.0700628	0.851918	0.181285	0.0077478	0.802031	0.96646	0.989789	0.0106297	1
DHX40	0	0	2	0	0	0	72.4351	72.4351	0	0.504012	0.000555261	0.00143955	1	0.802031	0.96646	0.781677	0.0108592	1
LPIN2	1	6	0	0	1	13.2852	0	0	17.8613	0.010094	0.782901	0.0283802	0.0508108	0.802031	0.96646	0.989789	0.0108753	1
BCKDK	0	1	0	1	1	5.0197	65.1718	65.1718	14.0631	0.202372	0.0115106	0.0233076	0.0629884	0.802031	0.96646	0.989789	0.0110457	1
ACOT4	1	0	1	0	1	0	42.672	42.672	33.6579	0.437118	0.0305979	0.0521125	0.0281772	0.802031	0.96646	0.989789	0.0110475	1
CLIC6	0	3	0	0	2	3.72111	0	0	27.5145	0.0769226	0.816	0.200747	0.00734514	0.802031	0.96646	0.989789	0.0110875	1
MADCAM1	1	3	0	0	2	5.77028	0	0	28.0307	0.0869439	0.805315	0.212028	0.00711128	0.802031	0.96646	0.989789	0.0113041	1
GPR108	0	2	0	1	1	7.03337	27.4737	27.4737	13.8412	0.0412875	0.0301757	0.0237692	0.0638834	0.802031	0.96646	0.989789	0.0113734	1
ZFR	0	3	0	1	1	7.08355	20.5336	20.5336	17.7955	0.0265881	0.0418433	0.0311597	0.0509816	0.802031	0.96646	0.989789	0.0118268	1
COL10A1	2	12	0	0	1	6.23271	0	0	22.3487	0.0135218	0.75715	0.0387361	0.0413678	0.802031	0.96646	0.989789	0.011916	1
DENND4C	4	8	1	0	3	1.61275	2.10786	2.10786	28.9825	0.453526	0.543285	0.699975	0.00233567	0.802031	0.96646	0.989789	0.0121248	1
FAT2	1	0	0	0	0	0	0	0	0	0.000530067	0.368154	0.00164775	1	0.304274	0.96646	0.871182	0.0122071	1
MBD3L1	2	3	1	0	1	4.17733	23.7715	23.7715	51.5692	0.152822	0.0498852	0.0884451	0.0187245	0.802031	0.96646	0.989789	0.0122605	1
NPR2	7	7	0	1	3	1.20313	1.62802	1.62802	31.6187	0.736463	0.669686	0.885842	0.00188488	0.809171	0.96646	0.989789	0.0123477	1
CRYBA4	0	2	0	0	1	9.82554	0	0	44.5944	0.0257064	0.796284	0.0775383	0.0215379	0.802031	0.96646	0.989789	0.0123496	1
PCDH17	9	22	0	0	1	2.40989	0	0	21.1834	0.0229134	0.393381	0.0396103	0.0434651	0.802031	0.96646	0.989789	0.0126792	1
CFHR2	0	5	0	0	0	26.2324	0	0	0	0.000442167	0.837308	0.00175076	1	0.279402	0.96646	0.901911	0.0128641	1
PPP1R18	0	2	1	0	1	5.29069	30.3822	30.3822	17.559	0.0724034	0.0269573	0.0341098	0.0516047	0.802031	0.96646	0.989789	0.0129241	1
EFCAB12	0	2	1	0	1	5.06824	30.2222	30.2222	15.831	0.0745675	0.0271173	0.0314654	0.0566659	0.802031	0.96646	0.989789	0.0130685	1
GPR98	0	0	0	0	1	0	0	0	2.43467	0.00282854	0.364712	0.0076868	0.24162	0.777785	0.96646	0.989789	0.0135371	1
GLIS3	3	5	0	1	2	1.80124	6.82168	6.82168	33.7066	0.448788	0.172453	0.363356	0.00513855	0.802031	0.96646	0.989789	0.0135989	1
SPSB3	0	2	1	0	1	6.24033	37.7994	37.7994	10.2965	0.0536656	0.0211123	0.022909	0.0826561	0.802031	0.96646	0.989789	0.0137649	1
TESK1	0	4	0	0	1	8.26267	0	0	14.0468	0.00928827	0.78208	0.0300993	0.0630533	0.802031	0.96646	0.989789	0.0137918	1
ROPN1L	0	4	0	0	0	30.0739	0	0	0	0.000432575	0.889304	0.00191094	1	0.279402	0.96646	0.94059	0.0138737	1
RXFP2	0	6	0	0	0	17.2035	0	0	0	0.000558579	0.759264	0.00191948	1	0.311734	0.96646	0.94059	0.0139271	1
NELL2	2	1	0	0	2	0.710232	0	0	52.0915	0.797453	0.557036	0.831697	0.0023291	0.835011	0.96646	0.989789	0.0140373	1
AC138655.1	1	3	0	0	1	13.8303	0	0	57.3765	0.0415106	0.865672	0.115437	0.0168878	0.802031	0.96646	0.989789	0.0141146	1
ARID1A	0	8	0	0	1	5.70477	0	0	5.45994	0.00477386	0.670442	0.0141226	0.138326	0.802031	0.96646	0.989789	0.0141399	1
KRTAP4-8	1	1	1	0	1	7.78352	101.891	101.891	22.9378	0.238985	0.0163937	0.0489317	0.0403828	0.802031	0.96646	0.989789	0.0142799	1
GRIA2	1	5	0	0	1	8.76821	0	0	31.513	0.0270124	0.734699	0.0667393	0.0299906	0.802031	0.96646	0.989789	0.0144389	1
IRX4	1	4	0	0	2	6.4914	0	0	18.3052	0.051344	0.818368	0.137105	0.0146218	0.802031	0.96646	0.989789	0.0144586	1
RP1-27O5.3	0	3	0	0	1	8.44271	0	0	23.1258	0.0154384	0.833873	0.050213	0.0400782	0.802031	0.96646	0.989789	0.0145065	1
CCNA1	0	2	0	0	1	8.71193	0	0	44.9567	0.0319407	0.834673	0.0958834	0.0213711	0.802031	0.96646	0.989789	0.014734	1
PCDHA1	6	19	1	0	3	2.40946	2.80765	2.80765	13.0524	0.0548077	0.400801	0.146819	0.0139829	0.802031	0.96646	0.989789	0.0147577	1
CASP8	0	1	0	1	1	2.86322	33.685	33.685	26.0188	0.370374	0.024016	0.0573819	0.0359113	0.802031	0.96646	0.989789	0.0148052	1
C11orf88	0	3	0	0	0	42.8375	0	0	0	0.000472162	0.891516	0.00209494	1	0.279402	0.96646	0.962541	0.015017	1
MED28	0	1	0	0	1	12.8516	0	0	90.2004	0.0708783	0.889476	0.193798	0.0108647	0.802031	0.96646	0.989789	0.0150825	1
PIGO	4	6	1	0	3	1.97568	3.23144	3.23144	22.0337	0.310347	0.35965	0.476154	0.00448619	0.802031	0.96646	0.989789	0.0152706	1
PHRF1	6	9	0	0	5	1.26442	0	0	16.6278	0.666126	0.400277	0.60139	0.00358444	0.802031	0.96646	0.989789	0.0153906	1
ATP6V0C	0	3	0	0	0	38.6588	0	0	0	0.000472832	0.931625	0.00217809	1	0.279402	0.96646	0.962541	0.0155283	1
HSPG2	0	0	0	0	0	0	0	0	0	0.000824862	0.303002	0.00219255	1	0.364951	0.96646	0.962541	0.0156169	1
CSMD2	0	0	0	0	0	0	0	0	0	0.000835586	0.299896	0.00220382	1	0.364951	0.96646	0.962541	0.0156858	1
PRAMEF4	0	0	1	1	0	0	44.7302	44.7302	0	0.345941	0.000975855	0.00228733	1	0.802031	0.96646	0.977759	0.0161951	1
FBXL7	4	8	1	0	1	3.3782	8.15023	8.15023	31.8934	0.0494057	0.13522	0.0775593	0.0296521	0.802031	0.96646	0.989789	0.0162709	1
ZNRF4	1	5	1	0	1	8.35208	31.4493	31.4493	6.21515	0.0165981	0.0306604	0.0184509	0.12512	0.802031	0.96646	0.989789	0.0163242	1
SPDYA	0	4	0	0	0	28.4661	0	0	0	0.000591803	0.84309	0.00238375	1	0.315984	0.96646	0.989789	0.0167794	1
ARL6IP4	0	0	0	0	2	0	0	0	40.6409	0.369633	0.811485	0.649929	0.0036711	0.802031	0.96646	0.989789	0.0167927	1
OR7G2	0	3	0	0	1	6.20949	0	0	29.8581	0.0241617	0.848905	0.0760043	0.0315576	0.802031	0.96646	0.989789	0.0168685	1
TECTB	0	2	0	0	1	8.33132	0	0	37.6415	0.0327222	0.822189	0.0976596	0.0253326	0.802031	0.96646	0.989789	0.0173226	1
MCRS1	0	2	1	0	1	5.65302	22.382	22.382	13.4554	0.0622091	0.0379811	0.0382438	0.0655017	0.802031	0.96646	0.989789	0.0175088	1
CNPY1	2	0	0	0	1	0	0	0	334.427	0.588174	0.872005	0.85371	0.00297378	0.802031	0.96646	0.989789	0.0177105	1
PAX5	0	3	0	0	1	7.49197	0	0	22.8991	0.0208014	0.807536	0.0640823	0.040446	0.802031	0.96646	0.989789	0.0180275	1
FSD1	1	5	0	0	1	10.4254	0	0	11.3085	0.0121299	0.75334	0.0341876	0.0762551	0.802031	0.96646	0.989789	0.0181174	1
EVI2B	1	3	0	0	1	12.1585	0	0	53.4944	0.0548069	0.857547	0.144923	0.0180729	0.802031	0.96646	0.989789	0.0181898	1
AL136218.1	0	0	0	0	1	0	0	0	365.726	0.812291	0.927755	0.968209	0.00272056	0.844707	0.96646	0.989789	0.0182784	1
PDE11A	1	5	0	0	1	8.40273	0	0	19.4603	0.0239097	0.697658	0.05674	0.0469882	0.802031	0.96646	0.989789	0.0184685	1
TUBB4A	0	3	0	0	1	7.89463	0	0	17.376	0.0158832	0.823373	0.0514408	0.0520974	0.802031	0.96646	0.989789	0.0185504	1
SYNGR2	0	0	0	0	2	0	0	0	43.0934	0.56588	0.841097	0.831179	0.00330004	0.802031	0.96646	0.989789	0.0189227	1
WDR70	0	0	1	1	0	0	42.7588	42.7588	0	0.362299	0.00143724	0.00275111	1	0.802031	0.96646	0.989789	0.0189709	1
MEF2BNB-MEF2B	1	2	0	0	2	5.81513	0	0	26.1639	0.157169	0.835096	0.346433	0.00801462	0.802031	0.96646	0.989789	0.0191207	1
SDK1	0	0	0	0	2	0	0	0	8.20723	0.0226209	0.48155	0.0580548	0.0488611	0.802031	0.96646	0.989789	0.0194738	1
TTC40	0	0	0	0	0	0	0	0	0	0.0011582	0.279066	0.00284057	1	0.446928	0.96646	0.989789	0.0194969	1
ZBTB8B	0	3	0	0	1	7.40409	0	0	20.0359	0.0202971	0.834883	0.0641292	0.0457494	0.802031	0.96646	0.989789	0.0200426	1
TOR1AIP2	0	5	0	0	0	19.5076	0	0	0	0.000740348	0.837875	0.00294335	1	0.364951	0.96646	0.989789	0.0200978	1
RALYL	1	6	0	1	0	28.1706	66.022	66.022	0	0.00172138	0.023913	0.00297224	1	0.555974	0.96646	0.989789	0.020266	1
IGF1	0	1	0	0	1	8.09074	0	0	95.0019	0.119136	0.895306	0.294353	0.010326	0.802031	0.96646	0.989789	0.0206565	1
MS4A14	3	9	1	0	1	3.95758	4.00006	4.00006	33.3307	0.0385891	0.301366	0.107414	0.0284395	0.802031	0.96646	0.989789	0.0207453	1
RFX5	1	0	1	1	0	0	48.184	48.184	0	0.315747	0.0032851	0.00308722	1	0.802031	0.96646	0.989789	0.0209328	1
BASP1	3	6	0	0	2	3.31959	0	0	19.4608	0.100571	0.750543	0.234256	0.0132216	0.802031	0.96646	0.989789	0.0209908	1
ILF2	0	4	0	0	0	24.2814	0	0	0	0.00077301	0.847721	0.00312889	1	0.364951	0.96646	0.989789	0.0211734	1
TOB2	1	2	0	0	2	7.11494	0	0	21.9819	0.129217	0.866095	0.302591	0.0107889	0.802031	0.96646	0.989789	0.0219533	1
FLG2	0	0	0	0	0	0	0	0	0	0.00106532	0.391036	0.00326961	1	0.436803	0.96646	0.989789	0.0219819	1
ADAM11	0	4	0	0	1	7.06906	0	0	8.98053	0.0117004	0.722601	0.0352376	0.0927942	0.802031	0.96646	0.989789	0.0219832	1
AHNAK2	29	30	0	0	7	0.630408	0	0	4.76342	0.0803911	0.0692445	0.0596332	0.0550143	0.802031	0.96646	0.989789	0.0220452	1
KCNV2	0	5	0	0	0	16.2498	0	0	0	0.000824461	0.828076	0.00329269	1	0.364951	0.96646	0.989789	0.0221139	1
NDUFB5	0	3	0	0	0	35.3793	0	0	0	0.000777778	0.885526	0.00332229	1	0.364951	0.96646	0.989789	0.022283	1
TPM2	2	0	2	0	0	0	42.3003	42.3003	0	0.32943	0.00266513	0.00333301	1	0.802031	0.96646	0.989789	0.0223441	1
NYX	0	2	0	0	1	8.48457	0	0	26.7097	0.0307076	0.893861	0.0953268	0.0350412	0.802031	0.96646	0.989789	0.022386	1
FOXF2	2	0	0	0	2	0	0	0	27.1344	0.209209	0.769743	0.444164	0.00752481	0.802031	0.96646	0.989789	0.0223968	1
DDX3Y	0	0	0	0	0	0	0	0	0	0.00121789	0.333919	0.00335157	1	0.446928	0.96646	0.989789	0.0224499	1
RP1	10	37	2	0	1	2.40827	2.10203	2.10203	8.53206	0.00964069	0.380095	0.0346744	0.0968453	0.802031	0.96646	0.989789	0.0224868	1
IGFN1	0	0	0	0	0	0	0	0	0	0.00101216	0.452092	0.00339552	1	0.42365	0.96646	0.989789	0.0227001	1
TP53AIP1	0	1	0	0	1	10.2085	0	0	67.0893	0.0918091	0.887507	0.239025	0.0145078	0.802031	0.96646	0.989789	0.0231098	1
MDN1	0	0	0	0	1	0	0	0	2.14776	0.00557808	0.32841	0.0133202	0.260475	0.802031	0.96646	0.989789	0.0231203	1
UBQLN4	1	4	0	0	1	10.5544	0	0	19.3087	0.0261021	0.812647	0.0736744	0.0473257	0.802031	0.96646	0.989789	0.0232172	1
KMT2C	3	1	3	0	0	0.17714	6.3275	6.3275	0	0.0745383	0.0407343	0.00359094	1	0.802031	0.96646	0.989789	0.0238056	1
ZNF439	0	7	0	0	0	11.5027	0	0	0	0.00124573	0.696271	0.00365376	1	0.446928	0.96646	0.989789	0.0241586	1
IAPP	0	2	0	0	0	66.3437	0	0	0	0.000812547	0.957206	0.00365381	1	0.364951	0.96899	0.989789	0.0241589	1
CXorf22	0	1	2	0	0	2.68253	55.7809	55.7809	0	0.396445	0.000817598	0.00369531	1	0.802031	0.96646	0.989789	0.0243916	1
PNPLA2	1	2	1	0	1	6.8782	51.8724	51.8724	12.0468	0.120148	0.0235451	0.0513603	0.0721785	0.802031	0.96646	0.989789	0.0244577	1
MRGPRX1	0	0	0	0	2	0	0	0	30.2867	0.326328	0.796656	0.597557	0.00620984	0.802031	0.96646	0.989789	0.0244779	1
C11orf35	1	3	0	0	2	4.97662	0	0	17.4587	0.105048	0.751007	0.236561	0.0157941	0.802031	0.96646	0.989789	0.0246207	1
HECW1	2	0	0	0	2	0	0	0	15.6551	0.090766	0.596399	0.212378	0.018816	0.802031	0.96646	0.989789	0.0260643	1
IFNA13	1	1	0	0	1	9.73734	0	0	99.8918	0.186045	0.902642	0.408394	0.00982962	0.802031	0.96646	0.989789	0.0261651	1
MLLT1	2	3	0	0	2	3.06357	0	0	25.6443	0.265654	0.741039	0.48464	0.00829684	0.802031	0.96646	0.989789	0.0262016	1
PTPRM	5	14	0	0	1	2.75788	0	0	9.63469	0.0480399	0.29308	0.0462643	0.0874604	0.802031	0.96646	0.989789	0.0263412	1
ATCAY	3	7	0	3	0	4.03367	20.4088	20.4088	0	0.0465899	0.0016769	0.00404854	1	0.802031	0.96646	0.989789	0.0263536	1
ADAMTS13	0	0	1	0	2	0	6.27087	6.27087	8.25647	0.0849452	0.158261	0.0838097	0.0484658	0.802031	0.96646	0.989789	0.0264272	1
GNA15	0	2	0	0	1	8.8019	0	0	19.7798	0.0287396	0.844077	0.0883722	0.0462925	0.802031	0.96646	0.989789	0.0265871	1
RARA	0	2	0	0	1	10.4447	0	0	15.7504	0.0227622	0.866425	0.0725626	0.0569264	0.802031	0.96646	0.989789	0.0268055	1
KCNN3	0	2	1	0	1	3.44461	21.9584	21.9584	10.8526	0.146485	0.0388051	0.0532932	0.0790113	0.802031	0.96646	0.989789	0.0272441	1
DLG2	0	0	1	1	0	0	28.7674	28.7674	0	0.242994	0.00254851	0.00421301	1	0.802031	0.96646	0.989789	0.0272564	1
SLC6A2	0	0	2	0	0	0	32.4349	32.4349	0	0.34331	0.0017836	0.00422028	1	0.802031	0.96646	0.989789	0.0272961	1
HIVEP3	0	0	0	0	1	0	0	0	2.42491	0.0053913	0.565391	0.0176528	0.242215	0.802031	0.96646	0.989789	0.0275991	1
NME8	0	5	0	0	0	16.8492	0	0	0	0.00129218	0.763327	0.00428783	1	0.455461	0.96646	0.989789	0.0276649	1
SEMA6B	6	3	0	0	3	0.528618	0	0	16.1644	0.368102	0.377527	0.494201	0.00895734	0.802031	0.96646	0.989789	0.02842	1
OR10X1	4	5	0	0	1	2.8267	0	0	67.2125	0.138559	0.745535	0.306153	0.0144819	0.802031	0.96646	0.989789	0.0284577	1
AMIGO1	0	0	1	0	1	0	21.5278	21.5278	11.3607	0.229605	0.0396781	0.0585747	0.0759518	0.802031	0.96646	0.989789	0.0285399	1
C2CD4C	1	3	0	0	2	5.82665	0	0	14.7134	0.0841858	0.868462	0.2165	0.0207528	0.802031	0.96646	0.989789	0.0287786	1
NPR3	1	3	0	0	1	8.691	0	0	31.1622	0.0596848	0.80501	0.15078	0.0303095	0.802031	0.96646	0.989789	0.0291947	1
PCED1A	0	1	0	0	2	2.94292	0	0	27.7463	0.359855	0.81307	0.639443	0.00723872	0.802031	0.96646	0.989789	0.0295104	1
HDGFRP2	1	5	0	0	1	9.66916	0	0	10.8188	0.020536	0.809947	0.0594362	0.0792236	0.802031	0.96646	0.989789	0.0299398	1
NCKAP5L	4	14	0	0	2	2.85524	0	0	8.26378	0.0602302	0.482194	0.100308	0.0484075	0.802031	0.96646	0.989789	0.0307247	1
SFTA2	1	1	0	0	1	13.9891	0	0	64.5827	0.135323	0.924864	0.323281	0.0150554	0.802031	0.96646	0.989789	0.0307857	1
SP7	0	1	0	0	2	2.3064	0	0	29.4679	0.463043	0.848089	0.750053	0.00651604	0.802031	0.96646	0.989789	0.0308936	1
SMARCA2	2	8	0	0	1	5.4814	0	0	11.4836	0.0332176	0.606847	0.0651831	0.075247	0.802031	0.96646	0.989789	0.0309865	1
POU5F1	0	2	0	0	1	6.17796	0	0	29.5677	0.0554719	0.831312	0.154033	0.0318496	0.802031	0.96646	0.989789	0.030992	1
CCDC172	0	3	0	0	0	29.3913	0	0	0	0.00122937	0.859482	0.00495113	1	0.446928	0.96646	0.989789	0.0312324	1
GAD1	1	4	0	0	1	9.41661	0	0	16.0589	0.0349496	0.765112	0.0885246	0.0559421	0.802031	0.96646	0.989789	0.0312384	1
S1PR2	1	1	0	0	2	3.07012	0	0	27.1464	0.376018	0.858774	0.661471	0.00751902	0.802031	0.96646	0.989789	0.0313517	1
GUCY2D	2	3	2	0	1	2.18396	20.1669	20.1669	6.68636	0.442372	0.0119776	0.0422632	0.118096	0.802031	0.96646	0.989789	0.0314444	1
CASKIN1	5	1	0	0	3	0.18554	0	0	9.38604	0.0824924	0.459411	0.190248	0.0262767	0.802031	0.96646	0.989789	0.0314867	1
SIT1	1	2	0	0	1	13.191	0	0	33.7208	0.0697129	0.851589	0.178477	0.0281273	0.802031	0.96646	0.989789	0.0315979	1
PTPRH	3	7	0	2	2	2.88908	5.47056	5.47056	11.3288	0.135558	0.101954	0.166325	0.0309218	0.802031	0.96646	0.989789	0.0322477	1
ZNF419	2	5	1	0	1	4.72376	8.78731	8.78731	24.4757	0.0786249	0.147568	0.135484	0.0380197	0.802031	0.96646	0.989789	0.0322896	1
PLXNA3	4	1	0	0	4	0.324628	0	0	12.334	0.285999	0.480583	0.47738	0.0108215	0.802031	0.96646	0.989789	0.0323681	1
C19orf25	1	3	1	0	0	28.7005	150.403	150.403	0	0.0095197	0.0107907	0.0051842	1	0.802031	0.96646	0.989789	0.0324642	1
ASB7	0	1	0	0	1	8.07157	0	0	54.0365	0.119453	0.859536	0.292908	0.0178975	0.802031	0.96646	0.989789	0.0327696	1
TPI1	0	2	1	0	0	16.2005	67.2112	67.2112	0	0.0107016	0.0111238	0.00525224	1	0.802031	0.96646	0.989789	0.0328218	1
PLIN4	14	9	1	0	4	0.771763	1.56393	1.56393	14.5969	0.545802	0.685536	0.733659	0.00719673	0.802031	0.96646	0.989789	0.0329671	1
AQP3	1	2	0	0	1	13.7132	0	0	25.9424	0.0547891	0.855788	0.147611	0.0360102	0.802031	0.96646	0.989789	0.0331534	1
TLE6	0	5	0	0	0	13.439	0	0	0	0.00157502	0.75306	0.00535698	1	0.527397	0.96646	0.989789	0.0333705	1
HEYL	4	0	0	0	1	0	0	0	28.9014	0.0640424	0.591273	0.165177	0.0325406	0.802031	0.96646	0.989789	0.0334645	1
PI4KB	1	0	0	0	2	0	0	0	25.8013	0.381392	0.804736	0.661222	0.00821003	0.802031	0.96646	0.989789	0.0337449	1
ATP8B4	0	0	1	0	1	0	14.1247	14.1247	18.2646	0.324878	0.0637339	0.110435	0.049789	0.802031	0.96646	0.989789	0.0341085	1
ZNF835	5	8	1	0	3	1.54221	2.64169	2.64169	16.3264	0.461799	0.430977	0.629499	0.00876735	0.802031	0.96646	0.989789	0.0342156	1
DOT1L	3	1	0	0	4	0.386249	0	0	13.4991	0.407369	0.56367	0.632843	0.00872418	0.802031	0.96646	0.989789	0.034226	1
C2orf62	1	3	0	0	1	8.55868	0	0	21.8057	0.0503717	0.798262	0.130984	0.0423193	0.802031	0.96646	0.989789	0.0343409	1
NOL6	4	10	0	0	1	3.44299	0	0	8.33555	0.0356192	0.437586	0.0567165	0.0987347	0.802031	0.96646	0.989789	0.0346353	1
TBC1D10B	1	2	0	0	2	3.25488	0	0	21.1506	0.260156	0.781655	0.495014	0.0115109	0.802031	0.96646	0.989789	0.0351434	1
NPTX1	1	2	1	1	0	6.24427	69.8828	69.8828	0	0.12393	0.00145941	0.00572359	1	0.802031	0.96646	0.989789	0.0352754	1
MUC21	0	3	0	0	1	5.91206	0	0	15.0744	0.0316831	0.881639	0.0971338	0.059209	0.802031	0.96646	0.989789	0.0354179	1
AQP7	1	3	0	0	1	10.2555	0	0	18.2006	0.0427756	0.836702	0.117523	0.0499485	0.802031	0.96646	0.989789	0.03603	1
TBC1D28	0	2	0	1	0	15.9659	63.5175	63.5175	0	0.0112752	0.0118437	0.00593024	1	0.802031	0.96646	0.989789	0.0363387	1
NDUFS4	0	0	0	0	1	0	0	0	151.081	0.684668	0.868209	0.908259	0.00653919	0.802031	0.96646	0.989789	0.036385	1
OTUD5	0	2	0	0	1	7.06677	0	0	20.3227	0.0460917	0.850224	0.132373	0.0451563	0.802031	0.96646	0.989789	0.0365806	1
SLC22A23	0	1	0	0	2	1.95331	0	0	26.8614	0.54687	0.770442	0.799275	0.00765792	0.802031	0.96646	0.989789	0.0373127	1
CFHR1	0	3	0	0	0	27.8791	0	0	0	0.00151759	0.883275	0.00616485	1	0.516778	0.96646	0.989789	0.0375371	1
GPR34	0	2	0	0	0	49.7011	0	0	0	0.00144384	0.934259	0.00617248	1	0.50014	0.96646	0.989789	0.0375759	1
HIST1H4F	0	0	0	0	1	0	0	0	141.408	0.640649	0.925289	0.892844	0.00698075	0.802031	0.96646	0.989789	0.0378821	1
NLGN4Y	0	0	0	0	0	0	0	0	0	0.00216564	0.394326	0.00631668	1	0.639852	0.96646	0.989789	0.0383079	1
PRKCI	0	4	1	0	0	14.5179	27.6786	27.6786	0	0.00346679	0.0299253	0.00638302	1	0.802031	0.96646	0.989789	0.0386435	1
HHIP	0	5	0	0	0	14.8978	0	0	0	0.00174654	0.818501	0.00641988	1	0.555974	0.96646	0.989789	0.0388297	1
CENPN	0	1	0	0	1	7.52721	0	0	46.183	0.129145	0.824669	0.308536	0.0208252	0.802031	0.96646	0.989789	0.0388572	1
SF3A2	2	0	0	0	2	0	0	0	17.1271	0.180533	0.743668	0.397258	0.0162921	0.802031	0.96646	0.989789	0.0390935	1
EPS8L2	0	4	0	0	1	5.66745	0	0	5.80673	0.0171788	0.690074	0.049262	0.131928	0.802031	0.96646	0.989789	0.0392288	1
LRRC14B	3	5	0	0	2	2.56847	0	0	17.1463	0.219113	0.703409	0.414342	0.0162627	0.802031	0.96646	0.989789	0.0404296	1
PAQR7	0	2	0	0	1	7.9545	0	0	12.8171	0.0333784	0.804089	0.0989644	0.068367	0.802031	0.96646	0.989789	0.0405674	1
E4F1	0	1	1	0	1	2.06466	31.1143	31.1143	8.37019	0.517629	0.0262479	0.0690079	0.0983963	0.802031	0.96646	0.989789	0.0406884	1
ZFP41	1	2	0	0	1	12.4656	0	0	26.1601	0.0707696	0.918185	0.191045	0.0357298	0.802031	0.96646	0.989789	0.0408673	1
IGDCC3	0	0	1	0	1	0	17.2273	17.2273	8.86986	0.232049	0.0509754	0.0728998	0.0937619	0.802031	0.96646	0.989789	0.0409134	1
PRPF4B	0	2	0	0	1	5.94017	0	0	22.399	0.0625123	0.812392	0.16812	0.0412819	0.802031	0.96646	0.989789	0.0414364	1
SAP25	0	4	0	0	0	18.0194	0	0	0	0.00177106	0.862302	0.00695416	1	0.555974	0.96646	0.989789	0.0415053	1
OSMR	2	0	1	0	1	0	5.24649	5.24649	14.6061	0.17377	0.252129	0.116007	0.060901	0.802031	0.96646	0.989789	0.0420549	1
IMPG1	0	1	1	0	1	1.52248	14.6243	14.6243	20.4027	0.694436	0.0612902	0.160699	0.0449935	0.802217	0.96646	0.989789	0.0428723	1
ZNF519	1	2	0	0	1	8.11511	0	0	36.8074	0.130201	0.790655	0.280741	0.0258797	0.802031	0.96646	0.989789	0.0430452	1
CACNA1I	0	0	0	0	1	0	0	0	2.35553	0.010418	0.486692	0.0295134	0.24653	0.802031	0.96646	0.989789	0.0430968	1
PCDHGC4	0	2	1	0	1	2.86162	21.2332	21.2332	7.71509	0.205428	0.0402973	0.0692996	0.105219	0.802031	0.96646	0.989789	0.0431741	1
RC3H1	0	3	0	0	1	4.99914	0	0	15.6434	0.0495273	0.725717	0.128096	0.0572757	0.802031	0.96646	0.989789	0.0433962	1
CRNKL1	2	3	0	0	1	4.23018	0	0	35.3647	0.149184	0.632666	0.274924	0.0268838	0.802031	0.96646	0.989789	0.0436623	1
DUSP22	0	2	0	1	0	13.5098	57.2315	57.2315	0	0.0146688	0.013297	0.00749833	1	0.802031	0.96646	0.989789	0.0441882	1
CALM1	0	0	0	0	1	0	0	0	125.018	0.770521	0.920256	0.953559	0.00788265	0.821133	0.96646	0.989789	0.0442775	1
CLUL1	1	2	0	0	1	8.82066	0	0	31.444	0.110281	0.807458	0.251026	0.0300527	0.802031	0.96646	0.989789	0.0444117	1
LTBP3	2	2	2	0	1	1.25749	15.7833	15.7833	4.94983	0.839071	0.0194063	0.0506517	0.14897	0.863505	0.96646	0.989789	0.0444193	1
KCND3	0	3	0	0	1	4.65363	0	0	14.5647	0.0440104	0.806674	0.125394	0.0610552	0.802031	0.96646	0.989789	0.0449578	1
ADAP1	0	2	0	0	1	7.44905	0	0	12.7992	0.0393512	0.78983	0.112691	0.0684509	0.802031	0.96646	0.989789	0.0452393	1
CST2	1	1	0	0	1	10.8795	0	0	45.8235	0.165602	0.871887	0.368488	0.0209823	0.802031	0.96646	0.989789	0.0453268	1
CDKN2B	0	0	0	0	1	0	0	0	117.328	0.6962	0.93195	0.923233	0.00839133	0.802217	0.96646	0.989789	0.0454016	1
KRT13	0	2	0	0	1	7.0986	0	0	14.197	0.0428223	0.837124	0.124103	0.0624604	0.802031	0.96646	0.989789	0.0454229	1
ARHGEF2	0	0	0	1	1	0	17.4275	17.4275	8.75621	0.283067	0.050317	0.0827787	0.094777	0.802031	0.96646	0.989789	0.0458791	1
WDR93	0	1	1	0	1	1.73507	13.9463	13.9463	18.4768	0.613725	0.0646518	0.159789	0.0492679	0.802031	0.96646	0.989789	0.0460098	1
CKLF-CMTM1	1	0	0	0	1	0	0	0	118.368	0.753558	0.95096	0.950113	0.00831878	0.814796	0.967329	0.989789	0.0461614	1
OR8B8	3	5	0	0	1	3.33671	0	0	31.0746	0.114465	0.783106	0.267363	0.0303903	0.802031	0.96646	0.989789	0.0472303	1
MTOR	0	0	0	0	2	0	0	0	8.61375	0.0813755	0.525197	0.178986	0.0457379	0.802031	0.96646	0.989789	0.0475247	1
ALOXE3	1	0	1	0	1	0	13.7496	13.7496	10.5528	0.274693	0.0771372	0.101234	0.0809349	0.802031	0.96646	0.989789	0.0475578	1
RBM8A	0	0	0	0	1	0	0	0	107.95	0.66573	0.884543	0.90135	0.00910817	0.802031	0.96646	0.989789	0.047636	1
LDLR	0	0	0	0	2	0	0	0	18.9056	0.330115	0.753852	0.592512	0.013868	0.802031	0.96646	0.989789	0.0476711	1
RCL1	3	0	0	0	1	0	0	0	41.7659	0.169113	0.629187	0.359578	0.0229355	0.802031	0.96646	0.989789	0.0478159	1
ANKRD30B	8	28	3	2	0	2.85943	4.3217	4.3217	0	0.00581941	0.0199647	0.00828958	1	0.802031	0.96646	0.989789	0.0480195	1
HMGXB3	1	3	1	0	1	4.51048	18.8281	18.8281	10.6249	0.122538	0.0562705	0.104477	0.0804637	0.802031	0.96646	0.989789	0.0485794	1
MUC17	12	33	0	0	7	1.15064	0	0	7.86865	0.680927	0.246598	0.429798	0.0195849	0.802031	0.96646	0.989789	0.048632	1
C1orf127	1	0	1	0	1	0	12.7686	12.7686	8.58908	0.211223	0.0841447	0.0901014	0.0963106	0.802031	0.96646	0.989789	0.0498708	1
TRPA1	0	5	1	0	0	10.174	18.1735	18.1735	0	0.00408329	0.048	0.00878253	1	0.802031	0.96646	0.989789	0.0503677	1
FMN2	1	8	0	0	1	3.80656	0	0	9.81522	0.0424838	0.675155	0.102287	0.0860952	0.802031	0.96646	0.989789	0.0504809	1
AE000662.92	0	2	0	0	0	40.2596	0	0	0	0.00213081	0.928926	0.00881606	1	0.638957	0.96646	0.989789	0.0505264	1
HAO2	0	4	0	0	0	14.3137	0	0	0	0.0026422	0.761897	0.00889101	1	0.744519	0.96646	0.989789	0.0508807	1
GCNT2	0	4	0	0	0	14.9676	0	0	0	0.00246431	0.8082	0.00891087	1	0.707292	0.96646	0.989789	0.0509745	1
SPPL2C	2	0	1	0	1	0	12.2454	12.2454	5.74975	0.165621	0.103292	0.0670595	0.132938	0.802031	0.96646	0.989789	0.0509927	1
DBR1	0	1	0	0	1	5.42251	0	0	43.9893	0.185883	0.849749	0.409459	0.0218224	0.802031	0.96646	0.989789	0.0510901	1
MFSD2B	0	3	0	1	0	9.31716	35.254	35.254	0	0.0111987	0.0228235	0.00896718	1	0.802031	0.96646	0.989789	0.0512401	1
FAT3	0	0	0	0	0	0	0	0	0	0.0029292	0.447499	0.00896868	1	0.780083	0.96646	0.989789	0.0512472	1
MARK4	0	3	0	0	1	5.07232	0	0	10.1902	0.0388773	0.760189	0.109057	0.0833921	0.802031	0.96646	0.989789	0.0518393	1
LRG1	0	3	1	0	0	9.49259	33.5562	33.5562	0	0.0107789	0.0241191	0.00914987	1	0.802031	0.96646	0.989789	0.0520995	1
MUM1	1	2	1	0	1	4.61538	30.7684	30.7684	9.53846	0.202932	0.0408065	0.103927	0.0882061	0.802031	0.96646	0.989789	0.0521798	1
PHACTR1	0	2	0	0	1	4.13179	0	0	26.2063	0.107765	0.774345	0.260933	0.0356708	0.802031	0.96646	0.989789	0.052839	1
CST4	0	1	0	0	1	7.29795	0	0	32.5773	0.13368	0.879081	0.32104	0.0290625	0.802031	0.96646	0.989789	0.0529443	1
C1orf87	1	2	0	0	1	5.56382	0	0	36.4929	0.17493	0.780789	0.358514	0.0260921	0.802031	0.96646	0.989789	0.0530572	1
RNF181	2	0	0	0	1	0	0	0	69.755	0.397773	0.749546	0.67294	0.0139676	0.802031	0.96646	0.989789	0.0532672	1
PSME1	0	1	0	0	1	7.56088	0	0	31.0098	0.128503	0.862212	0.310271	0.0304504	0.802031	0.96646	0.989789	0.0534935	1
C5orf34	0	1	0	0	1	4.42339	0	0	48.4677	0.232426	0.812899	0.476642	0.0198792	0.802031	0.96646	0.989789	0.0536212	1
CACNA1B	0	0	0	0	0	0	0	0	0	0.00346171	0.386339	0.00957586	1	0.802031	0.96646	0.989789	0.0540893	1
OCEL1	0	1	0	0	1	6.4759	0	0	35.1706	0.152706	0.880492	0.35565	0.0270248	0.802031	0.96646	0.989789	0.0542544	1
C16orf90	1	2	0	0	1	8.33876	0	0	26.5585	0.117139	0.842699	0.273359	0.0352281	0.802031	0.96646	0.989789	0.0543404	1
C9orf78	0	3	0	0	0	21.2265	0	0	0	0.00246175	0.887889	0.00974788	1	0.707292	0.96646	0.989789	0.0548874	1
FEM1A	0	3	0	0	1	5.47911	0	0	7.97033	0.0316809	0.830906	0.0954414	0.102451	0.802031	0.96646	0.989789	0.0550271	1
ZNF366	0	3	0	0	1	4.56239	0	0	11.7065	0.0470876	0.802075	0.132353	0.0740017	0.802031	0.96646	0.989789	0.0551025	1
FOXC1	0	3	0	0	1	5.46907	0	0	8.89987	0.0352031	0.854844	0.105334	0.0934974	0.802031	0.96646	0.989789	0.0553527	1
S1PR4	4	2	0	0	2	0.885475	0	0	21.6694	0.891778	0.640394	0.892288	0.0110521	0.904793	0.96646	0.989789	0.0554137	1
BTN3A3	3	0	0	0	1	0	0	0	21.5014	0.0993905	0.534011	0.230895	0.0428719	0.802031	0.96646	0.989789	0.0555856	1
TEX37	0	0	0	0	1	0	0	0	77.3662	0.512908	0.85757	0.794399	0.0126253	0.802031	0.96646	0.989789	0.0561875	1
REL	0	1	0	0	1	4.4915	0	0	45.4828	0.228582	0.853002	0.476162	0.0211334	0.802031	0.96646	0.989789	0.0563414	1
EIF4A3	0	1	0	0	1	6.38552	0	0	33.4972	0.155109	0.838671	0.356521	0.0283054	0.802031	0.96646	0.989789	0.0564726	1
FCGBP	10	4	0	0	2	0.291485	0	0	2.13825	0.0294674	0.151984	0.0488969	0.206635	0.802031	0.96646	0.989789	0.0565293	1
COPA	1	2	0	1	1	4.21744	14.7958	14.7958	16.1712	0.208164	0.0833528	0.181882	0.0555921	0.802031	0.96646	0.989789	0.0565633	1
MVP	1	0	0	0	2	0	0	0	14.1771	0.229607	0.741733	0.460265	0.0219931	0.802031	0.96646	0.989789	0.0566158	1
FAM150B	0	0	0	0	1	0	0	0	87.5606	0.686903	0.919198	0.91725	0.0111855	0.802031	0.96646	0.989789	0.0572453	1
ZNF514	2	4	0	0	1	3.03628	0	0	34.8064	0.239775	0.603224	0.377548	0.0272935	0.802031	0.96646	0.989789	0.0574499	1
MT1M	0	0	0	0	1	0	0	0	87.3549	0.696924	0.913897	0.921557	0.0112113	0.802217	0.96646	0.989789	0.0575745	1
BET1L	2	0	0	0	1	0	0	0	60.7326	0.373129	0.752439	0.648475	0.0159819	0.802031	0.96646	0.989789	0.0577207	1
MYH1	4	4	0	0	2	1.16823	0	0	17.3523	0.834555	0.402517	0.66175	0.0159513	0.8601	0.96646	0.989789	0.058596	1
AL590714.1	0	2	0	0	0	36.1923	0	0	0	0.00266813	0.906759	0.0107195	1	0.744519	0.96646	0.989789	0.0593396	1
RTN4IP1	1	1	0	0	1	6.46131	0	0	46.8981	0.279494	0.834854	0.527024	0.0205196	0.802031	0.96646	0.989789	0.0597695	1
CDH7	0	2	0	0	1	3.51814	0	0	27.9617	0.142593	0.746622	0.322168	0.0335677	0.802031	0.96646	0.989789	0.05977	1
WFDC8	0	0	0	0	1	0	0	0	73.5041	0.554299	0.83062	0.820605	0.0132725	0.802031	0.96646	0.989789	0.0601184	1
FAM83H	6	14	0	0	3	2.0979	0	0	6.53852	0.128755	0.522443	0.225958	0.0483289	0.802031	0.96646	0.989789	0.0602488	1
IRF7	1	1	1	0	1	3.36772	40.4228	40.4228	7.4759	0.393956	0.0329139	0.10125	0.107954	0.802031	0.96646	0.989789	0.0602944	1
MOB3B	2	0	0	0	1	0	0	0	60.311	0.399542	0.788284	0.682382	0.0160903	0.802031	0.96646	0.989789	0.060517	1
ANKRD33B	4	6	0	0	1	2.74897	0	0	22.1273	0.12995	0.642914	0.264322	0.0417506	0.802031	0.96646	0.989789	0.0607689	1
SETD2	3	1	0	0	2	0.236177	0	0	11.7858	0.204804	0.436134	0.381789	0.0291557	0.802031	0.96646	0.989789	0.0611998	1
AL359878.1	0	0	0	0	1	0	0	0	78.0426	0.650292	0.869576	0.890256	0.0125184	0.802031	0.96646	0.989789	0.0612593	1
GAB3	0	2	1	0	0	10.6171	55.522	55.522	0	0.0234607	0.013753	0.0111869	1	0.802031	0.96646	0.989789	0.0614496	1
LYPD2	0	1	0	0	1	5.86794	0	0	32.4721	0.170352	0.893323	0.387162	0.0291517	0.802031	0.96646	0.989789	0.0618964	1
CD6	1	2	1	0	1	3.11872	15.3746	15.3746	13.3686	0.264586	0.070871	0.171424	0.065877	0.802031	0.96646	0.989789	0.0619256	1
TMEM205	0	2	0	0	0	33.7604	0	0	0	0.00286477	0.896108	0.0113966	1	0.777785	0.96646	0.989789	0.0623902	1
GHR	1	2	0	0	1	5.17229	0	0	32.0382	0.200255	0.754479	0.38625	0.0295253	0.802031	0.96646	0.989789	0.0624238	1
RPS10	0	0	0	0	1	0	0	0	79.8432	0.723363	0.907387	0.932941	0.0122424	0.80553	0.96646	0.989789	0.062501	1
LPPR3	7	3	0	0	2	0.500593	0	0	13.8522	0.308977	0.523179	0.510287	0.0227995	0.802031	0.96646	0.989789	0.0634511	1
LGALS1	0	0	0	1	0	0	221.588	221.588	0	0.77528	0.00299475	0.0117244	1	0.824178	0.96646	0.989789	0.0638522	1
ADAMTSL2	2	8	1	0	1	5.74379	6.91038	6.91038	4.60057	0.0280791	0.190059	0.075201	0.157271	0.802031	0.96646	0.989789	0.0643075	1
IL36G	0	0	0	0	1	0	0	0	65.1662	0.517841	0.84797	0.796545	0.0149242	0.802031	0.96646	0.989789	0.0645776	1
MTF2	0	1	0	0	1	4.35821	0	0	38.5767	0.236217	0.804798	0.480921	0.0247461	0.802031	0.96646	0.989789	0.0646356	1
PDZD2	5	12	2	1	1	1.63894	7.4515	7.4515	3.28604	0.363925	0.0177425	0.059803	0.199295	0.802031	0.96646	0.989789	0.0647132	1
EMILIN1	1	5	0	0	1	6.69491	0	0	6.11202	0.0352461	0.776114	0.0940573	0.126771	0.802031	0.96646	0.989789	0.0647366	1
F9	0	3	0	0	0	19.6683	0	0	0	0.00325501	0.841375	0.0119905	1	0.802031	0.96646	0.989789	0.065032	1
CEPT1	0	0	0	0	1	0	0	0	70.3591	0.61398	0.856711	0.866311	0.0138507	0.802031	0.96646	0.989789	0.0650698	1
ACACA	0	0	1	0	1	0	7.48575	7.48575	7.29794	0.143888	0.129944	0.109205	0.110084	0.802031	0.96646	0.989789	0.0651704	1
HOXA9	1	2	0	0	1	8.00657	0	0	21.8737	0.121028	0.860688	0.285094	0.0421978	0.802031	0.96646	0.989789	0.0652084	1
NIPAL1	2	0	0	0	1	0	0	0	46.4631	0.31812	0.752321	0.587373	0.0207044	0.802031	0.96646	0.989789	0.0657861	1
ARMC5	4	10	0	0	1	3.04985	0	0	8.16405	0.059412	0.580845	0.123742	0.100445	0.802031	0.96646	0.989789	0.0669654	1
NCF2	0	3	1	0	0	10.9566	23.2729	23.2729	0	0.00915429	0.036352	0.0124338	1	0.802031	0.96646	0.989789	0.066985	1
SPDYE1	3	0	0	0	1	0	0	0	28.1126	0.180213	0.608547	0.372714	0.0333984	0.802031	0.96646	0.989789	0.0670475	1
SPATA31A1	1	6	0	0	0	19.6446	0	0	0	0.00386768	0.825199	0.0125133	1	0.802031	0.96646	0.989789	0.0673335	1
KDM4B	4	5	0	0	3	1.43622	0	0	10.6566	0.607396	0.440385	0.603351	0.0207822	0.802031	0.96646	0.989789	0.067446	1
ANTXR1	1	2	0	0	1	5.59185	0	0	26.6385	0.171167	0.793849	0.357259	0.035129	0.802031	0.96646	0.989789	0.0674949	1
FIS1	0	0	0	0	1	0	0	0	72.7368	0.732305	0.911373	0.937351	0.013409	0.807823	0.96646	0.989789	0.0675774	1
GOLGA6A	1	5	0	0	0	22.0951	0	0	0	0.00400877	0.81124	0.0125984	1	0.802031	0.96646	0.989789	0.067706	1
OR8A1	3	4	0	0	1	2.81385	0	0	31.2862	0.201583	0.79848	0.418535	0.030196	0.802031	0.96646	0.989789	0.0678797	1
CNNM4	2	3	2	0	0	3.03903	38.5184	38.5184	0	0.269201	0.00323122	0.0126786	1	0.802031	0.96646	0.989789	0.0680566	1
SPEG	0	0	0	0	0	0	0	0	0	0.00432844	0.457077	0.0129478	1	0.802031	0.96646	0.989789	0.0692295	1
LAMA5	0	0	0	0	0	0	0	0	0	0.00463106	0.41167	0.0129577	1	0.802031	0.96646	0.989789	0.0692726	1
DEAF1	0	3	1	0	0	8.26003	32.9215	32.9215	0	0.0159871	0.0246401	0.0130103	1	0.802031	0.96646	0.989789	0.069501	1
AES	1	1	0	0	1	8.20499	0	0	32.6657	0.215363	0.874662	0.449031	0.028988	0.802031	0.96646	0.989789	0.069528	1
THOC1	1	1	0	0	1	4.95369	0	0	43.1772	0.334397	0.804933	0.586255	0.0222162	0.802031	0.96646	0.989789	0.0695622	1
RORC	1	3	0	0	1	6.49908	0	0	13.3281	0.0853492	0.765008	0.197372	0.0660536	0.802031	0.96646	0.989789	0.0696176	1
AC136604.1	2	4	0	0	1	3.27084	0	0	27.4926	0.208109	0.691521	0.38231	0.034105	0.802031	0.96646	0.989789	0.0696243	1
RNF40	2	2	0	0	2	1.76816	0	0	16.408	0.610814	0.63283	0.749485	0.017457	0.802031	0.96646	0.989789	0.0698198	1
RNF186	1	4	1	0	0	10.6221	67.568	67.568	0	0.0208127	0.0157663	0.0130923	1	0.802031	0.96646	0.989789	0.069857	1
ZNF552	0	1	0	0	1	5.35489	0	0	29.797	0.188473	0.858955	0.414557	0.0316186	0.802031	0.96646	0.989789	0.0699238	1
SETD5	1	4	0	0	1	5.69133	0	0	13.0435	0.0896729	0.734904	0.195655	0.0673226	0.802031	0.96646	0.989789	0.0702021	1
CDH10	8	22	0	0	0	2.6702	0	0	0	0.0140666	0.24398	0.0131937	1	0.802031	0.96646	0.989789	0.0702964	1
PCDHGA11	4	10	0	0	1	2.82658	0	0	9.81843	0.0800827	0.559278	0.154336	0.0860713	0.802031	0.96646	0.989789	0.0706862	1
CCDC171	3	6	0	0	1	2.4966	0	0	17.357	0.215314	0.419288	0.254937	0.052149	0.802031	0.96646	0.989789	0.070733	1
AP2A2	5	2	0	0	2	0.586288	0	0	14.5907	0.522134	0.435928	0.633549	0.021027	0.802031	0.96646	0.989789	0.0708495	1
TNNT2	3	0	0	0	1	0	0	0	19.2567	0.132754	0.509058	0.282304	0.0474426	0.802031	0.96646	0.989789	0.0711585	1
ELN	1	4	1	1	0	5.04322	38.8831	38.8831	0	0.0952316	0.00377238	0.013451	1	0.802031	0.96646	0.989789	0.0714072	1
SMCHD1	0	2	2	0	0	2.94491	26.1546	26.1546	0	0.196304	0.00345044	0.013528	1	0.802031	0.96646	0.989789	0.0717389	1
ACSM1	1	2	0	0	1	4.16993	0	0	26.3579	0.20372	0.70025	0.381949	0.0354789	0.802031	0.96646	0.989789	0.0718384	1
RNF182	0	3	1	0	0	7.48458	35.8788	35.8788	0	0.0195032	0.0223795	0.0135794	1	0.802031	0.96646	0.989789	0.0719599	1
NPC1L1	6	13	0	0	1	2.54309	0	0	3.74478	0.0573486	0.349975	0.0749578	0.182242	0.802031	0.96646	0.989789	0.0723083	1
AURKAIP1	0	1	0	0	1	6.25367	0	0	24.8558	0.158744	0.870572	0.365551	0.0374776	0.802031	0.96646	0.989789	0.0724779	1
RP11-766F14.2	0	0	0	0	0	0	0	0	0	0.00412852	0.558425	0.0137816	1	0.802031	0.96646	0.989789	0.0728276	1
SRGAP2	0	2	0	0	1	4.69846	0	0	13.9995	0.085188	0.801064	0.218285	0.0632426	0.802031	0.96646	0.989789	0.0729277	1
FCRL5	1	4	0	0	1	3.99205	0	0	12.7279	0.0892992	0.703462	0.201104	0.0687875	0.802031	0.96646	0.989789	0.0730498	1
CDH18	2	9	1	1	0	6.09168	19.5369	19.5369	0	0.0199246	0.0127566	0.013857	1	0.802031	0.96646	0.989789	0.0731505	1
KLHL22	0	2	0	0	1	4.65305	0	0	13.9225	0.0865677	0.779569	0.219183	0.0635526	0.802031	0.96646	0.989789	0.0734613	1
FAT4	0	0	0	0	0	0	0	0	0	0.00449309	0.495075	0.0139928	1	0.802031	0.96646	0.989789	0.0737309	1
SCAI	2	0	0	2	0	0	13.1588	13.1588	0	0.212896	0.0275699	0.0140156	1	0.802031	0.96646	0.989789	0.0738282	1
LRRIQ3	0	4	0	0	0	13.1318	0	0	0	0.00433614	0.772866	0.0140818	1	0.802031	0.96646	0.989789	0.0741109	1
GJD4	1	2	0	0	1	5.15982	0	0	24.3166	0.165238	0.863694	0.368203	0.0382512	0.802031	0.96646	0.989789	0.0741209	1
NT5DC1	1	0	0	0	1	0	0	0	56.4019	0.552415	0.83663	0.820563	0.0171704	0.802031	0.96646	0.989789	0.0741432	1
ADAM33	1	0	0	0	2	0	0	0	12.5172	0.286931	0.724649	0.533111	0.0266304	0.802031	0.96646	0.989789	0.0746011	1
AP001024.1	0	0	1	0	0	0	177.963	177.963	0	0.714667	0.00380545	0.0142069	1	0.80405	0.96646	0.989789	0.0746435	1
ZNF549	1	3	0	0	1	4.4343	0	0	18.2148	0.136449	0.731007	0.285485	0.0499131	0.802031	0.96646	0.989789	0.0748244	1
FTL	0	0	0	0	1	0	0	0	59.0646	0.630188	0.896285	0.883027	0.0164196	0.802031	0.96646	0.989789	0.075883	1
KDM4C	2	5	0	0	1	3.64482	0	0	15.1567	0.148617	0.591913	0.247845	0.0589213	0.802031	0.96646	0.989789	0.0763245	1
IFNA4	1	3	0	0	0	40.3409	0	0	0	0.00385285	0.914878	0.0146647	1	0.802031	0.96646	0.989789	0.0765835	1
C9orf24	0	0	0	0	1	0	0	0	54.12	0.548298	0.856283	0.821529	0.0178708	0.802031	0.96646	0.989789	0.076654	1
ATP6V1A	0	1	0	0	1	4.27335	0	0	31.7102	0.241329	0.834441	0.492506	0.0298142	0.802031	0.96646	0.989789	0.0766636	1
TFAP2E	1	2	0	0	1	6.18482	0	0	20.3525	0.143558	0.848994	0.326058	0.0450956	0.802031	0.96646	0.989789	0.0767486	1
KIR3DL3	1	3	0	0	1	3.77217	0	0	18.8772	0.143715	0.744708	0.307832	0.0483136	0.802031	0.96646	0.989789	0.0774595	1
IGSF3	0	4	0	0	1	3.52169	0	0	6.49951	0.0485483	0.651582	0.123234	0.120783	0.802031	0.96646	0.989789	0.0775104	1
COX19	0	2	0	0	0	29.9078	0	0	0	0.00381737	0.921812	0.0149793	1	0.802031	0.96646	0.989789	0.0779086	1
CTTNBP2NL	2	0	0	0	1	0	0	0	28.6573	0.222885	0.73205	0.460371	0.0328013	0.802031	0.96646	0.989789	0.0784184	1
ADAD1	1	0	0	0	1	0	0	0	42.8215	0.39755	0.789167	0.674616	0.0223932	0.802031	0.96646	0.989789	0.0784438	1
OR2T8	6	2	0	0	1	0.742269	0	0	54.6393	0.714064	0.666549	0.858895	0.0177064	0.803915	0.96646	0.989789	0.0788675	1
TNRC18	6	8	0	0	5	1.00779	0	0	8.24992	0.98897	0.408337	0.70451	0.0217966	0.990103	0.96646	0.989789	0.0794863	1
STARD9	0	0	0	0	0	0	0	0	0	0.00546358	0.427417	0.0153824	1	0.802031	0.96646	0.989789	0.0795968	1
RERE	0	1	0	0	2	0.909852	0	0	16.9661	0.923533	0.715853	0.931595	0.0165426	0.931789	0.96646	0.989789	0.079716	1
APC2	5	11	0	0	4	1.84044	0	0	6.47372	0.266328	0.496186	0.379687	0.0406729	0.802031	0.96646	0.989789	0.0798494	1
ZDHHC11B	0	4	0	0	0	9.46087	0	0	0	0.00457833	0.748227	0.0154632	1	0.802031	0.96646	0.989789	0.0799339	1
ATHL1	1	2	0	0	2	3.07743	0	0	10.7596	0.252774	0.70645	0.463773	0.0333571	0.802031	0.96646	0.989789	0.0799627	1
TRIM58	6	8	0	0	1	1.57542	0	0	24.6343	0.412698	0.355867	0.409414	0.0377916	0.802031	0.96646	0.989789	0.0799722	1
ZIM2	1	3	0	0	1	3.39758	0	0	20.5931	0.18393	0.682205	0.349895	0.0446109	0.802031	0.96646	0.989789	0.0805416	1
ARG2	0	0	0	0	1	0	0	0	52.1709	0.579811	0.860735	0.844796	0.0185158	0.802031	0.96646	0.989789	0.0806786	1
DCAF10	0	2	1	0	0	6.48985	65.5255	65.5255	0	0.0540922	0.0114416	0.0156573	1	0.802031	0.96646	0.989789	0.0807418	1
ACP2	0	1	0	0	1	5.21363	0	0	25.0759	0.194108	0.842186	0.421936	0.0371708	0.802031	0.96646	0.989789	0.0808515	1
FP15737	1	0	0	0	1	0	0	0	57.3467	0.72953	0.906194	0.935462	0.0168963	0.807281	0.96646	0.989789	0.0813587	1
C19orf24	0	0	0	0	1	0	0	0	56.5604	0.706686	0.938032	0.928832	0.0171238	0.802804	0.96646	0.989789	0.0817703	1
TAF1L	7	13	0	0	2	1.07416	0	0	9.96728	0.882598	0.217246	0.430966	0.037261	0.896974	0.96646	0.989789	0.0824034	1
NLRP3	5	9	0	0	1	2.27514	0	0	10.5498	0.147074	0.406924	0.198513	0.0809552	0.802031	0.96646	0.989789	0.0824546	1
IFITM5	0	1	0	1	0	7.30672	76.6534	76.6534	0	0.133501	0.00961602	0.0162377	1	0.802031	0.96646	0.989789	0.0831436	1
OGFOD1	0	0	0	0	1	0	0	0	47.8128	0.540444	0.828242	0.80986	0.0201415	0.802031	0.96646	0.989789	0.0834488	1
PLOD3	7	1	0	0	1	0.222406	0	0	9.7342	0.10024	0.336121	0.188641	0.0867026	0.802031	0.96646	0.989789	0.0836293	1
SHD	1	2	0	0	1	5.5049	0	0	20.4941	0.171929	0.824386	0.368097	0.0448091	0.802031	0.96646	0.989789	0.0841984	1
OR13C8	6	7	0	0	1	1.64082	0	0	32.751	0.387593	0.590649	0.57089	0.0289164	0.802031	0.96646	0.989789	0.0842557	1
UBR2	0	1	0	1	1	1.44069	10.9803	10.9803	11.0964	0.730703	0.0845941	0.213011	0.0775127	0.807634	0.96646	0.989789	0.0842681	1
NLRP2	1	4	0	0	1	3.94671	0	0	8.429	0.0753979	0.661806	0.169219	0.0978271	0.802031	0.96646	0.989789	0.084445	1
FRMPD1	7	7	0	1	2	0.864878	1.80069	1.80069	14.8808	0.792205	0.611059	0.813311	0.0203872	0.831852	0.96646	0.989789	0.0845555	1
KIF18A	0	0	0	0	1	0	0	0	45.02	0.500267	0.836356	0.779956	0.0213422	0.802031	0.96646	0.989789	0.0848211	1
BRD4	0	6	0	0	0	6.81077	0	0	0	0.00531751	0.723927	0.0169028	1	0.802031	0.96646	0.989789	0.085871	1
RAB35	0	1	0	0	1	4.56991	0	0	26.0758	0.224302	0.896382	0.473882	0.0358378	0.802031	0.96646	0.989789	0.0861975	1
SNAPIN	0	2	0	0	0	27.3648	0	0	0	0.00439502	0.917492	0.0170055	1	0.802031	0.96646	0.989789	0.0862897	1
TLR10	0	4	0	0	0	11.0306	0	0	0	0.00500531	0.793368	0.0170679	1	0.802031	0.96646	0.989789	0.0865438	1
SRRM4	1	0	0	0	1	0	0	0	19.7736	0.171113	0.728896	0.369116	0.0463056	0.802031	0.96646	0.989789	0.0866424	1
SBSN	0	2	0	0	1	4.64468	0	0	10.9119	0.0864929	0.773334	0.21855	0.0786413	0.802031	0.96646	0.989789	0.0870285	1
REEP1	0	0	0	0	1	0	0	0	45.6391	0.548542	0.840785	0.818611	0.0210639	0.802031	0.96646	0.989789	0.0872561	1
ZFPL1	1	1	0	0	1	5.42047	0	0	29.9478	0.288436	0.861147	0.550525	0.0314685	0.802031	0.96646	0.989789	0.087585	1
RUNX3	1	2	0	0	1	5.64201	0	0	18.3606	0.157161	0.849889	0.350554	0.049552	0.802031	0.96646	0.989789	0.0877734	1
UEVLD	0	0	0	0	1	0	0	0	45.5098	0.567014	0.826716	0.828769	0.0211214	0.802031	0.96646	0.989789	0.0883164	1
GIPC3	1	5	0	0	0	17.8231	0	0	0	0.00504119	0.857981	0.017532	1	0.802031	0.96646	0.989789	0.0884267	1
FREM1	10	13	2	0	2	0.966203	1.40725	1.40725	15.152	0.936333	0.672954	0.894098	0.0198151	0.942809	0.96646	0.989789	0.0891721	1
CMTM1	1	0	0	0	1	0	0	0	47.015	0.607704	0.917847	0.871896	0.0204705	0.802031	0.96646	0.989789	0.089702	1
ANKRD40	0	0	0	0	1	0	0	0	44.8943	0.567876	0.856438	0.835697	0.0213997	0.802031	0.96646	0.989789	0.0898451	1
ADAM7	3	1	0	0	1	0.417863	0	0	33.4211	0.448312	0.487871	0.630859	0.0283665	0.802031	0.96646	0.989789	0.0898918	1
EEF2	2	1	1	0	1	1.06952	15.2877	15.2877	9.47621	0.960016	0.0811001	0.201763	0.0886952	0.963565	0.96646	0.989789	0.0898925	1
BAI2	5	7	0	0	3	1.31842	0	0	7.86824	0.649603	0.324754	0.500695	0.0357631	0.802031	0.96646	0.989789	0.0899367	1
GNG13	0	0	0	0	1	0	0	0	50.2476	0.733646	0.895161	0.93559	0.0191997	0.808229	0.96646	0.989789	0.0901643	1
ZNF557	1	2	0	0	1	3.61535	0	0	24.8914	0.252384	0.780118	0.480101	0.0374276	0.802031	0.96646	0.989789	0.0901883	1
TCF3	2	6	0	0	1	4.57183	0	0	7.22363	0.0746875	0.687628	0.161997	0.110999	0.802031	0.96646	0.989789	0.0902381	1
TEX35	0	0	0	0	1	0	0	0	44.6562	0.567994	0.867542	0.837836	0.0215093	0.802031	0.96646	0.989789	0.0903982	1
CNN2	1	1	0	0	1	5.40749	0	0	28.728	0.287941	0.868365	0.551821	0.0327254	0.802031	0.96646	0.989789	0.0905479	1
ZBTB7B	0	5	0	0	0	8.72395	0	0	0	0.00515012	0.817247	0.0181079	1	0.802031	0.96646	0.989789	0.0907462	1
PCLO	0	0	0	0	0	0	0	0	0	0.0060287	0.488777	0.0181251	1	0.802031	0.96646	0.989789	0.0908149	1
RP11-644F5.10	0	0	1	0	0	0	142.746	142.746	0	0.771666	0.00484569	0.0181301	1	0.821891	0.96646	0.989789	0.0908352	1
PRSS3	1	2	0	0	1	5.10158	0	0	18.8602	0.180613	0.804019	0.377514	0.0483534	0.802031	0.96646	0.989789	0.0913318	1
DDX25	0	1	0	0	1	3.26954	0	0	30.2598	0.32195	0.774684	0.587738	0.0311623	0.802031	0.96646	0.989789	0.0915768	1
CDH6	7	8	0	0	1	1.28456	0	0	21.2111	0.637557	0.257599	0.422583	0.0434128	0.802031	0.96646	0.989789	0.0916976	1
FRRS1L	0	0	0	0	1	0	0	0	36.1926	0.415839	0.817247	0.699267	0.0262982	0.802031	0.96646	0.989789	0.0918733	1
CTD-2116N17.1	0	0	0	0	1	0	0	0	42.6581	0.560354	0.808387	0.81959	0.0224755	0.802031	0.96646	0.989789	0.0919981	1
HSPA1B	1	0	0	0	1	0	0	0	40.4809	0.489576	0.898483	0.781245	0.0236322	0.802031	0.96646	0.989789	0.0921651	1
TAX1BP1	0	3	0	0	0	15.6333	0	0	0	0.005298	0.823341	0.0184726	1	0.802031	0.96646	0.989789	0.0922053	1
SAFB	3	6	0	1	1	2.59493	5.70053	5.70053	13.289	0.195839	0.208757	0.279086	0.0662249	0.802031	0.96646	0.989789	0.0922448	1
AL590822.1	0	1	0	0	1	5.1507	0	0	21.2088	0.19672	0.84718	0.426625	0.0434172	0.802031	0.96646	0.989789	0.0924059	1
UAP1	0	3	0	0	0	15.0216	0	0	0	0.00533601	0.820824	0.0186532	1	0.802031	0.96646	0.989789	0.0929253	1
SOX4	1	0	1	0	0	0	41.9533	41.9533	0	0.118391	0.0196914	0.0186925	1	0.802031	0.96646	0.989789	0.0930817	1
FZR1	0	2	0	0	1	4.94411	0	0	8.75939	0.0777059	0.751038	0.197712	0.0947482	0.802031	0.96646	0.989789	0.0932424	1
ZNF200	0	3	1	0	0	7.2903	30.2577	30.2577	0	0.0226361	0.0270816	0.0187333	1	0.802031	0.96646	0.989789	0.0932443	1
SLC22A25	0	1	0	0	1	2.56204	0	0	34.3122	0.415772	0.732408	0.677346	0.0276669	0.802031	0.96646	0.989789	0.093271	1
C5orf48	0	0	1	0	0	0	131.179	131.179	0	0.666992	0.00531689	0.0187463	1	0.802031	0.96646	0.989789	0.0932959	1
A2M	2	0	0	0	1	0	0	0	15.6467	0.154005	0.60058	0.327547	0.0572651	0.802031	0.96646	0.989789	0.0933384	1
AL033381.1	0	1	1	0	0	6.72655	75.4407	75.4407	0	0.146392	0.00978731	0.018765	1	0.802031	0.96646	0.989789	0.0933703	1
DSP	8	6	0	0	2	0.683402	0	0	8.18773	0.488877	0.193812	0.383012	0.0490189	0.802031	0.96646	0.989789	0.0934092	1
AP1M2	0	3	0	0	0	13.7685	0	0	0	0.00536641	0.815182	0.018893	1	0.802031	0.96646	0.989789	0.0938785	1
APBA3	1	3	0	0	1	5.45517	0	0	9.96542	0.0940672	0.785654	0.222576	0.0849915	0.802031	0.96646	0.989789	0.0939743	1
TMC5	0	3	0	0	1	3.48279	0	0	8.75868	0.0845803	0.672591	0.19999	0.0947547	0.802031	0.96646	0.989789	0.0941046	1
CPD	0	2	0	0	1	3.58965	0	0	14.8561	0.139188	0.753653	0.31625	0.0599858	0.802031	0.96646	0.989789	0.0941862	1
PRH1	0	3	0	0	0	16.2507	0	0	0	0.00535217	0.845871	0.0190063	1	0.802031	0.96646	0.989789	0.094328	1
KCNE3	1	0	0	0	1	0	0	0	46.84	0.700352	0.948598	0.926695	0.0205441	0.802367	0.96646	0.989789	0.0944538	1
KAT8	0	1	0	0	1	4.91234	0	0	21.2171	0.207235	0.821798	0.44013	0.0434015	0.802031	0.96646	0.989789	0.0947083	1
FBXW9	2	3	0	0	1	3.5876	0	0	17.478	0.202489	0.675123	0.370449	0.0518215	0.802031	0.96646	0.989789	0.0950836	1
LAMB1	0	3	0	0	1	4.03647	0	0	6.93723	0.0680733	0.700284	0.167546	0.114671	0.802031	0.96646	0.989789	0.0951447	1
PCOLCE	1	2	0	0	1	5.46806	0	0	16.085	0.157707	0.816871	0.344207	0.0558605	0.802031	0.96646	0.989789	0.0952036	1
STIM2	1	0	0	0	1	0	0	0	30.0746	0.346668	0.777027	0.616987	0.0313433	0.802031	0.96646	0.989789	0.0956412	1
IFNK	0	2	0	0	0	24.3782	0	0	0	0.00516515	0.882614	0.0193868	1	0.802031	0.96646	0.989789	0.0958321	1
MAGEB2	1	3	1	0	0	14.8623	75.1134	75.1134	0	0.0292557	0.0192403	0.0195409	1	0.802031	0.96646	0.989789	0.0964392	1
NDUFA13	4	1	0	0	1	0.808449	0	0	41.8629	0.849734	0.588559	0.85437	0.0228846	0.871655	0.96646	0.989789	0.0964823	1
TRIP10	2	1	0	1	1	1.01507	9.23303	9.23303	13.9527	0.991089	0.13999	0.308627	0.0634308	0.992057	0.96646	0.989789	0.096579	1
USP38	0	0	0	0	1	0	0	0	35.0525	0.439527	0.818858	0.722541	0.0271114	0.802031	0.96646	0.989789	0.0966287	1
CST6	0	0	0	0	1	0	0	0	45.1866	0.698104	0.920903	0.922973	0.0212666	0.802217	0.96646	0.989789	0.0967836	1
SFRP4	0	3	0	0	0	14.2358	0	0	0	0.00554729	0.830335	0.0196351	1	0.802031	0.96646	0.989789	0.0968097	1
ACSS3	0	3	1	0	0	8.06193	27.5069	27.5069	0	0.0197448	0.0301349	0.0197019	1	0.802031	0.96646	0.989789	0.0970722	1
ATG9B	1	7	0	0	0	8.24393	0	0	0	0.00742096	0.688042	0.0197741	1	0.802031	0.96646	0.989789	0.0973555	1
ZNF408	0	3	1	0	0	6.17834	31.0733	31.0733	0	0.029161	0.0262867	0.0198655	1	0.802031	0.96646	0.989789	0.0977137	1
ABCC12	0	1	2	0	0	0.956168	18.2507	18.2507	0	0.96398	0.00516697	0.0198979	1	0.967206	0.96646	0.989789	0.0978408	1
SLC22A18AS	0	1	1	0	0	5.01873	82.081	82.081	0	0.202415	0.00891499	0.0199932	1	0.802031	0.96646	0.989789	0.0982139	1
UBAP1	0	1	0	0	1	3.88365	0	0	24.8023	0.267693	0.861179	0.532829	0.0375529	0.802031	0.96646	0.989789	0.0982768	1
LMO2	0	0	1	0	0	0	120.518	120.518	0	0.64346	0.00583619	0.0200963	1	0.802031	0.96646	0.989789	0.0986168	1
DHX15	0	0	0	0	1	0	0	0	35.0873	0.46561	0.800108	0.74212	0.0270858	0.802031	0.96646	0.989789	0.098635	1
FAM186A	7	7	2	0	2	0.839132	2.3957	2.3957	9.41648	0.750379	0.321522	0.498871	0.0403975	0.813713	0.96646	0.989789	0.098839	1
DNAJB13	0	1	0	0	1	4.25899	0	0	22.6577	0.242215	0.836455	0.494041	0.0408451	0.802031	0.96646	0.989789	0.0989407	1
CYP2A7	2	3	0	0	1	3.33471	0	0	19.6728	0.230212	0.733691	0.433887	0.0465232	0.802031	0.96646	0.989789	0.0989666	1
C5orf51	0	2	0	0	0	24.9171	0	0	0	0.00541	0.887286	0.0202053	1	0.802031	0.96646	0.989789	0.0990424	1
SPAG16	0	4	0	0	0	10.8137	0	0	0	0.00654989	0.75232	0.0202619	1	0.802031	0.96646	0.989789	0.0992635	1
GLMN	0	0	0	0	1	0	0	0	36.264	0.505813	0.785106	0.772183	0.0262489	0.802031	0.96646	0.989789	0.0992908	1
FAM221B	2	7	0	0	0	8.46924	0	0	0	0.00734714	0.696471	0.0202905	1	0.802031	0.96646	0.989789	0.0993748	1
IFT74	0	0	0	0	1	0	0	0	35.9032	0.501259	0.781936	0.767633	0.0264999	0.802031	0.96646	0.989789	0.0995763	1
NRXN3	2	0	0	0	1	0	0	0	13.3383	0.141929	0.625095	0.310731	0.066009	0.802031	0.96646	0.989789	0.100233	1
SCD	0	0	0	0	1	0	0	0	39.8507	0.593809	0.865479	0.855075	0.0239896	0.802031	0.96646	0.989789	0.10024	1
CSNK1G1	0	0	0	0	1	0	0	0	35.9255	0.509683	0.793175	0.777454	0.0264843	0.802031	0.96646	0.989789	0.100541	1
RP11-1084J3.4	0	1	0	1	0	7.88933	63.7187	63.7187	0	0.122542	0.0118022	0.0205961	1	0.802031	0.96646	0.989789	0.100564	1
HSD11B1L	0	1	1	0	0	5.27847	72.803	72.803	0	0.191483	0.0101808	0.0206789	1	0.802031	0.96646	0.989789	0.100885	1
APPL1	1	0	0	0	1	0	0	0	34.629	0.480405	0.800416	0.755082	0.0274264	0.802031	0.96646	0.989789	0.101002	1
UBR4	1	0	0	0	0	0	0	0	0	0.00797744	0.399491	0.0207711	1	0.802031	0.96646	0.989789	0.101242	1
PI4K2B	0	0	0	0	1	0	0	0	33.8879	0.464155	0.80929	0.743006	0.0279957	0.802031	0.96646	0.989789	0.101358	1
KIAA1045	2	0	0	0	1	0	0	0	20.5705	0.235032	0.657735	0.466668	0.044656	0.802031	0.96646	0.989789	0.101507	1
AC027307.3	1	0	1	0	0	0	194.692	194.692	0	0.633324	0.00828706	0.0208635	1	0.802031	0.96646	0.989789	0.1016	1
ZNF461	1	2	0	0	1	3.28115	0	0	22.3374	0.296585	0.706692	0.505303	0.0413871	0.802031	0.96646	0.989789	0.101792	1
PCSK4	0	1	0	0	2	1.58031	0	0	13.2143	0.670671	0.715888	0.855009	0.0245183	0.802031	0.96646	0.989789	0.101986	1
CLCC1	0	0	0	0	1	0	0	0	36.5463	0.536614	0.825255	0.8063	0.0260557	0.802031	0.96646	0.989789	0.102162	1
CYP2W1	1	3	0	0	1	6.15273	0	0	6.32129	0.0675019	0.788835	0.170243	0.123465	0.802031	0.96646	0.989789	0.102202	1
OR2T4	13	9	0	0	1	0.862263	0	0	27.3841	0.734795	0.340417	0.614682	0.0342317	0.808587	0.96646	0.989789	0.102289	1
CXCR1	3	1	2	0	0	0.758015	20.2774	20.2774	0	0.814542	0.00814206	0.0210661	1	0.845851	0.96646	0.989789	0.102383	1
TRIT1	0	0	0	0	1	0	0	0	35.894	0.523523	0.819375	0.794895	0.0265064	0.802031	0.96646	0.989789	0.102397	1
PLA2G4A	1	1	0	0	1	2.98474	0	0	32.8894	0.472339	0.803804	0.732276	0.0288011	0.802031	0.96646	0.989789	0.102477	1
BMPER	0	3	1	0	0	8.09053	22.0759	22.0759	0	0.0180687	0.0385732	0.0210963	1	0.802031	0.96646	0.989789	0.1025	1
CACNA1A	0	0	0	0	0	0	0	0	0	0.00775821	0.430628	0.021178	1	0.802031	0.96646	0.989789	0.102815	1
NPHS1	3	4	0	0	2	1.43451	0	0	10.9147	0.659986	0.468383	0.648413	0.0326657	0.802031	0.96646	0.989789	0.102826	1
AOC3	3	0	0	0	1	0	0	0	9.28793	0.100025	0.559522	0.23509	0.0902086	0.802031	0.96646	0.989789	0.102927	1
SH3BP2	3	3	0	0	2	1.25917	0	0	12.6618	0.792678	0.582122	0.811375	0.0261703	0.832009	0.96646	0.989789	0.10303	1
HECTD4	0	0	0	0	0	0	0	0	0	0.00797218	0.416271	0.0212741	1	0.802031	0.96646	0.989789	0.103185	1
CD151	0	2	0	0	0	22.2682	0	0	0	0.00576014	0.867847	0.0212814	1	0.802031	0.96646	0.989789	0.103213	1
COL5A3	2	6	1	0	2	2.2329	5.04017	5.04017	8.50555	0.35538	0.255112	0.458326	0.0465389	0.802031	0.96646	0.989789	0.1034	1
CIAPIN1	0	0	0	0	1	0	0	0	34.0059	0.483432	0.839231	0.766336	0.0279035	0.802031	0.96646	0.989789	0.103606	1
MDC1	1	0	0	0	1	0	0	0	4.01644	0.0473377	0.626577	0.124302	0.173481	0.802031	0.96646	0.989789	0.104299	1
SDHA	2	0	0	0	1	0	0	0	19.6192	0.228705	0.689948	0.463069	0.0466396	0.802031	0.96646	0.989789	0.104427	1
DLGAP1	4	7	1	0	1	2.16181	4.25424	4.25424	14.2976	0.233217	0.271402	0.348297	0.0620697	0.802031	0.96646	0.989789	0.104509	1
DMRTC2	0	3	1	0	0	6.51296	27.2855	27.2855	0	0.0268691	0.0304092	0.0217138	1	0.802031	0.96646	0.989789	0.104873	1
RANBP6	1	2	0	0	1	3.77939	0	0	20.9769	0.268934	0.778046	0.497222	0.0438591	0.802031	0.96646	0.989789	0.105233	1
ARHGEF39	1	1	0	0	1	4.40206	0	0	24.7225	0.326254	0.800113	0.581115	0.0376659	0.802031	0.96646	0.989789	0.105541	1
SEMA5A	5	8	0	0	1	1.73383	0	0	11.9706	0.348074	0.303762	0.302904	0.0725794	0.802031	0.96646	0.989789	0.105909	1
RNF4	0	0	0	1	0	0	108.218	108.218	0	0.621034	0.0065705	0.0220245	1	0.802031	0.96646	0.989789	0.106061	1
PBX4	0	1	0	0	1	3.80971	0	0	22.5897	0.273306	0.842689	0.538089	0.0409591	0.802031	0.96646	0.989789	0.106119	1
CCIN	0	5	0	0	0	6.76833	0	0	0	0.00676502	0.745412	0.022116	1	0.802031	0.96646	0.989789	0.10641	1
DMBT1	0	0	0	0	0	0	0	0	0	0.0101202	0.316177	0.0221668	1	0.802031	0.96646	0.989789	0.106604	1
MAP3K1	2	0	0	0	1	0	0	0	13.4244	0.151286	0.624576	0.338246	0.0656349	0.802031	0.96646	0.989789	0.106733	1
SLC43A2	1	2	0	0	1	6.60688	0	0	10.1276	0.114219	0.807413	0.26534	0.0838316	0.802031	0.96646	0.989789	0.106897	1
BMP6	1	0	0	0	1	0	0	0	26.67	0.358652	0.799983	0.635462	0.0350901	0.802031	0.96646	0.989789	0.107105	1
LAX1	0	3	0	0	0	13.5747	0	0	0	0.00630425	0.848487	0.0224292	1	0.802031	0.96646	0.989789	0.107602	1
CELF5	3	3	0	1	1	1.70209	7.28175	7.28175	14.1106	0.543197	0.160779	0.359627	0.0628004	0.802031	0.96646	0.989789	0.108192	1
HUS1B	5	1	0	0	1	0.31667	0	0	18.7216	0.251172	0.580073	0.464052	0.0486801	0.802031	0.96646	0.989789	0.108212	1
BLOC1S1	0	0	1	0	0	0	111.081	111.081	0	0.717529	0.00638423	0.0227157	1	0.804861	0.96646	0.989789	0.108688	1
TEP1	0	0	0	0	1	0	0	0	2.98518	0.0449862	0.503569	0.107176	0.212386	0.802031	0.96646	0.989789	0.108865	1
HIST1H2AA	0	0	0	0	1	0	0	0	33.2685	0.509641	0.906681	0.799097	0.0284899	0.802031	0.96646	0.989789	0.108879	1
OR2M4	1	1	0	0	1	1.94115	0	0	33.928	0.55577	0.807732	0.81423	0.0279643	0.802031	0.96646	0.989789	0.108891	1
OC90	2	4	0	0	1	2.85925	0	0	17.1219	0.267608	0.638248	0.432542	0.0527972	0.802031	0.96646	0.989789	0.109147	1
ADC	0	1	0	0	1	3.57846	0	0	22.6946	0.29235	0.82932	0.561233	0.0407837	0.802031	0.96646	0.989789	0.109344	1
PEG3	8	5	0	0	1	0.371793	0	0	4.1165	0.0853729	0.192087	0.13495	0.170466	0.802031	0.96646	0.989789	0.109778	1
VSIG2	0	3	0	0	0	13.0752	0	0	0	0.00650453	0.847527	0.0231195	1	0.802031	0.96646	0.989789	0.110212	1
MYOM3	3	0	0	0	1	0	0	0	3.94433	0.0550989	0.446766	0.13208	0.175721	0.802031	0.96646	0.989789	0.11055	1
MLST8	0	1	0	0	1	4.94671	0	0	16.8918	0.205655	0.817391	0.437125	0.0534477	0.802031	0.96646	0.989789	0.11113	1
FAT1	1	0	0	0	0	0	0	0	0	0.00779894	0.510025	0.0233644	1	0.802031	0.96646	0.989789	0.111134	1
ARF4	0	0	0	1	0	0	109.149	109.149	0	0.743987	0.00650879	0.0233957	1	0.811562	0.96646	0.989789	0.111251	1
HIP1R	0	1	0	0	2	1.69664	0	0	12.0472	0.627038	0.713405	0.83069	0.0282132	0.802031	0.96646	0.989789	0.111404	1
PRSS27	0	1	0	0	1	4.61232	0	0	17.832	0.222049	0.814317	0.46157	0.0508867	0.802031	0.96646	0.989789	0.111597	1
TRABD2B	1	2	0	0	1	3.85156	0	0	15.5089	0.19878	0.786046	0.408509	0.0577214	0.802031	0.96646	0.989789	0.111942	1
CSPG5	2	0	0	0	1	0	0	0	15.7981	0.19322	0.731481	0.416072	0.0567718	0.802031	0.96646	0.989789	0.112097	1
VWA1	0	4	0	0	0	8.83068	0	0	0	0.00678669	0.819841	0.0236487	1	0.802031	0.96646	0.989789	0.1122	1
TERT	9	1	1	0	0	0.114501	1.33637	1.33637	0	0.00857012	0.792009	0.023703	1	0.802031	0.96646	0.989789	0.112403	1
ARIH2	3	2	0	0	1	1.46923	0	0	28.5222	0.693848	0.517585	0.720377	0.0329474	0.802031	0.96646	0.989789	0.112521	1
MKRN1	0	0	0	0	1	0	0	0	30.8013	0.494664	0.845532	0.77712	0.030645	0.802031	0.96646	0.989789	0.112821	1
TNRC6C	4	1	1	0	1	0.190767	1.58957	1.58957	5.83441	0.108569	0.697725	0.181194	0.131443	0.802031	0.96646	0.989789	0.112828	1
NUAK2	1	2	0	0	1	5.6284	0	0	12.5289	0.153709	0.843865	0.343607	0.069745	0.802031	0.96646	0.989789	0.113382	1
CIRBP	0	1	0	0	1	4.67494	0	0	17.4139	0.218797	0.860352	0.462274	0.0519946	0.802031	0.96646	0.989789	0.113646	1
SEMA6A	0	2	0	0	1	3.20486	0	0	13.5016	0.167494	0.761556	0.368091	0.0653034	0.802031	0.96646	0.989789	0.113653	1
NUP210	0	0	0	0	1	0	0	0	3.51099	0.0519363	0.547553	0.126215	0.190542	0.802031	0.96646	0.989789	0.113696	1
SLC1A1	0	2	1	0	0	6.83696	30.8248	30.8248	0	0.0449776	0.0265241	0.024117	1	0.802031	0.96646	0.989789	0.113949	1
IFNW1	0	3	0	0	0	11.9074	0	0	0	0.0068342	0.838177	0.0241929	1	0.802031	0.96646	0.989789	0.114231	1
TNFSF13	0	0	0	0	1	0	0	0	34.0616	0.618989	0.859555	0.869967	0.0278601	0.802031	0.96646	0.989789	0.114397	1
AL357673.1	1	4	0	0	0	24.4555	0	0	0	0.00688574	0.897809	0.0242414	1	0.802031	0.96646	0.989789	0.114412	1
HCN2	2	1	1	0	1	0.777244	14.887	14.887	5.55285	0.850173	0.0834919	0.177587	0.136551	0.871824	0.96646	0.989789	0.114443	1
MS4A18	1	0	0	0	1	0	0	0	26.8003	0.421268	0.797952	0.700364	0.0349303	0.802031	0.96646	0.989789	0.115239	1
VAPA	0	2	0	0	0	22.5233	0	0	0	0.00656534	0.922624	0.0244895	1	0.802031	0.96646	0.989789	0.115334	1
MICALL2	0	3	0	0	1	4.18394	0	0	4.51615	0.057938	0.759505	0.15392	0.159421	0.802031	0.96646	0.989789	0.115513	1
ARL2	0	2	0	0	0	20.9048	0	0	0	0.00675068	0.871777	0.0245797	1	0.802031	0.96646	0.989789	0.115668	1
POFUT1	0	0	0	0	1	0	0	0	31.1445	0.542908	0.838255	0.813896	0.0303259	0.802031	0.96646	0.989789	0.116047	1
GRAP2	0	0	0	0	1	0	0	0	29.4106	0.497798	0.808094	0.771583	0.0320099	0.802031	0.96646	0.989789	0.116107	1
CCDC19	0	2	0	1	0	7.30769	29.5119	29.5119	0	0.0409893	0.0278495	0.024706	1	0.802031	0.96646	0.989789	0.116136	1
CCL25	0	1	0	1	0	7.70793	47.7423	47.7423	0	0.125769	0.0162694	0.024812	1	0.802031	0.96646	0.989789	0.116528	1
HIPK2	2	1	2	0	0	0.843424	20.7365	20.7365	0	0.898517	0.0113317	0.0248609	1	0.910298	0.96646	0.989789	0.116708	1
PEX5L	1	1	0	2	0	2.21866	31.9575	31.9575	0	0.523104	0.00757411	0.0249574	1	0.802031	0.96646	0.989789	0.117065	1
MKNK2	2	1	1	1	0	1.42596	25.3813	25.3813	0	0.792875	0.00755645	0.0250468	1	0.832096	0.96646	0.989789	0.117394	1
RING1	1	0	0	0	1	0	0	0	29.4739	0.497593	0.873569	0.784511	0.0319451	0.802031	0.96646	0.989789	0.117448	1
SLC6A13	0	2	0	0	1	3.0821	0	0	12.7533	0.179681	0.643395	0.365205	0.0686672	0.802031	0.96646	0.989789	0.117508	1
MED23	0	0	0	0	1	0	0	0	24.0364	0.384399	0.742731	0.649103	0.0386659	0.802031	0.96646	0.989789	0.117584	1
OR8U1	2	2	0	0	1	2.03675	0	0	28.4773	0.524627	0.760555	0.763043	0.0329961	0.802031	0.96646	0.989789	0.117876	1
ANXA2R	0	0	1	0	0	0	95.6761	95.6761	0	0.64082	0.00752638	0.0252165	1	0.802031	0.96646	0.989789	0.11802	1
GRID1	1	0	0	0	1	0	0	0	8.73058	0.119379	0.636515	0.265965	0.095009	0.802031	0.96646	0.989789	0.118213	1
AP3D1	3	7	0	0	1	3.25707	0	0	4.98994	0.0948048	0.555365	0.170781	0.148073	0.802031	0.96646	0.989789	0.118283	1
METTL16	1	1	0	0	1	3.81054	0	0	23.697	0.383162	0.814816	0.649224	0.0391806	0.802031	0.96646	0.989789	0.11883	1
TMPRSS9	8	7	1	0	2	0.943415	1.51755	1.51755	12.1726	0.912423	0.71065	0.915798	0.0277772	0.921736	0.96646	0.989789	0.118835	1
KLK10	1	1	0	0	1	4.04599	0	0	21.8727	0.346999	0.794596	0.604095	0.0421996	0.802031	0.96646	0.989789	0.119034	1
RTN4	0	0	0	0	1	0	0	0	23.3516	0.357584	0.842043	0.642084	0.0397185	0.802031	0.96646	0.989789	0.119071	1
REXO1	3	5	0	0	2	2.00388	0	0	8.64231	0.368969	0.635101	0.561184	0.0455299	0.802031	0.96646	0.989789	0.119247	1
ILK	0	0	0	0	1	0	0	0	30.563	0.569055	0.827729	0.83043	0.0308705	0.802031	0.96646	0.989789	0.119559	1
SLC30A3	3	3	0	0	1	1.98336	0	0	22.5858	0.433865	0.635135	0.628304	0.0409657	0.802031	0.96646	0.989789	0.119937	1
CADM4	2	0	0	0	1	0	0	0	19.1604	0.285642	0.707064	0.54041	0.0476606	0.802031	0.96646	0.989789	0.12	1
CREB3L4	1	1	0	0	1	3.70749	0	0	23.2449	0.373965	0.829113	0.646129	0.0398876	0.802031	0.96646	0.989789	0.12006	1
DPEP2	0	2	1	0	0	5.76728	34.176	34.176	0	0.0602881	0.0236303	0.0257777	1	0.802031	0.96646	0.989789	0.120079	1
ZNF92	0	0	0	0	1	0	0	0	28.1797	0.490732	0.84805	0.774283	0.0333236	0.802031	0.96646	0.989789	0.120167	1
SYCP2L	0	0	0	0	1	0	0	0	20.3145	0.325117	0.701455	0.572578	0.045173	0.802031	0.96646	0.989789	0.120398	1
TMEM8B	5	1	0	0	1	0.434626	0	0	21.4969	0.417153	0.513273	0.605321	0.0428802	0.802031	0.96646	0.989789	0.120732	1
OR56A4	5	4	0	0	1	1.39657	0	0	26.7768	0.632748	0.575805	0.743047	0.034959	0.802031	0.96646	0.989789	0.120804	1
CD63	0	0	1	0	0	0	92.3728	92.3728	0	0.643054	0.00782403	0.0261464	1	0.802031	0.96646	0.989789	0.121425	1
BSN	7	17	0	0	3	1.46197	0	0	5.09573	0.40385	0.328889	0.373958	0.0699226	0.802031	0.96646	0.989789	0.121431	1
CSH1	0	3	0	0	0	12.1949	0	0	0	0.0074864	0.841984	0.0261782	1	0.802031	0.96646	0.989789	0.121541	1
SLC36A1	0	0	0	0	1	0	0	0	27.4364	0.489181	0.834054	0.770196	0.0341706	0.802031	0.96646	0.989789	0.12205	1
ZNF418	0	0	0	0	1	0	0	0	11.874	0.179429	0.625605	0.36052	0.0730932	0.802031	0.96646	0.989789	0.122172	1
GPR162	0	4	0	0	0	8.74832	0	0	0	0.00788324	0.797822	0.0263686	1	0.802031	0.96646	0.989789	0.122234	1
VSX1	0	0	0	0	1	0	0	0	22.2788	0.356701	0.812784	0.635856	0.041488	0.802031	0.96646	0.989789	0.122277	1
NCAN	1	1	0	2	0	0.498951	13.2996	13.2996	0	0.431824	0.0117004	0.0263891	1	0.802031	0.96646	0.989789	0.122308	1
FAM46B	2	2	0	0	1	2.88833	0	0	21.1426	0.342547	0.806895	0.606223	0.0435423	0.802031	0.96646	0.989789	0.122335	1
ATP6V1C2	2	0	0	0	1	0	0	0	17.075	0.257745	0.674225	0.499405	0.0529285	0.802031	0.96646	0.989789	0.122467	1
C11orf16	0	1	0	0	1	3.45219	0	0	19.8074	0.303818	0.809303	0.572467	0.0462333	0.802031	0.96646	0.989789	0.122592	1
TIAM1	0	0	0	0	1	0	0	0	8.18021	0.118518	0.634452	0.264098	0.100282	0.802031	0.96646	0.989789	0.122654	1
ARHGAP28	5	5	0	0	1	1.19751	0	0	20.0193	0.784188	0.341974	0.579192	0.0457841	0.827953	0.96646	0.989789	0.122776	1
CHMP6	1	0	0	0	1	0	0	0	31.5547	0.642337	0.869499	0.885728	0.0299531	0.802031	0.96646	0.989789	0.122821	1
SLC2A5	0	1	0	0	1	3.39706	0	0	20.0149	0.309089	0.824104	0.581593	0.0457934	0.802031	0.96646	0.989789	0.123194	1
ZKSCAN7	1	0	0	0	1	0	0	0	12.1392	0.178952	0.68004	0.372249	0.0716993	0.802031	0.96646	0.989789	0.1234	1
NES	17	17	0	0	1	0.681984	0	0	3.31616	0.271957	0.0666869	0.134799	0.198076	0.802031	0.96646	0.989789	0.123438	1
PIDD	5	3	1	0	2	0.796229	3.09466	3.09466	8.62449	0.761095	0.368033	0.584806	0.0456595	0.817884	0.96646	0.989789	0.123444	1
C1QTNF3	0	1	0	1	0	5.71624	57.0896	57.0896	0	0.175361	0.0133338	0.0267396	1	0.802031	0.96646	0.989789	0.12358	1
INTS2	1	2	0	0	1	4.0567	0	0	14.8707	0.246046	0.732706	0.447245	0.0599332	0.802031	0.96646	0.989789	0.123816	1
FAM155B	1	0	0	0	1	0	0	0	25.2754	0.443232	0.843693	0.730965	0.036897	0.802031	0.96646	0.989789	0.124415	1
C19orf71	0	0	0	0	1	0	0	0	29.051	0.570267	0.835872	0.833119	0.0323828	0.802031	0.96646	0.989789	0.124445	1
NBEAL2	0	0	0	0	1	0	0	0	1.54823	0.0351078	0.503369	0.0868237	0.312152	0.802031	0.96646	0.989789	0.124891	1
NOP2	2	0	0	0	1	0	0	0	13.6308	0.202555	0.642302	0.419051	0.0647559	0.802031	0.96646	0.989789	0.125013	1
MOSPD3	0	0	0	1	0	0	82.1467	82.1467	0	0.542137	0.0089071	0.0271473	1	0.802031	0.96646	0.989789	0.125054	1
UBLCP1	0	0	1	0	0	0	88.9678	88.9678	0	0.659591	0.00815539	0.0274188	1	0.802031	0.96646	0.989789	0.126031	1
SBNO2	3	5	0	0	2	2.18888	0	0	6.89311	0.309782	0.549714	0.446073	0.0615282	0.802031	0.96646	0.989789	0.126129	1
ABCB5	0	0	0	0	1	0	0	0	13.1729	0.209544	0.659829	0.413064	0.0667396	0.802031	0.96646	0.989789	0.126566	1
AHNAK	0	1	0	0	0	0.15923	0	0	0	0.00868927	0.587705	0.0276046	1	0.802031	0.96646	0.989789	0.126699	1
PDZD8	0	0	0	0	1	0	0	0	20.0456	0.32984	0.806822	0.603711	0.045729	0.802031	0.96646	0.989789	0.126708	1
AK9	0	0	0	0	1	0	0	0	9.73112	0.152081	0.633177	0.319974	0.0867258	0.802031	0.96646	0.989789	0.127221	1
HMCN1	1	2	1	0	2	0.540819	2.65908	2.65908	6.73869	0.332919	0.400075	0.439198	0.0633391	0.802031	0.96646	0.989789	0.127466	1
ESR1	2	1	0	0	1	1.02011	0	0	31.438	0.98814	0.698894	0.926301	0.0300582	0.989371	0.96646	0.989789	0.127553	1
IPP	0	0	0	0	1	0	0	0	23.275	0.427613	0.773532	0.700436	0.0398398	0.802031	0.96646	0.989789	0.127776	1
SGTA	0	1	0	0	1	4.11762	0	0	16.3483	0.251263	0.837503	0.507041	0.0550494	0.802031	0.96646	0.989789	0.127802	1
PRSS56	1	3	0	0	1	4.17652	0	0	7.5565	0.123912	0.70473	0.261737	0.107017	0.802031	0.96646	0.989789	0.128152	1
WBSCR28	0	0	0	0	1	0	0	0	25.8522	0.510295	0.785329	0.775826	0.0361275	0.802031	0.96646	0.989789	0.128218	1
ALPPL2	0	4	0	0	0	7.82779	0	0	0	0.00844891	0.7845	0.0281131	1	0.802031	0.96646	0.989789	0.12852	1
HOXC11	0	0	1	0	0	0	53.2855	53.2855	0	0.282749	0.0143965	0.028118	1	0.802031	0.96646	0.989789	0.128537	1
NRTN	0	0	0	0	1	0	0	0	27.7652	0.562387	0.860984	0.832661	0.0337906	0.802031	0.96646	0.989789	0.128602	1
INSL4	0	2	0	0	0	20.5529	0	0	0	0.00770311	0.912317	0.0281642	1	0.802031	0.96646	0.989789	0.128702	1
IL27RA	3	4	0	0	1	1.97062	0	0	14.4436	0.40435	0.448318	0.458566	0.0615111	0.802031	0.96646	0.989789	0.128855	1
ZIC2	1	0	1	0	0	0	35.8524	35.8524	0	0.165895	0.0243641	0.0282369	1	0.802031	0.96646	0.989789	0.128961	1
MARK1	1	1	0	0	1	1.94621	0	0	26.6545	0.595298	0.740808	0.810606	0.0351091	0.802031	0.96646	0.989789	0.129755	1
PTPLAD2	0	0	0	1	0	0	87.9694	87.9694	0	0.719601	0.00825771	0.0286445	1	0.805119	0.96646	0.989789	0.130412	1
TTC17	0	0	0	0	1	0	0	0	17.6877	0.311285	0.712852	0.559714	0.0512636	0.802031	0.96646	0.989789	0.130585	1
TCTE1	3	4	0	0	1	2.31477	0	0	14.6782	0.300967	0.6086	0.475546	0.0606344	0.802031	0.96646	0.989789	0.131087	1
BTN2A1	0	0	0	0	1	0	0	0	24.2823	0.470735	0.834229	0.754255	0.0383014	0.802031	0.96646	0.989789	0.13128	1
ZNF541	2	2	0	0	2	1.20708	0	0	10.8204	0.867674	0.642819	0.873316	0.0330833	0.885351	0.96646	0.989789	0.131291	1
LAMA1	15	14	2	0	2	0.636049	1.05315	1.05315	6.67675	0.230746	0.945671	0.451159	0.0640885	0.802031	0.96646	0.989789	0.131369	1
C1orf170	2	3	1	0	1	2.01108	13.2388	13.2388	6.62692	0.49349	0.0948961	0.243137	0.118938	0.802031	0.96646	0.989789	0.131383	1
TNFSF11	0	1	1	0	0	5.07996	54.3197	54.3197	0	0.199735	0.0140919	0.0291064	1	0.802031	0.96646	0.989789	0.13205	1
GZMM	1	1	0	0	1	3.6523	0	0	19.5258	0.354411	0.815641	0.622912	0.0468439	0.802031	0.96646	0.989789	0.132309	1
DAB2	6	5	0	1	1	0.87237	2.10549	2.10549	24.3976	0.826906	0.531071	0.766109	0.038133	0.85451	0.96646	0.989789	0.13243	1
AEBP1	5	1	0	0	1	0.205572	0	0	5.45112	0.104776	0.367493	0.211036	0.138497	0.802031	0.96646	0.989789	0.132479	1
TRIM3	1	2	0	0	1	3.97014	0	0	13.0291	0.217173	0.793726	0.434947	0.067388	0.802031	0.96646	0.989789	0.13277	1
ERMP1	1	1	0	0	1	2.6161	0	0	23.1418	0.481255	0.768696	0.732001	0.0400526	0.802031	0.96646	0.989789	0.132799	1
PNMA2	2	7	1	0	0	7.18087	13.1736	13.1736	0	0.0142308	0.095408	0.0293894	1	0.802031	0.96646	0.989789	0.133049	1
MLKL	0	0	0	0	1	0	0	0	24.0613	0.484206	0.811854	0.761078	0.0386288	0.802031	0.96646	0.989789	0.133085	1
PPCS	0	0	1	0	0	0	77.9154	77.9154	0	0.576784	0.00944378	0.0294757	1	0.802031	0.96646	0.989789	0.133354	1
PAPLN	5	5	0	0	2	0.906373	0	0	7.87912	0.881642	0.291098	0.572078	0.0516244	0.896138	0.96646	0.989789	0.133556	1
TMEM131	0	0	0	0	1	0	0	0	8.17302	0.133981	0.661341	0.295576	0.100354	0.802031	0.96646	0.989789	0.134011	1
GRPEL1	0	2	0	0	0	19.0856	0	0	0	0.00823277	0.893222	0.0296955	1	0.802031	0.96646	0.989789	0.134127	1
EHD4	0	1	0	0	1	3.57314	0	0	16.9984	0.292818	0.825981	0.561312	0.0531443	0.802031	0.96646	0.989789	0.134602	1
CLK2	0	3	0	0	0	11.3584	0	0	0	0.00906228	0.79861	0.0298429	1	0.802031	0.96646	0.989789	0.134646	1
ECH1	0	0	0	0	1	0	0	0	25.9419	0.560966	0.847445	0.829011	0.0360108	0.802031	0.96646	0.989789	0.134682	1
KIAA1614	4	6	0	0	2	1.24422	0	0	8.82536	0.748361	0.44602	0.675021	0.0442306	0.81272	0.96646	0.989789	0.134693	1
ANXA9	0	0	0	0	1	0	0	0	23.6862	0.499912	0.765907	0.761942	0.0391972	0.802031	0.96646	0.989789	0.134726	1
HLA-G	3	3	0	0	1	1.95192	0	0	17.1717	0.444634	0.533701	0.568347	0.0526586	0.802031	0.96646	0.989789	0.134945	1
CD53	0	2	0	0	0	17.8607	0	0	0	0.00854995	0.851199	0.0301473	1	0.802031	0.96646	0.989789	0.135713	1
RABEP1	0	1	0	0	1	3.02299	0	0	18.6028	0.349826	0.764996	0.617718	0.0489635	0.802031	0.96646	0.989789	0.136057	1
WWC2	0	0	0	0	1	0	0	0	14.5621	0.258124	0.736062	0.498474	0.0610652	0.802031	0.96646	0.989789	0.136734	1
KCNAB3	0	0	0	0	1	0	0	0	22.8692	0.479509	0.791622	0.752095	0.0404951	0.802031	0.96646	0.989789	0.136793	1
TBL1Y	0	0	0	0	0	0	0	0	0	0.0139792	0.335211	0.0306625	1	0.802031	0.96646	0.989789	0.137513	1
MIER2	1	2	0	0	1	3.64028	0	0	13.1558	0.236737	0.779473	0.459869	0.066816	0.802031	0.96646	0.989789	0.137736	1
C5orf38	2	1	0	0	1	1.02764	0	0	28.7497	0.983763	0.730568	0.940985	0.0327021	0.985529	0.96646	0.989789	0.137894	1
ZFHX3	0	0	0	0	0	0	0	0	0	0.0102606	0.54479	0.030872	1	0.802031	0.96646	0.989789	0.138242	1
AOX1	1	0	0	0	1	0	0	0	11.7631	0.210786	0.682314	0.420305	0.0736922	0.802031	0.96646	0.989789	0.138594	1
OGFOD3	1	0	0	0	1	0	0	0	24.6202	0.545416	0.863185	0.820662	0.0378118	0.802031	0.96646	0.989789	0.138793	1
CASQ1	0	3	0	0	0	10.8261	0	0	0	0.00926354	0.813117	0.0310788	1	0.802031	0.96646	0.989789	0.138961	1
SEC24D	0	1	0	0	1	2.45633	0	0	21.0541	0.434201	0.791027	0.71114	0.0437111	0.802031	0.96646	0.989789	0.138981	1
PRR25	0	0	0	0	1	0	0	0	17.4366	0.330331	0.799011	0.602771	0.0519331	0.802031	0.96646	0.989789	0.139741	1
ZBTB14	1	0	1	0	0	0	109.024	109.024	0	0.577967	0.0142146	0.0313386	1	0.802031	0.96646	0.989789	0.139861	1
ZC3H11A	0	0	0	0	1	0	0	0	18.899	0.37297	0.79856	0.650874	0.0482628	0.802031	0.96646	0.989789	0.140119	1
C19orf59	1	3	0	0	0	24.8699	0	0	0	0.00995927	0.837977	0.0314686	1	0.802031	0.96646	0.989789	0.140311	1
SAMD11	1	3	0	0	1	4.68834	0	0	6.61002	0.11646	0.77711	0.264114	0.119179	0.802031	0.96646	0.989789	0.14034	1
HCN1	11	10	1	0	1	0.893136	1.05853	1.05853	28.6988	0.799237	0.957032	0.962372	0.0327567	0.836065	0.968949	0.989789	0.140503	1
CYTL1	0	2	0	0	0	18.2527	0	0	0	0.00879599	0.894247	0.031545	1	0.802031	0.96646	0.989789	0.140575	1
MRPL38	0	0	0	0	1	0	0	0	22.5793	0.492323	0.820428	0.769907	0.0409766	0.802031	0.96646	0.989789	0.140586	1
PRDM11	1	1	0	0	1	2.71711	0	0	20.8505	0.450507	0.807194	0.720546	0.044104	0.802031	0.96646	0.989789	0.141383	1
AAAS	1	0	0	0	1	0	0	0	20.7295	0.448769	0.764488	0.717662	0.0443409	0.802031	0.96646	0.989789	0.141531	1
RAB31	0	0	0	1	0	0	77.5532	77.5532	0	0.682777	0.0094926	0.0318293	1	0.802031	0.96646	0.989789	0.141557	1
TOMM40	0	0	0	0	1	0	0	0	23.5694	0.532243	0.852058	0.808606	0.0393775	0.802031	0.96646	0.989789	0.141597	1
CKM	0	1	0	0	1	2.84658	0	0	18.7995	0.372642	0.831266	0.656969	0.0484958	0.802031	0.96646	0.989789	0.141663	1
RP11-433C9.2	0	1	1	0	0	4.54225	52.6381	52.6381	0	0.225795	0.0145936	0.0318758	1	0.802031	0.96646	0.989789	0.141717	1
MEX3D	5	1	0	0	1	0.24103	0	0	8.53908	0.148246	0.649524	0.32953	0.0967791	0.802031	0.96646	0.989789	0.141771	1
ZNF764	0	0	0	0	1	0	0	0	19.3529	0.390147	0.831281	0.675745	0.0472269	0.802031	0.96646	0.989789	0.141846	1
GNB3	1	1	0	0	1	3.82619	0	0	17.6917	0.362071	0.801166	0.623844	0.0512531	0.802031	0.96646	0.989789	0.142055	1
VARS	0	1	1	0	1	1.11345	9.30888	9.30888	6.36199	0.915921	0.101821	0.260809	0.122842	0.925037	0.96646	0.989789	0.142276	1
PNKD	0	3	0	0	0	10.7307	0	0	0	0.0094461	0.833513	0.0321974	1	0.802031	0.96646	0.989789	0.142823	1
ALMS1	0	0	0	0	0	0	0	0	0	0.0114718	0.489056	0.0322361	1	0.802031	0.96646	0.989789	0.142956	1
TSC22D4	0	3	0	0	0	11.4578	0	0	0	0.00911397	0.887401	0.0322532	1	0.802031	0.96646	0.989789	0.143015	1
OLR1	0	2	0	0	0	18.1763	0	0	0	0.00924581	0.859672	0.0323156	1	0.802031	0.96646	0.989789	0.143229	1
MGAT5	0	0	0	0	1	0	0	0	18.865	0.401479	0.750813	0.668733	0.0483422	0.802031	0.96646	0.989789	0.143272	1
INPP5D	0	0	0	0	1	0	0	0	7.57553	0.138113	0.663361	0.302958	0.106798	0.802031	0.96646	0.989789	0.143366	1
LAMP1	0	0	0	0	1	0	0	0	22.8558	0.522958	0.843718	0.799747	0.040517	0.802031	0.96646	0.989789	0.143531	1
PPAP2C	1	0	0	0	1	0	0	0	22.3794	0.50226	0.854151	0.785076	0.0413152	0.802031	0.96646	0.989789	0.143641	1
ITIH5	4	1	0	0	1	0.318668	0	0	12.7579	0.277686	0.493166	0.473165	0.0686459	0.802031	0.96646	0.989789	0.143796	1
CCDC33	0	1	0	1	1	1.05478	10.8211	10.8211	5.27367	0.95784	0.0859937	0.228709	0.142029	0.961765	0.96646	0.989789	0.143805	1
CRIPAK	1	4	0	0	1	3.58788	0	0	5.56685	0.124496	0.627051	0.238592	0.136288	0.802031	0.96646	0.989789	0.14392	1
DNAAF1	1	0	0	0	1	0	0	0	14.9257	0.286341	0.778504	0.544477	0.0597362	0.802031	0.96646	0.989789	0.143947	1
KIF26A	0	0	0	0	0	0	0	0	0	0.0104934	0.582951	0.0325388	1	0.802031	0.96646	0.989789	0.143995	1
MUC6	9	18	1	0	4	1.48722	1.40092	1.40092	5.59851	0.334378	0.76057	0.62553	0.0520795	0.802031	0.96646	0.989789	0.144126	1
ELAVL3	0	0	0	0	1	0	0	0	20.8462	0.455519	0.847267	0.743051	0.0441124	0.802031	0.96646	0.989789	0.144812	1
TRHDE	1	1	0	0	1	1.80553	0	0	22.5507	0.602407	0.687461	0.799353	0.0410246	0.802031	0.96646	0.989789	0.144865	1
KANK1	1	5	1	0	0	8.43087	26.1458	26.1458	0	0.0245902	0.04192	0.0328202	1	0.802031	0.96646	0.989789	0.144957	1
KCNK4	0	0	0	0	1	0	0	0	18.8992	0.39853	0.809384	0.680129	0.0482624	0.802031	0.96646	0.989789	0.144972	1
USP28	0	0	0	0	1	0	0	0	15.7634	0.326252	0.712908	0.577207	0.0568841	0.802031	0.96646	0.989789	0.145004	1
CD109	0	0	0	0	1	0	0	0	14.098	0.28119	0.711291	0.522485	0.0628499	0.802031	0.96646	0.989789	0.145018	1
C20orf141	0	0	0	0	1	0	0	0	25.8913	0.687988	0.910297	0.916693	0.0360765	0.802031	0.96646	0.989789	0.145814	1
PPP1R16B	0	0	0	0	1	0	0	0	16.5159	0.339499	0.767205	0.606544	0.0545453	0.802031	0.96646	0.989789	0.145858	1
ZNF768	0	0	1	0	0	0	62.7218	62.7218	0	0.47782	0.0120106	0.0331547	1	0.802031	0.96646	0.989789	0.146099	1
TUBGCP5	0	0	0	0	1	0	0	0	16.6204	0.354522	0.722655	0.611657	0.0542356	0.802031	0.96646	0.989789	0.146163	1
FXR2	0	0	0	0	1	0	0	0	18.5653	0.39667	0.804247	0.677114	0.0490538	0.802031	0.96646	0.989789	0.146304	1
HSP90AB1	0	0	0	0	1	0	0	0	21.1015	0.47678	0.848833	0.762407	0.0436206	0.802031	0.96646	0.989789	0.146446	1
CD200	0	2	0	0	0	17.1596	0	0	0	0.00955225	0.854033	0.0332965	1	0.802031	0.96646	0.989789	0.146581	1
HMGXB4	0	1	0	1	0	3.68058	55.5286	55.5286	0	0.283647	0.0137511	0.0333263	1	0.802031	0.96646	0.989789	0.146683	1
KRT76	1	2	0	0	1	3.23943	0	0	12.4952	0.251389	0.763973	0.478822	0.0699097	0.802031	0.96646	0.989789	0.147186	1
LY6E	0	2	0	0	0	17.6757	0	0	0	0.00941636	0.893196	0.0335074	1	0.802031	0.96646	0.989789	0.147298	1
KANSL1	0	0	0	0	1	0	0	0	16.3065	0.335348	0.792901	0.607421	0.0551765	0.802031	0.96646	0.989789	0.147325	1
NXPH4	0	3	0	0	0	10.3392	0	0	0	0.00981333	0.847479	0.0337566	1	0.802031	0.96646	0.989789	0.148144	1
MCF2L2	0	0	0	0	1	0	0	0	12.3677	0.252067	0.692156	0.479847	0.07054	0.802031	0.96646	0.989789	0.148455	1
PCDHGA1	0	0	1	0	0	0	11.8665	11.8665	0	0.0559249	0.0775281	0.0338731	1	0.802031	0.96646	0.989789	0.148538	1
SYT6	1	0	0	0	1	0	0	0	17.1571	0.365356	0.802826	0.643474	0.0526993	0.802031	0.96646	0.989789	0.148665	1
EEPD1	0	0	0	0	1	0	0	0	18.9981	0.425199	0.805907	0.706002	0.0480326	0.802031	0.96646	0.989789	0.148667	1
SNX19	0	0	0	0	1	0	0	0	16.7608	0.355698	0.801949	0.632566	0.053825	0.802031	0.96646	0.989789	0.149129	1
TMC3	0	0	0	0	1	0	0	0	11.8758	0.244135	0.685881	0.467633	0.0730836	0.802031	0.96646	0.989789	0.149563	1
OR7D4	1	1	0	0	1	1.61462	0	0	24.2018	0.657249	0.853019	0.890828	0.03842	0.802031	0.96646	0.989789	0.14973	1
SPDYC	0	0	0	0	1	0	0	0	19.1418	0.440887	0.797613	0.71902	0.0477029	0.802031	0.96646	0.989789	0.149978	1
SPIRE1	3	3	0	0	1	1.40155	0	0	19.9162	0.699874	0.548626	0.745674	0.0460016	0.802367	0.96646	0.989789	0.149988	1
CCP110	1	1	0	0	1	2.64205	0	0	20.3311	0.511321	0.788716	0.760692	0.045139	0.802031	0.96646	0.989789	0.150105	1
NBN	0	1	1	0	0	5.36791	46.6123	46.6123	0	0.187969	0.0167095	0.0344733	1	0.802031	0.96646	0.989789	0.150565	1
SF3B2	1	0	0	0	1	0	0	0	13.8667	0.286234	0.761782	0.540873	0.0637791	0.802031	0.96646	0.989789	0.150642	1
IFNA1	0	2	0	0	0	17.1304	0	0	0	0.00974138	0.89585	0.0346076	1	0.802031	0.96646	0.989789	0.151016	1
PDCD1LG2	0	2	0	0	0	17.0399	0	0	0	0.00990707	0.868851	0.0346583	1	0.802031	0.96646	0.989789	0.151187	1
TGM7	1	0	0	0	1	0	0	0	14.1204	0.304718	0.714387	0.552289	0.0627613	0.802031	0.96646	0.989789	0.151201	1
ACKR2	0	0	0	0	1	0	0	0	15.2764	0.325808	0.780861	0.593665	0.058508	0.802031	0.96646	0.989789	0.151442	1
DCHS1	0	0	0	0	0	0	0	0	0	0.0114751	0.56609	0.0347441	1	0.802031	0.96646	0.989789	0.151475	1
GTF3C1	0	0	0	0	1	0	0	0	4.07911	0.0873333	0.604515	0.202798	0.17158	0.802031	0.96646	0.989789	0.15165	1
CCT5	1	4	0	0	0	19.0312	0	0	0	0.0110791	0.848203	0.0348377	1	0.802031	0.96646	0.989789	0.15179	1
C19orf26	1	4	0	1	0	7.06752	38.671	38.671	0	0.0463568	0.0271272	0.0348542	1	0.802031	0.96646	0.989789	0.151845	1
SLC20A2	0	0	0	0	1	0	0	0	15.6549	0.339194	0.784619	0.610129	0.0572379	0.802031	0.96646	0.989789	0.152074	1
MIER1	0	1	1	0	0	5.80239	45.0662	45.0662	0	0.172483	0.0173497	0.0349358	1	0.802031	0.96646	0.989789	0.152119	1
ISOC2	1	0	0	0	1	0	0	0	22.5328	0.583305	0.883784	0.851169	0.0410549	0.802031	0.96646	0.989789	0.152149	1
TUBB2B	1	1	0	0	1	2.64674	0	0	18.5879	0.436444	0.822324	0.714576	0.0489993	0.802031	0.96646	0.989789	0.15238	1
APOB	0	1	0	0	0	0.178593	0	0	0	0.0164574	0.33011	0.0350528	1	0.802031	0.96646	0.989789	0.152511	1
DNAH6	1	1	0	0	1	0.282851	0	0	3.26829	0.110631	0.334046	0.175667	0.200021	0.802031	0.96646	0.989789	0.152793	1
ALDH18A1	1	0	0	0	1	0	0	0	15.6185	0.345922	0.767576	0.613942	0.0573578	0.802031	0.96646	0.989789	0.153052	1
OVOL1	0	0	1	0	0	0	61.7379	61.7379	0	0.519812	0.0122233	0.0352169	1	0.802031	0.96646	0.989789	0.153061	1
TRIM26	0	3	0	0	0	9.97237	0	0	0	0.0106051	0.812676	0.0352383	1	0.802031	0.96646	0.989789	0.153132	1
MYO10	3	3	0	0	2	1.13779	0	0	8.18671	0.883142	0.44841	0.718906	0.0490272	0.897391	0.96646	0.989789	0.153158	1
CTD-3088G3.8	1	0	0	0	1	0	0	0	12.2081	0.257372	0.721233	0.49407	0.0713458	0.802031	0.96646	0.989789	0.153171	1
HAUS3	0	2	0	0	0	17.5995	0	0	0	0.0101189	0.873252	0.0352808	1	0.802031	0.96646	0.989789	0.153275	1
ZBTB41	0	1	1	0	0	4.64913	49.0516	49.0516	0	0.220126	0.0157863	0.0352974	1	0.802031	0.96646	0.989789	0.15333	1
GOLGA4	0	2	0	0	1	2.8957	0	0	9.67947	0.201114	0.678428	0.405317	0.0871177	0.802031	0.96646	0.989789	0.153373	1
FAM179A	0	0	0	0	1	0	0	0	6.81226	0.135978	0.689173	0.303785	0.116352	0.802031	0.96646	0.989789	0.153492	1
FREM2	1	0	0	0	0	0	0	0	0	0.0123115	0.520318	0.0354597	1	0.802031	0.96646	0.989789	0.153872	1
GLTPD1	0	0	0	0	1	0	0	0	22.8663	0.621114	0.909517	0.879316	0.0404998	0.802031	0.96646	0.989789	0.154381	1
ATG2A	0	0	0	0	1	0	0	0	2.98717	0.069427	0.603616	0.168125	0.212293	0.802031	0.96646	0.989789	0.154647	1
ADAMTSL5	1	2	0	0	1	4.38076	0	0	8.49002	0.187403	0.723965	0.367381	0.0972433	0.802031	0.96646	0.989789	0.154758	1
TMEM253	0	2	0	0	0	16.867	0	0	0	0.0102751	0.869249	0.035789	1	0.802031	0.96646	0.989789	0.154971	1
PDCL2	0	1	1	0	0	5.98423	42.637	42.637	0	0.166689	0.0184558	0.0358226	1	0.802031	0.96646	0.989789	0.155082	1
STAB2	2	8	0	1	1	3.18242	3.97022	3.97022	4.04596	0.0896417	0.275684	0.208451	0.17258	0.802031	0.96646	0.989789	0.155588	1
MGRN1	1	2	0	0	1	3.97346	0	0	10.1317	0.211245	0.810502	0.431535	0.0838021	0.802031	0.96646	0.989789	0.156216	1
FRMPD3	0	0	0	0	1	0	0	0	8.31842	0.171733	0.710089	0.366789	0.0989029	0.802031	0.96646	0.989789	0.156591	1
CSE1L	0	0	0	0	1	0	0	0	17.0633	0.413844	0.774402	0.687329	0.0529614	0.802031	0.96646	0.989789	0.157006	1
CELSR2	0	0	0	0	0	0	0	0	0	0.0128493	0.509311	0.036421	1	0.802031	0.96646	0.989789	0.157069	1
COLGALT2	0	2	1	0	0	5.95862	23.1373	23.1373	0	0.0574945	0.0365913	0.036429	1	0.802031	0.96646	0.989789	0.157096	1
CENPP	0	0	1	0	0	0	65.7614	65.7614	0	0.639024	0.0113961	0.0364705	1	0.802031	0.96646	0.989789	0.157234	1
IL3RA	0	0	0	0	1	0	0	0	17.9503	0.455789	0.755919	0.721502	0.0505819	0.802031	0.96646	0.989789	0.157314	1
COL6A5	0	5	0	2	0	2.18999	9.71659	9.71659	0	0.129621	0.0189405	0.0366645	1	0.802031	0.96646	0.989789	0.157876	1
FANCD2	0	0	0	0	1	0	0	0	10.779	0.244125	0.667618	0.462777	0.079475	0.802031	0.96646	0.989789	0.158254	1
PCDHB16	7	4	0	0	1	0.537289	0	0	11.1985	0.324488	0.415489	0.47847	0.0769023	0.802031	0.96646	0.989789	0.158308	1
USP10	0	0	0	0	1	0	0	0	17.0547	0.413395	0.807817	0.694828	0.0529855	0.802031	0.96646	0.989789	0.158375	1
CLIC2	0	2	0	0	0	17.1812	0	0	0	0.0104746	0.895657	0.0368391	1	0.802031	0.96646	0.989789	0.158452	1
ZNF774	3	5	2	0	0	3.48817	13.4573	13.4573	0	0.101495	0.0185798	0.0368486	1	0.802031	0.96646	0.989789	0.158484	1
ZNF77	0	4	0	0	0	7.78689	0	0	0	0.012071	0.75749	0.0368569	1	0.802031	0.96646	0.989789	0.158511	1
WNT2	0	1	0	1	0	5.35201	40.1974	40.1974	0	0.188585	0.0197104	0.0368696	1	0.802031	0.96646	0.989789	0.158553	1
OCSTAMP	1	0	0	0	1	0	0	0	13.8118	0.313742	0.770006	0.576854	0.0640038	0.802031	0.96646	0.989789	0.158722	1
CA9	3	1	0	0	1	0.551558	0	0	19.508	0.608858	0.608946	0.788981	0.046883	0.802031	0.96646	0.989789	0.158949	1
CGB7	1	3	0	0	0	26.1424	0	0	0	0.0108304	0.908879	0.0371141	1	0.802031	0.96646	0.989789	0.159359	1
RP11-438J1.1	0	1	0	0	1	2.40035	0	0	17.6029	0.444578	0.80839	0.724971	0.0514879	0.802031	0.96646	0.989789	0.16006	1
KCNAB2	0	3	0	0	0	9.32262	0	0	0	0.0118324	0.766307	0.0373878	1	0.802031	0.96646	0.989789	0.16026	1
ANAPC4	0	3	0	0	0	10.446	0	0	0	0.0124074	0.757933	0.0374581	1	0.802031	0.96646	0.989789	0.16049	1
PTEN	0	2	0	0	0	17.0459	0	0	0	0.0108177	0.876613	0.0375149	1	0.802031	0.96646	0.989789	0.160677	1
GOLPH3	0	2	0	0	0	16.6547	0	0	0	0.0107995	0.876419	0.0375246	1	0.802031	0.96646	0.989789	0.160709	1
KDELC2	0	1	1	0	0	4.48799	43.5881	43.5881	0	0.228778	0.0180071	0.0375989	1	0.802031	0.96646	0.989789	0.160953	1
BRIP1	0	3	1	0	0	5.77754	19.904	19.904	0	0.0376619	0.0433341	0.0377688	1	0.802031	0.96646	0.989789	0.16151	1
CLDN6	0	2	0	0	0	15.7341	0	0	0	0.010861	0.872664	0.0377984	1	0.802031	0.96646	0.989789	0.161607	1
TPSD1	0	2	1	0	0	4.79509	24.2991	24.2991	0	0.0806682	0.0346328	0.037891	1	0.802031	0.96646	0.989789	0.16191	1
GLTSCR1	2	3	0	0	2	1.77496	0	0	7.84129	0.509731	0.704186	0.729626	0.0519582	0.802031	0.96646	0.989789	0.161972	1
EGR3	1	5	0	0	0	12.9727	0	0	0	0.011413	0.875372	0.0379118	1	0.802031	0.96646	0.989789	0.161978	1
UBR1	0	0	0	0	1	0	0	0	10.0947	0.23799	0.655769	0.451318	0.0840642	0.802031	0.96646	0.989789	0.162069	1
MYBPC2	1	0	0	0	1	0	0	0	5.41685	0.123752	0.633359	0.272979	0.139165	0.802031	0.96646	0.989789	0.162231	1
WDR25	2	2	0	0	1	2.07653	0	0	16.985	0.513347	0.685108	0.714737	0.0531824	0.802031	0.96646	0.989789	0.162304	1
FAR1	0	0	1	0	0	0	62.1982	62.1982	0	0.622243	0.0121229	0.0380914	1	0.802031	0.96646	0.989789	0.162565	1
ZNF106	2	5	0	0	1	2.72361	0	0	8.57706	0.27231	0.577553	0.395514	0.0964228	0.802031	0.96646	0.989789	0.162713	1
TALDO1	0	2	0	0	0	15.9743	0	0	0	0.0110058	0.870624	0.0381414	1	0.802031	0.96646	0.989789	0.162729	1
CPAMD8	0	0	0	0	0	0	0	0	0	0.0148666	0.439871	0.0382193	1	0.802031	0.96646	0.989789	0.162983	1
CAGE1	0	1	0	0	1	2.2045	0	0	17.6003	0.484716	0.752016	0.745247	0.0514947	0.802031	0.96646	0.989789	0.163495	1
OR6C3	1	3	0	0	0	24.2663	0	0	0	0.0111066	0.918453	0.0384081	1	0.802031	0.96646	0.989789	0.163599	1
HTR3D	1	1	0	0	1	2.57488	0	0	16.5774	0.452175	0.759107	0.708552	0.0543627	0.802031	0.96646	0.989789	0.163959	1
ATRAID	0	2	0	0	0	16.1104	0	0	0	0.011191	0.868854	0.0386212	1	0.802031	0.96646	0.989789	0.164293	1
EPO	1	2	1	0	0	13.0115	53.0144	53.0144	0	0.0586834	0.0276284	0.0386451	1	0.802031	0.96646	0.989789	0.164371	1
TTL	0	0	1	0	0	0	60.0115	60.0115	0	0.598672	0.0126144	0.0387858	1	0.802031	0.96646	0.989789	0.164828	1
PCDHB17	4	7	0	0	1	1.74086	0	0	11.9396	0.394991	0.541707	0.533522	0.0727432	0.802031	0.96646	0.989789	0.164907	1
HK3	3	1	1	0	1	0.491334	5.49328	5.49328	5.92378	0.539205	0.217068	0.299736	0.129901	0.802031	0.96646	0.989789	0.165316	1
RNASE9	2	4	0	0	0	10.1022	0	0	0	0.0117548	0.832066	0.0389589	1	0.802031	0.96646	0.989789	0.16539	1
TULP1	0	0	0	0	1	0	0	0	13.0441	0.313441	0.781667	0.578992	0.0673199	0.802031	0.96646	0.989789	0.165451	1
IDH2	0	0	0	0	1	0	0	0	18.4429	0.518415	0.820788	0.791219	0.0493506	0.802031	0.96646	0.989789	0.165676	1
GPR89A	0	0	1	0	0	0	61.7403	61.7403	0	0.649203	0.0122227	0.0390627	1	0.802031	0.96646	0.989789	0.165727	1
CCL26	1	2	0	0	0	42.1385	0	0	0	0.0114667	0.904772	0.0390805	1	0.802031	0.96646	0.989789	0.165785	1
HPS4	0	0	0	0	1	0	0	0	16.3055	0.426974	0.811041	0.708857	0.0551798	0.802031	0.96646	0.989789	0.165895	1
ITGB4	1	0	0	0	1	0	0	0	2.19998	0.0633687	0.57677	0.15271	0.256817	0.802031	0.96646	0.989789	0.166231	1
CCDC108	0	0	0	0	0	0	0	0	0	0.0155326	0.430349	0.0392245	1	0.802031	0.96646	0.989789	0.166251	1
PLEKHO2	1	0	0	0	1	0	0	0	17.327	0.468217	0.830577	0.751277	0.0522308	0.802031	0.96646	0.989789	0.166301	1
ITM2C	0	0	0	1	0	0	56.4978	56.4978	0	0.544213	0.0134891	0.0393289	1	0.802031	0.96646	0.989789	0.166589	1
NGDN	0	2	0	0	0	16.356	0	0	0	0.0114439	0.870662	0.03935	1	0.802031	0.96646	0.989789	0.166657	1
TNFRSF14	1	1	0	0	1	3.42362	0	0	14.9041	0.388295	0.816542	0.658935	0.0598133	0.802031	0.96646	0.989789	0.166861	1
OTUB1	0	0	0	1	0	0	57.1655	57.1655	0	0.560217	0.0133141	0.0394347	1	0.802031	0.96646	0.989789	0.166931	1
ZNF556	4	5	1	0	1	1.25882	3.00081	3.00081	15.521	0.744665	0.387237	0.685261	0.057681	0.811569	0.96646	0.989789	0.167228	1
SLC9A3R2	1	1	0	0	1	4.27388	0	0	13.6137	0.34474	0.828496	0.611291	0.0648277	0.802031	0.96646	0.989789	0.167558	1
FLYWCH1	1	0	0	0	1	0	0	0	8.63653	0.200998	0.71962	0.413961	0.0958701	0.802031	0.96646	0.989789	0.167745	1
OSGEPL1	1	0	1	0	0	0	81.8902	81.8902	0	0.539595	0.0212693	0.0398002	1	0.802031	0.96646	0.989789	0.168111	1
MMP2	0	0	0	0	1	0	0	0	16.5713	0.454682	0.804312	0.73332	0.0543807	0.802031	0.96646	0.989789	0.168364	1
GLB1L3	0	1	0	0	1	1.9088	0	0	17.8945	0.55941	0.715286	0.789078	0.0507251	0.802031	0.96646	0.989789	0.168839	1
CTNND1	0	0	0	0	1	0	0	0	14.428	0.377659	0.77427	0.650328	0.0615702	0.802031	0.96646	0.989789	0.168886	1
EXOSC9	0	0	1	0	0	0	58.1682	58.1682	0	0.60461	0.0130593	0.0401722	1	0.802031	0.96646	0.989789	0.169309	1
RASGRP2	0	0	0	0	1	0	0	0	14.1565	0.369976	0.774381	0.642136	0.0626194	0.802031	0.96646	0.989789	0.169431	1
ALDH4A1	1	0	0	0	1	0	0	0	15.3588	0.415712	0.784537	0.691716	0.0582266	0.802031	0.96646	0.989789	0.169644	1
PPIL2	1	0	0	0	1	0	0	0	15.094	0.403691	0.791626	0.681437	0.0591403	0.802031	0.96646	0.989789	0.169721	1
TRAK1	1	0	0	0	1	0	0	0	10.8815	0.26103	0.783978	0.512109	0.0788303	0.802031	0.96646	0.989789	0.169943	1
SPTBN1	0	0	0	0	1	0	0	0	5.40386	0.139371	0.589812	0.290031	0.13942	0.802031	0.96646	0.989789	0.170157	1
ATP1A4	4	2	1	0	1	0.677474	3.16014	3.16014	11.2995	0.660614	0.367784	0.530025	0.0763076	0.802031	0.96646	0.989789	0.170185	1
ROBO4	5	8	0	2	1	1.54593	3.86962	3.86962	6.75612	0.459271	0.154487	0.345777	0.117123	0.802031	0.96646	0.989789	0.170356	1
MYOF	0	0	0	0	1	0	0	0	5.55682	0.143166	0.597424	0.297826	0.136476	0.802031	0.96646	0.989789	0.17083	1
FAM227A	0	1	0	0	1	2.31867	0	0	15.8342	0.460552	0.736172	0.719617	0.0566555	0.802031	0.96646	0.989789	0.171227	1
GALNT14	0	1	0	0	1	2.07192	0	0	16.6181	0.515821	0.701804	0.752449	0.0542424	0.802031	0.96646	0.989789	0.171369	1
RANGAP1	0	1	0	0	1	3.34549	0	0	12.5766	0.314174	0.834772	0.58962	0.0695133	0.802031	0.96646	0.989789	0.171918	1
WDR86	0	0	0	0	1	0	0	0	11.9116	0.30284	0.766145	0.562675	0.0728923	0.802031	0.96646	0.989789	0.172008	1
ABL2	0	0	0	0	1	0	0	0	12.0737	0.309102	0.768563	0.570897	0.0720385	0.802031	0.96646	0.989789	0.172365	1
LRRC56	3	4	0	1	1	1.74118	6.15674	6.15674	7.99309	0.496584	0.192403	0.402674	0.102211	0.802031	0.96646	0.989789	0.172465	1
RLTPR	2	5	0	0	1	3.52604	0	0	4.95491	0.160138	0.621849	0.278612	0.148856	0.802031	0.96646	0.989789	0.17347	1
CCDC96	0	0	0	0	1	0	0	0	14.8624	0.402773	0.85092	0.69234	0.0599631	0.802031	0.96646	0.989789	0.173603	1
PLCB2	1	0	0	0	1	0	0	0	5.82554	0.147741	0.646328	0.315691	0.131598	0.802031	0.96646	0.989789	0.173696	1
SOS1	0	1	0	0	1	1.97643	0	0	17.1921	0.540556	0.755732	0.790062	0.052602	0.802031	0.96646	0.989789	0.173743	1
EPAS1	1	0	0	0	1	0	0	0	11.7719	0.305394	0.762596	0.565033	0.0736441	0.802031	0.96646	0.989789	0.17391	1
ZFHX2	1	0	0	0	0	0	0	0	0	0.0138124	0.590059	0.0417479	1	0.802031	0.96646	0.989789	0.174344	1
PSKH1	1	0	0	0	1	0	0	0	17.4328	0.519294	0.883594	0.803831	0.0519435	0.802031	0.96646	0.989789	0.174362	1
TRIM55	0	3	0	0	0	9.72457	0	0	0	0.0128695	0.818995	0.0418425	1	0.802031	0.96646	0.989789	0.174644	1
RIC8A	0	0	0	0	1	0	0	0	15.7623	0.446754	0.852173	0.735798	0.0568876	0.802031	0.96646	0.989789	0.174692	1
CILP2	2	6	0	0	1	3.92561	0	0	3.59166	0.112513	0.670607	0.223286	0.187592	0.802031	0.96646	0.989789	0.174784	1
RGS8	0	2	0	0	0	14.9751	0	0	0	0.0125121	0.837558	0.0419276	1	0.802031	0.96646	0.989789	0.174914	1
ZSCAN12	0	1	1	0	0	4.45146	39.4684	39.4684	0	0.230827	0.0201175	0.0419416	1	0.802031	0.96646	0.989789	0.174959	1
SETD1B	1	5	0	0	1	2.99735	0	0	3.83178	0.103955	0.708041	0.23437	0.17934	0.802031	0.96646	0.989789	0.175244	1
AQP5	2	1	0	0	1	1.68442	0	0	19.1818	0.701334	0.773167	0.882987	0.047612	0.802367	0.96646	0.989789	0.175273	1
OR2T27	3	2	0	0	1	1.21705	0	0	20.2541	0.840067	0.757126	0.929803	0.0452967	0.864286	0.96646	0.989789	0.175514	1
LINC01101	2	4	1	0	0	6.67502	20.1893	20.1893	0	0.0392569	0.0597443	0.0421852	1	0.802031	0.96646	0.989789	0.17573	1
NDUFV3	0	0	1	0	0	0	47.9939	47.9939	0	0.460089	0.0161744	0.0422248	1	0.802031	0.96646	0.989789	0.175855	1
LPA	0	0	0	0	0	0	0	0	0	0.0167003	0.439252	0.0423021	1	0.802031	0.96646	0.989789	0.1761	1
PKHD1L1	0	0	0	0	0	0	0	0	0	0.0170607	0.425624	0.042323	1	0.802031	0.96646	0.989789	0.176166	1
ANK3	0	0	0	0	0	0	0	0	0	0.0152288	0.509529	0.0423233	1	0.802031	0.96646	0.989789	0.176167	1
HEG1	1	6	1	0	0	7.33303	21.1475	21.1475	0	0.0278925	0.0513742	0.0423384	1	0.802031	0.96646	0.989789	0.176215	1
GPR124	5	1	0	0	1	0.238032	0	0	4.94807	0.144407	0.435294	0.284292	0.14901	0.802031	0.96646	0.989789	0.176291	1
AGT	0	2	1	0	0	4.55894	21.2687	21.2687	0	0.0872527	0.0402218	0.0424031	1	0.802031	0.96646	0.989789	0.176419	1
NCOR2	0	0	0	0	0	0	0	0	0	0.0144978	0.559254	0.0424789	1	0.802031	0.96646	0.989789	0.176659	1
PSD4	0	0	0	0	1	0	0	0	8.03415	0.206357	0.697968	0.417406	0.101781	0.802031	0.96646	0.989789	0.176675	1
SMARCA4	1	0	0	0	1	0	0	0	3.69331	0.0995059	0.641005	0.230977	0.184005	0.802031	0.96646	0.989789	0.176729	1
PDE2A	2	1	1	0	1	0.926254	7.76779	7.76779	6.30043	0.954308	0.168144	0.344173	0.123787	0.958698	0.96646	0.989789	0.177054	1
ASAP2	1	2	0	0	1	3.34643	0	0	9.16157	0.253348	0.731225	0.467738	0.0912537	0.802031	0.96646	0.989789	0.177303	1
CTD-2368P22.1	2	2	0	0	1	1.27161	0	0	17.8207	0.831291	0.611327	0.839031	0.0509159	0.857717	0.96646	0.989789	0.17742	1
TIA1	0	2	0	0	0	15.4238	0	0	0	0.0131544	0.817775	0.0428623	1	0.802031	0.96646	0.989789	0.177868	1
ADAMTS16	10	7	1	0	1	0.528698	0.748216	0.748216	8.4397	0.200286	0.774474	0.440121	0.0977242	0.802031	0.96646	0.989789	0.178335	1
MRS2	0	0	0	1	0	0	52.1991	52.1991	0	0.559261	0.0147303	0.0430792	1	0.802031	0.96646	0.989789	0.178551	1
SLC25A41	0	3	0	0	0	8.74669	0	0	0	0.0134702	0.79288	0.0431668	1	0.802031	0.96646	0.989789	0.178826	1
C3orf83	0	2	0	0	0	15.1763	0	0	0	0.012621	0.87758	0.0431775	1	0.802031	0.96646	0.989789	0.17886	1
MPP2	1	0	0	0	1	0	0	0	13.2333	0.379514	0.769962	0.651229	0.0664708	0.802031	0.96646	0.989789	0.179206	1
CEND1	1	0	0	0	1	0	0	0	16.8432	0.518732	0.921416	0.808097	0.0535871	0.802031	0.96646	0.989789	0.179256	1
PLD4	2	0	0	0	1	0	0	0	9.20087	0.243474	0.649155	0.476362	0.090926	0.802031	0.96646	0.989789	0.179288	1
PLEKHM2	0	0	0	0	1	0	0	0	8.19313	0.216487	0.705809	0.433874	0.100151	0.802031	0.96646	0.989789	0.179725	1
DGCR14	2	1	0	0	1	1.2423	0	0	19.2275	0.871913	0.715237	0.917068	0.0475087	0.888858	0.96646	0.989789	0.180088	1
TAF1A	0	2	0	0	0	14.8777	0	0	0	0.0133255	0.818343	0.0435853	1	0.802031	0.96646	0.989789	0.18014	1
DNAJB8	1	1	1	0	0	3.69328	105.807	105.807	0	0.384984	0.0125131	0.0437497	1	0.802031	0.96646	0.989789	0.180654	1
LY86	0	2	0	0	0	15.1963	0	0	0	0.0129385	0.866645	0.0438282	1	0.802031	0.96646	0.989789	0.1809	1
MAP4K2	0	2	0	0	1	3.01499	0	0	6.98754	0.187001	0.684179	0.385477	0.114008	0.802031	0.96646	0.989789	0.181273	1
ADAMTS4	2	4	0	0	1	2.98188	0	0	7.71978	0.247938	0.655789	0.417988	0.105167	0.802031	0.96646	0.989789	0.181308	1
C11orf24	0	0	0	0	1	0	0	0	14.7707	0.437699	0.865216	0.729381	0.0602956	0.802031	0.96646	0.989789	0.181369	1
DCAF12	0	1	0	1	0	4.52835	36.9411	36.9411	0	0.226552	0.0216613	0.043999	1	0.802031	0.96646	0.989789	0.181434	1
SLC25A22	1	1	0	0	1	4.13524	0	0	11.2123	0.311709	0.815694	0.572904	0.0768203	0.802031	0.96646	0.989789	0.18147	1
C1orf110	0	2	0	0	0	15.242	0	0	0	0.0128297	0.897823	0.044203	1	0.802031	0.96646	0.989789	0.182071	1
BAZ1B	0	0	0	0	1	0	0	0	9.98735	0.276613	0.738813	0.523398	0.0848328	0.802031	0.96646	0.989789	0.182689	1
USP19	0	0	0	0	1	0	0	0	4.17352	0.11803	0.634121	0.263187	0.168796	0.802031	0.96646	0.989789	0.182762	1
PFKP	0	0	0	0	1	0	0	0	11.3748	0.327504	0.742695	0.586691	0.0758699	0.802031	0.96646	0.989789	0.183034	1
XPO6	0	0	0	0	1	0	0	0	11.6409	0.338246	0.740986	0.598598	0.0743638	0.802031	0.96646	0.989789	0.18304	1
CYP17A1	0	0	0	0	1	0	0	0	14.0081	0.426055	0.797105	0.704811	0.0632081	0.802031	0.96646	0.989789	0.183151	1
ANKLE1	0	0	0	0	1	0	0	0	11.9401	0.344292	0.772106	0.613158	0.0727406	0.802031	0.96646	0.989789	0.183312	1
TRRAP	0	0	0	0	0	0	0	0	0	0.0184949	0.416062	0.044823	1	0.802031	0.96646	0.989789	0.184	1
AGER	1	0	0	0	1	0	0	0	13.409	0.407417	0.78328	0.683186	0.0657019	0.802031	0.96646	0.989789	0.184197	1
KIF20B	1	1	0	0	1	2.12495	0	0	15.3929	0.566481	0.707902	0.772666	0.0581111	0.802031	0.96646	0.989789	0.18424	1
TUBA8	0	1	0	1	0	2.83265	42.6723	42.6723	0	0.374561	0.0184388	0.0449144	1	0.802031	0.96646	0.989789	0.184284	1
C11orf80	0	3	0	0	0	8.82721	0	0	0	0.0146643	0.770443	0.0452325	1	0.802031	0.96646	0.989789	0.18527	1
POLE	1	2	1	1	0	1.2936	12.6958	12.6958	0	0.727024	0.0129786	0.0452379	1	0.806552	0.96646	0.989789	0.185286	1
SPTA1	14	10	2	0	1	0.593006	0.660157	0.660157	8.01442	0.209136	0.564734	0.443818	0.101987	0.802031	0.96646	0.989789	0.185366	1
ZNF513	2	1	0	0	1	0.914158	0	0	19.2554	0.946468	0.763256	0.954878	0.0474456	0.95163	0.96646	0.989789	0.185493	1
DNAH1	5	1	0	0	0	0.19332	0	0	0	0.0245024	0.288815	0.0454144	1	0.802031	0.96646	0.989789	0.185832	1
ANKRD24	8	13	0	0	1	1.55305	0	0	5.24612	0.333742	0.311748	0.318916	0.142594	0.802031	0.96646	0.989789	0.186022	1
ZNF479	3	11	0	0	0	4.2607	0	0	0	0.0229529	0.548353	0.0455142	1	0.802031	0.96646	0.989789	0.186141	1
CCDC85B	0	2	0	0	0	14.7626	0	0	0	0.0131964	0.911813	0.0456146	1	0.802031	0.96646	0.989789	0.186451	1
PCNT	0	0	0	0	0	0	0	0	0	0.0175989	0.464675	0.0457242	1	0.802031	0.96646	0.989789	0.186789	1
SEMA4A	0	0	0	0	1	0	0	0	10.8688	0.320833	0.745045	0.579468	0.0789099	0.802031	0.96646	0.989789	0.186794	1
PPP1R13L	0	0	0	0	1	0	0	0	8.23246	0.225145	0.769557	0.459073	0.0997559	0.802031	0.96646	0.989789	0.187008	1
CARM1	0	1	0	0	1	3.04816	0	0	11.7916	0.346779	0.804752	0.623031	0.0735376	0.802031	0.96646	0.989789	0.187073	1
TP73	0	2	0	0	1	3.05644	0	0	6.83841	0.182431	0.777441	0.395026	0.115996	0.802031	0.96646	0.989789	0.187089	1
TREH	3	3	1	0	1	1.65279	3.16155	3.16155	12.2537	0.56573	0.380957	0.644524	0.0711136	0.802031	0.96646	0.989789	0.187129	1
MRPS30	0	0	1	0	0	0	49.8957	49.8957	0	0.583356	0.0154892	0.0459411	1	0.802031	0.96646	0.989789	0.187458	1
KLHL15	0	2	0	0	0	14.6128	0	0	0	0.0135231	0.879117	0.0459489	1	0.802031	0.96646	0.989789	0.187482	1
NOC4L	0	0	0	0	1	0	0	0	13.1106	0.410789	0.785767	0.687153	0.0670188	0.802031	0.96646	0.989789	0.1878	1
PEX11G	0	0	1	0	0	0	49.4289	49.4289	0	0.575816	0.0156522	0.046084	1	0.802031	0.96646	0.989789	0.187898	1
PLG	0	1	0	0	1	1.33918	0	0	17.445	0.780626	0.689547	0.888189	0.0519106	0.826795	0.96646	0.989789	0.187967	1
TAS2R4	0	2	0	0	0	14.1477	0	0	0	0.0134294	0.896161	0.0461186	1	0.802031	0.96646	0.989789	0.188004	1
SLC43A3	0	0	0	1	0	0	45.738	45.738	0	0.496855	0.0170659	0.0461611	1	0.802031	0.96646	0.989789	0.188135	1
CCDC102A	1	0	0	0	1	0	0	0	11.1721	0.330984	0.780108	0.5996	0.0770591	0.802031	0.96646	0.989789	0.188269	1
KDM5C	0	0	0	0	1	0	0	0	8.6602	0.248721	0.725484	0.483411	0.0956519	0.802031	0.96646	0.989789	0.188375	1
IFNA5	0	0	1	0	0	0	45.1483	45.1483	0	0.486791	0.0173146	0.0462401	1	0.802031	0.96646	0.989789	0.188378	1
EGR4	0	0	0	0	1	0	0	0	6.91046	0.183441	0.819708	0.402228	0.115027	0.802031	0.96646	0.989789	0.188461	1
TRAP1	1	0	0	0	1	0	0	0	11.7937	0.360346	0.768688	0.630282	0.0735257	0.802031	0.96646	0.989789	0.188691	1
NOP14	0	0	0	0	1	0	0	0	11.1404	0.334862	0.764668	0.60061	0.0772486	0.802031	0.96646	0.989789	0.188858	1
PLEKHG4B	1	4	0	0	1	2.37865	0	0	5.06975	0.168622	0.585896	0.317342	0.146321	0.802031	0.96646	0.989789	0.188973	1
MAGEC1	0	0	0	0	0	0	0	0	0	0.0161487	0.554622	0.0465207	1	0.802031	0.96646	0.989789	0.189239	1
GBA2	1	0	0	0	1	0	0	0	9.63698	0.293302	0.692158	0.532283	0.0874428	0.802031	0.96646	0.989789	0.189312	1
LANCL2	0	0	1	0	0	0	44.1623	44.1623	0	0.473764	0.0177462	0.0465556	1	0.802031	0.96646	0.989789	0.189347	1
PAQR4	0	2	0	0	0	14.0833	0	0	0	0.0136737	0.88218	0.0465695	1	0.802031	0.96646	0.989789	0.189389	1
WHSC1	1	0	0	0	1	0	0	0	7.45743	0.212336	0.722293	0.431336	0.108172	0.802031	0.96646	0.989789	0.189662	1
COL18A1	0	0	0	0	0	0	0	0	0	0.0161179	0.560379	0.046677	1	0.802031	0.96646	0.989789	0.189719	1
AC002398.9	0	1	0	0	0	56.9816	0	0	0	0.0133619	0.934253	0.0467154	1	0.802031	0.96646	0.989789	0.189837	1
PRPF6	0	0	0	0	1	0	0	0	8.46219	0.249381	0.707095	0.479994	0.0975086	0.802031	0.96646	0.989789	0.190106	1
DBH	2	3	0	0	1	2.68808	0	0	9.05738	0.32731	0.644034	0.509221	0.0921339	0.802031	0.96646	0.989789	0.190452	1
C2orf16	0	0	0	0	0	0	0	0	0	0.0165951	0.540031	0.0470244	1	0.802031	0.96646	0.989789	0.190782	1
ATF6B	0	1	0	0	1	1.99662	0	0	14.9115	0.535148	0.765074	0.78903	0.059787	0.802031	0.96646	0.989789	0.191238	1
TATDN2	0	1	0	0	1	1.95977	0	0	15.1674	0.545092	0.788916	0.80338	0.0588841	0.802031	0.96646	0.989789	0.191643	1
ATP8B3	6	4	2	0	1	0.871271	4.11945	4.11945	3.91906	0.834991	0.132253	0.26803	0.176521	0.86037	0.96646	0.989789	0.191663	1
MAZ	1	0	0	0	1	0	0	0	14.0914	0.462899	0.869449	0.753561	0.0628762	0.802031	0.96646	0.989789	0.191871	1
NR1H2	0	0	1	0	0	0	41.0209	41.0209	0	0.430518	0.0192692	0.0473982	1	0.802031	0.96646	0.989789	0.191923	1
SYT7	4	1	0	0	1	0.340045	0	0	8.47079	0.307505	0.454106	0.488158	0.0974265	0.802031	0.96646	0.989789	0.192415	1
TMEM82	0	0	0	0	1	0	0	0	12.8	0.413316	0.811334	0.69551	0.0684474	0.802031	0.96646	0.989789	0.192556	1
RAG1	2	0	1	0	0	0	12.1388	12.1388	0	0.117567	0.104276	0.0476211	1	0.802031	0.96646	0.989789	0.192603	1
ODF3	0	1	1	0	0	2.84253	41.0084	41.0084	0	0.373198	0.0192757	0.0477884	1	0.802031	0.96646	0.989789	0.193111	1
INSRR	1	1	0	1	1	0.720227	7.55041	7.55041	4.44832	0.728467	0.128702	0.296916	0.161192	0.806993	0.96646	0.989789	0.19333	1
SMG1	0	1	1	1	0	0.756192	11.1086	11.1086	0	0.769442	0.0146681	0.04791	1	0.82049	0.96646	0.989789	0.193481	1
RUSC1	1	0	0	0	1	0	0	0	9.72487	0.293749	0.776005	0.553409	0.0867731	0.802031	0.96646	0.989789	0.193818	1
UBXN6	1	0	0	1	0	0	60.5846	60.5846	0	0.541175	0.0233808	0.0480268	1	0.802031	0.96646	0.989789	0.193836	1
TNFRSF13B	0	3	0	0	0	8.7558	0	0	0	0.0148695	0.827498	0.0482219	1	0.802031	0.96646	0.989789	0.194428	1
SPSB2	1	0	1	0	0	0	65.9214	65.9214	0	0.561248	0.0234901	0.0482226	1	0.802031	0.96646	0.989789	0.19443	1
KCNJ4	1	0	0	0	1	0	0	0	8.51732	0.246366	0.818773	0.497507	0.0969845	0.802031	0.96646	0.989789	0.194514	1
TMEM184C	0	0	1	0	0	0	49.2049	49.2049	0	0.633901	0.0157316	0.0483292	1	0.802031	0.96646	0.989789	0.194753	1
CACNA1F	1	3	0	2	0	1.84642	11.6368	11.6368	0	0.337523	0.0147263	0.0483333	1	0.802031	0.96646	0.989789	0.194766	1
APOD	0	2	0	0	0	13.8588	0	0	0	0.014405	0.866447	0.0483548	1	0.802031	0.96646	0.989789	0.194831	1
GTPBP3	1	0	0	0	1	0	0	0	11.8276	0.381532	0.812518	0.662982	0.0733426	0.802031	0.96646	0.989789	0.195648	1
SUV420H2	2	0	0	0	1	0	0	0	8.5532	0.259382	0.691386	0.504487	0.0966463	0.802031	0.96646	0.989789	0.196047	1
ANKMY1	2	4	0	0	1	2.85462	0	0	7.20746	0.268386	0.647345	0.439492	0.1112	0.802031	0.96646	0.989789	0.196393	1
PRR14	2	2	0	0	1	1.86282	0	0	13.8066	0.5783	0.687293	0.763906	0.0640252	0.802031	0.96646	0.989789	0.196507	1
ELANE	0	3	0	0	0	7.99951	0	0	0	0.0149838	0.825115	0.0489606	1	0.802031	0.96646	0.989789	0.196662	1
RPAP1	1	6	0	0	0	5.51407	0	0	0	0.0197086	0.649496	0.0490608	1	0.802031	0.96646	0.989789	0.196964	1
PLAUR	0	2	0	0	0	13.6337	0	0	0	0.0147686	0.852179	0.0490633	1	0.802031	0.96646	0.989789	0.196972	1
KRT15	1	0	0	0	1	0	0	0	12.2671	0.409933	0.804981	0.690749	0.0710458	0.802031	0.96646	0.989789	0.197006	1
XRCC6	0	0	1	0	0	0	41.5069	41.5069	0	0.467167	0.0190175	0.0490808	1	0.802031	0.96646	0.989789	0.197024	1
TMEM232	0	3	0	0	0	8.84724	0	0	0	0.0164769	0.760376	0.0491266	1	0.802031	0.96646	0.989789	0.197163	1
CHL1	0	1	0	0	1	1.09162	0	0	16.6069	0.931148	0.661685	0.905313	0.0542755	0.938384	0.96646	0.989789	0.197192	1
SETD1A	0	4	0	0	1	2.42891	0	0	4.07867	0.128575	0.68682	0.286724	0.171593	0.802031	0.96646	0.989789	0.197384	1
ZBTB20	0	1	0	0	1	1.77201	0	0	15.4266	0.6014	0.813769	0.84858	0.0579972	0.802031	0.96646	0.989789	0.19743	1
KIF24	4	2	0	0	1	0.511029	0	0	9.99761	0.446677	0.412586	0.581229	0.0847587	0.802031	0.96646	0.989789	0.197577	1
PSMB11	0	0	0	0	1	0	0	0	10.9799	0.348746	0.830506	0.630075	0.0782219	0.802031	0.96646	0.989789	0.197641	1
GPAT2	2	2	0	0	1	2.65024	0	0	9.91569	0.382961	0.65188	0.578295	0.0853538	0.802031	0.96646	0.989789	0.197864	1
SLC17A4	0	3	0	0	0	8.27459	0	0	0	0.0164311	0.755128	0.0494966	1	0.802031	0.96646	0.989789	0.198276	1
DSCAML1	3	2	0	0	2	0.706137	0	0	6.02509	0.605013	0.490249	0.689542	0.0728668	0.802031	0.96646	0.989789	0.200519	1
FOXA2	2	3	0	0	1	2.70664	0	0	9.43749	0.323854	0.768438	0.568239	0.0890022	0.802031	0.96646	0.989789	0.201504	1
DCST1	2	2	0	0	1	2.32449	0	0	11.1145	0.450243	0.672724	0.654361	0.077404	0.802031	0.96646	0.989789	0.20173	1
STARD7	1	0	0	1	0	0	71.6197	71.6197	0	0.606666	0.0233126	0.0507848	1	0.802031	0.96646	0.989789	0.202131	1
INTS6	0	1	0	1	0	3.62378	36.6463	36.6463	0	0.288428	0.0218561	0.050869	1	0.802031	0.96646	0.989789	0.202382	1
ACVRL1	0	3	0	0	0	7.96465	0	0	0	0.0160147	0.802334	0.0509539	1	0.802031	0.96646	0.989789	0.202635	1
RP11-248J23.6	0	1	1	0	0	4.15638	33.9892	33.9892	0	0.24872	0.0237756	0.0509572	1	0.802031	0.96646	0.989789	0.202645	1
SYVN1	0	1	0	1	0	2.48529	39.8683	39.8683	0	0.429006	0.0198922	0.050978	1	0.802031	0.96646	0.989789	0.202707	1
SEC61A1	0	2	0	0	0	13.007	0	0	0	0.0154805	0.842908	0.0510037	1	0.802031	0.96646	0.989789	0.202783	1
TRPC1	0	3	0	0	0	8.70446	0	0	0	0.0168042	0.778705	0.0511056	1	0.802031	0.96646	0.989789	0.203087	1
TCF25	0	0	0	0	1	0	0	0	10.4202	0.353584	0.777687	0.62492	0.0818165	0.802031	0.96646	0.989789	0.203155	1
NLRP11	1	6	1	0	0	5.68724	11.1964	11.1964	0	0.0260329	0.0867104	0.0511506	1	0.802031	0.96646	0.989789	0.20322	1
RTL1	0	0	0	0	0	0	0	0	0	0.018725	0.517549	0.0511549	1	0.802031	0.96646	0.989789	0.203233	1
GPR123	0	0	0	0	0	0	0	0	0	0.0187708	0.516867	0.0512295	1	0.802031	0.96646	0.989789	0.203455	1
GAS8	0	0	0	1	0	0	39.4204	39.4204	0	0.46224	0.0201448	0.0513092	1	0.802031	0.96646	0.989789	0.203692	1
PDE4A	1	0	0	0	1	0	0	0	8.24095	0.267834	0.754193	0.515342	0.099671	0.802031	0.96646	0.989789	0.203856	1
TEX36	1	0	1	0	0	0	61.3135	61.3135	0	0.543988	0.0270726	0.0513938	1	0.802031	0.96646	0.989789	0.203943	1
KNDC1	0	0	0	0	0	0	0	0	0	0.0186061	0.529541	0.051472	1	0.802031	0.96646	0.989789	0.204175	1
XRCC3	0	0	0	0	1	0	0	0	13.4919	0.505859	0.852558	0.787744	0.0653451	0.802031	0.96646	0.989789	0.204184	1
GOLGA8O	0	2	0	0	0	13.3204	0	0	0	0.0156973	0.844031	0.0514877	1	0.802031	0.96646	0.989789	0.204221	1
NOTCH3	0	0	0	0	0	0	0	0	0	0.0185315	0.537142	0.0516621	1	0.802031	0.96646	0.989789	0.204739	1
RNASEH2A	0	2	0	0	0	13.1201	0	0	0	0.0155821	0.858982	0.0516944	1	0.802031	0.96646	0.989789	0.204834	1
TAS2R39	0	1	1	0	0	3.61292	33.2901	33.2901	0	0.289359	0.024335	0.0517059	1	0.802031	0.96646	0.989789	0.204868	1
ABHD4	0	2	0	0	0	13.1511	0	0	0	0.0158246	0.840044	0.0517817	1	0.802031	0.96646	0.989789	0.205093	1
TPK1	0	2	0	0	0	13.5201	0	0	0	0.0157989	0.848085	0.0518062	1	0.802031	0.96646	0.989789	0.205165	1
ILF3	0	0	0	0	1	0	0	0	8.94346	0.296751	0.777669	0.557534	0.093116	0.802031	0.96646	0.989789	0.205488	1
MTMR3	0	1	0	0	1	2.12262	0	0	12.8385	0.503508	0.75231	0.760661	0.0682669	0.802031	0.96646	0.989789	0.205526	1
WDR65	2	3	0	0	1	2.19971	0	0	9.13805	0.438054	0.574825	0.568734	0.0914509	0.802031	0.96646	0.989789	0.205772	1
FGFR3	3	0	1	0	0	0	5.5511	5.5511	0	0.0734482	0.214689	0.0520424	1	0.802031	0.96646	0.989789	0.205864	1
MYL5	1	0	0	1	0	0	67.9293	67.9293	0	0.61837	0.0226857	0.052115	1	0.802031	0.96646	0.989789	0.206079	1
SDIM1	1	3	0	0	0	23.0121	0	0	0	0.0161796	0.895833	0.052177	1	0.802031	0.96646	0.989789	0.206262	1
IFNA16	2	4	1	0	0	6.3099	17.8728	17.8728	0	0.0456637	0.0683248	0.0522324	1	0.802031	0.96646	0.989789	0.206425	1
MITF	0	3	0	0	0	8.59214	0	0	0	0.0163099	0.827929	0.0522535	1	0.802031	0.96646	0.989789	0.206487	1
PTGER1	0	0	0	1	0	0	32.2939	32.2939	0	0.346153	0.0251768	0.0523608	1	0.802031	0.96646	0.989789	0.206804	1
DOC2A	0	1	0	0	1	2.51473	0	0	11.6169	0.42384	0.802673	0.703953	0.0744975	0.802031	0.96646	0.989789	0.207046	1
TDRD1	0	1	0	0	1	1.41406	0	0	14.7778	0.743242	0.686107	0.873441	0.0602695	0.811349	0.96646	0.989789	0.207632	1
PPM1N	0	0	0	0	1	0	0	0	9.70428	0.334403	0.791098	0.605944	0.086929	0.802031	0.96646	0.989789	0.207727	1
ALDH1B1	4	2	2	0	0	0.74108	10.7642	10.7642	0	0.736056	0.0245464	0.0527534	1	0.809156	0.96646	0.989789	0.207961	1
B4GALNT4	3	7	0	0	1	2.64514	0	0	3.39516	0.173115	0.531758	0.271056	0.194948	0.802031	0.96646	0.989789	0.208221	1
FERMT3	0	0	0	0	1	0	0	0	9.7385	0.344782	0.756392	0.609935	0.0866701	0.802031	0.96646	0.989789	0.208283	1
FKBP10	0	1	0	0	1	2.47835	0	0	11.7249	0.430241	0.828294	0.715619	0.073901	0.802031	0.96646	0.989789	0.208348	1
PIGC	0	2	0	0	0	13.0595	0	0	0	0.0157918	0.882125	0.0528954	1	0.802031	0.96646	0.989789	0.208378	1
IQGAP3	0	0	0	0	1	0	0	0	5.14784	0.181743	0.634273	0.366114	0.144647	0.802031	0.96646	0.989789	0.20856	1
HRCT1	1	0	0	0	1	0	0	0	15.1153	0.653258	0.923306	0.899836	0.0590657	0.802031	0.96646	0.989789	0.209124	1
DNAAF3	0	0	0	0	1	0	0	0	10.1684	0.365799	0.778581	0.638604	0.0835441	0.802031	0.96646	0.989789	0.209717	1
FDPS	0	0	0	1	0	0	41.5701	41.5701	0	0.551392	0.0189852	0.0534584	1	0.802031	0.96646	0.989789	0.21003	1
NOL9	0	3	0	0	0	8.09099	0	0	0	0.0171609	0.794353	0.0534699	1	0.802031	0.96646	0.989789	0.210064	1
LILRB4	4	4	1	0	1	1.12414	3.3446	3.3446	10.155	0.875148	0.3474	0.640491	0.0836381	0.89107	0.96646	0.989789	0.210355	1
ADSSL1	0	0	0	0	1	0	0	0	11.4235	0.429447	0.802372	0.709298	0.0755898	0.802031	0.96646	0.989789	0.210491	1
CATX-2	0	1	0	0	0	49.6602	0	0	0	0.015571	0.973305	0.0536163	1	0.802031	0.976415	0.989789	0.210492	1
ALS2CL	0	0	0	0	1	0	0	0	4.9516	0.176757	0.644327	0.360989	0.14893	0.802031	0.96646	0.989789	0.210919	1
XIRP1	0	0	0	0	0	0	0	0	0	0.0189905	0.558111	0.053789	1	0.802031	0.96646	0.989789	0.210997	1
CYP4F12	0	4	0	0	0	5.24383	0	0	0	0.0192432	0.668139	0.0538954	1	0.802031	0.96646	0.989789	0.211308	1
PLIN2	0	2	0	0	0	12.7524	0	0	0	0.0164848	0.851026	0.0540912	1	0.802031	0.96646	0.989789	0.21188	1
IGF1R	0	2	0	0	1	2.3702	0	0	7.96659	0.285755	0.711832	0.528356	0.10249	0.802031	0.96646	0.989789	0.212055	1
GLI4	1	0	0	0	1	0	0	0	11.6139	0.441061	0.835477	0.727365	0.0745138	0.802031	0.96646	0.989789	0.212194	1
NARS2	0	0	1	0	0	0	39.0279	39.0279	0	0.502808	0.0203712	0.0542364	1	0.802031	0.96646	0.989789	0.212303	1
RP11-1055B8.7	0	0	0	0	0	0	0	0	0	0.0183652	0.605428	0.0542621	1	0.802031	0.96646	0.989789	0.212378	1
VPS9D1	0	0	0	0	1	0	0	0	10.7599	0.401338	0.809211	0.68297	0.0795961	0.802031	0.96646	0.989789	0.212668	1
SLC2A4	0	3	0	0	0	7.2828	0	0	0	0.0176593	0.771145	0.0546769	1	0.802031	0.96646	0.989789	0.213585	1
LZTR1	1	0	0	0	1	0	0	0	8.64257	0.315141	0.73743	0.570808	0.0958143	0.802031	0.96646	0.989789	0.213628	1
GNA11	0	0	0	0	1	0	0	0	12.3812	0.495663	0.841199	0.777107	0.0704727	0.802031	0.96646	0.989789	0.213841	1
TRPM6	1	3	0	0	1	2.13957	0	0	6.36567	0.28958	0.536463	0.446569	0.122786	0.802031	0.96646	0.989789	0.214037	1
SCAMP4	0	2	0	0	0	11.9552	0	0	0	0.0172509	0.81453	0.0553863	1	0.802031	0.96646	0.989789	0.215642	1
SCARF1	1	0	0	0	1	0	0	0	6.8607	0.243661	0.739222	0.479482	0.115694	0.802031	0.96646	0.989789	0.215894	1
PPFIBP2	1	1	0	0	1	1.91279	0	0	12.4615	0.577304	0.711563	0.791858	0.0700755	0.802031	0.96646	0.989789	0.215942	1
MCHR2	1	2	1	0	0	12.7195	38.2006	38.2006	0	0.0634747	0.0405272	0.0555139	1	0.802031	0.96646	0.989789	0.216011	1
ANKK1	5	3	0	1	1	0.87171	2.65282	2.65282	10.5111	0.854924	0.429197	0.683743	0.0812104	0.875292	0.96646	0.989789	0.216049	1
ZNF707	0	0	1	0	0	0	32.2019	32.2019	0	0.379375	0.0252573	0.0556072	1	0.802031	0.96646	0.989789	0.216281	1
SHROOM4	0	1	0	0	1	1.48524	0	0	14.1949	0.710542	0.758564	0.890382	0.0624689	0.803168	0.96646	0.989789	0.216321	1
BEST2	0	3	0	0	0	7.49358	0	0	0	0.0178948	0.787634	0.0557269	1	0.802031	0.96646	0.989789	0.216627	1
PKLR	4	2	0	0	1	0.78	0	0	12.3742	0.78018	0.51681	0.793415	0.0705077	0.826633	0.96646	0.989789	0.217247	1
EIF2AK1	0	0	1	0	0	0	36.2131	36.2131	0	0.469989	0.0221487	0.0562452	1	0.802031	0.96646	0.989789	0.218121	1
MASP2	3	2	0	0	1	0.918555	0	0	12.8744	0.930204	0.539153	0.828153	0.0680995	0.937765	0.96646	0.989789	0.218557	1
BRAT1	0	0	0	0	1	0	0	0	7.59566	0.281502	0.740616	0.530092	0.106567	0.802031	0.96646	0.989789	0.218826	1
CEP192	1	8	0	0	0	5.55956	0	0	0	0.0293657	0.597941	0.0565334	1	0.802031	0.96646	0.989789	0.21895	1
PLXND1	3	3	0	0	2	1.28488	0	0	6.08678	0.774904	0.558695	0.786335	0.0719593	0.823909	0.96646	0.989789	0.219095	1
IFNA2	1	3	0	0	0	16.6082	0	0	0	0.0182239	0.859092	0.0566631	1	0.802031	0.96646	0.989789	0.219322	1
CARS	0	3	0	0	0	7.53998	0	0	0	0.0186613	0.769781	0.0567365	1	0.802031	0.96646	0.989789	0.219533	1
RP11-1220K2.2	1	8	0	0	0	4.02802	0	0	0	0.0306498	0.51636	0.0569865	1	0.802031	0.96646	0.989789	0.22025	1
FECH	0	0	1	0	0	0	37.7594	37.7594	0	0.526145	0.0211373	0.057347	1	0.802031	0.96646	0.989789	0.221281	1
ZFHX4	0	0	0	0	0	0	0	0	0	0.0200806	0.578782	0.0574671	1	0.802031	0.96646	0.989789	0.221624	1
CHST3	0	0	0	0	1	0	0	0	9.28423	0.356917	0.822715	0.637975	0.0902388	0.802031	0.96646	0.989789	0.221919	1
PZP	2	2	0	0	1	1.33332	0	0	12.0653	0.798422	0.574898	0.798783	0.0720823	0.835605	0.96646	0.989789	0.221941	1
PLCD4	1	1	0	0	1	1.97021	0	0	11.6732	0.553929	0.706986	0.776219	0.0741853	0.802031	0.96646	0.989789	0.221958	1
SOGA2	3	7	0	0	1	2.31706	0	0	4.90686	0.242746	0.582065	0.385618	0.149943	0.802031	0.96646	0.989789	0.222634	1
MUC19	0	0	0	0	0	0	0	0	0	0.0203914	0.57214	0.0579258	1	0.802031	0.96646	0.989789	0.222933	1
OTOF	0	0	0	0	0	0	0	0	0	0.0227015	0.477023	0.0579351	1	0.802031	0.96646	0.989789	0.222959	1
OBSL1	0	0	0	0	0	0	0	0	0	0.0215212	0.521088	0.0579652	1	0.802031	0.96646	0.989789	0.223045	1
CD163	0	4	0	0	0	6.08836	0	0	0	0.0222003	0.680255	0.0581262	1	0.802031	0.96646	0.989789	0.223503	1
FAM189B	2	2	0	0	1	1.83825	0	0	11.7511	0.5865	0.7225	0.789418	0.0737577	0.802031	0.96646	0.989789	0.223786	1
PTPN2	0	2	0	0	0	12.5307	0	0	0	0.0183251	0.828543	0.058293	1	0.802031	0.96646	0.989789	0.223978	1
IZUMO3	3	5	2	0	0	3.43595	10.2362	10.2362	0	0.105763	0.0317851	0.0583061	1	0.802031	0.96646	0.989789	0.224015	1
MPDZ	1	7	0	0	0	6.53164	0	0	0	0.028429	0.63995	0.0584164	1	0.802031	0.96646	0.989789	0.224328	1
ARFGEF2	0	4	0	0	0	5.21795	0	0	0	0.0218224	0.65387	0.0585195	1	0.802031	0.96646	0.989789	0.224621	1
TNFRSF6B	0	2	0	0	0	12.2238	0	0	0	0.0176565	0.889014	0.0585601	1	0.802031	0.96646	0.989789	0.224736	1
WFS1	2	0	0	0	1	0	0	0	5.31391	0.201856	0.70316	0.417732	0.141213	0.802031	0.96646	0.989789	0.225952	1
SUN2	0	0	0	0	1	0	0	0	7.96711	0.321755	0.728735	0.576351	0.102485	0.802031	0.96646	0.989789	0.226173	1
B3GNT9	0	0	0	0	1	0	0	0	10.1212	0.413568	0.860018	0.704822	0.0838767	0.802031	0.96646	0.989789	0.226317	1
GDF11	1	1	1	0	0	4.69208	74.1819	74.1819	0	0.315578	0.0185154	0.0591701	1	0.802031	0.96646	0.989789	0.226464	1
TM4SF18	1	0	1	0	0	0	73.0736	73.0736	0	0.6796	0.0243687	0.0591859	1	0.802031	0.96646	0.989789	0.226509	1
NFKBIE	1	4	0	0	0	13.4573	0	0	0	0.0197429	0.846167	0.0592832	1	0.802031	0.96646	0.989789	0.226784	1
SOGA1	1	3	0	0	1	2.91625	0	0	4.52797	0.185905	0.712077	0.37279	0.159116	0.802031	0.96646	0.989789	0.226879	1
EXTL3	2	1	0	0	1	1.01306	0	0	13.8048	0.992268	0.702138	0.928182	0.0640325	0.993059	0.96646	0.989789	0.227209	1
FAM205A	3	11	0	0	0	3.78031	0	0	0	0.0385954	0.473112	0.0595807	1	0.802031	0.96646	0.989789	0.227624	1
NAV1	0	0	1	0	0	0	10.5766	10.5766	0	0.098654	0.0882292	0.0597982	1	0.802031	0.96646	0.989789	0.228237	1
MBD3	0	2	0	0	0	12.0672	0	0	0	0.018176	0.879724	0.0598259	1	0.802031	0.96646	0.989789	0.228315	1
ARRDC5	2	0	0	1	0	0	24.3237	24.3237	0	0.317945	0.0486342	0.05994	1	0.802031	0.96646	0.989789	0.228636	1
CDH13	0	0	1	0	0	0	24.2207	24.2207	0	0.279268	0.0347587	0.0599755	1	0.802031	0.96646	0.989789	0.228736	1
RP11-113D6.6	3	0	1	0	0	0	14.7061	14.7061	0	0.187385	0.0744819	0.0600005	1	0.802031	0.96646	0.989789	0.228806	1
TMEM63B	0	0	0	0	1	0	0	0	7.26044	0.293835	0.732478	0.543673	0.110544	0.802031	0.96646	0.989789	0.229085	1
POLRMT	6	2	0	0	1	0.429253	0	0	4.95136	0.283758	0.345716	0.403998	0.148936	0.802031	0.96646	0.989789	0.229282	1
RASSF7	1	1	0	0	1	3.57646	0	0	8.98273	0.377243	0.823774	0.648948	0.0927751	0.802031	0.96646	0.989789	0.229385	1
SCP2D1	0	0	1	0	0	0	34.1715	34.1715	0	0.480145	0.0236337	0.0602096	1	0.802031	0.96646	0.989789	0.229394	1
MYO9B	2	5	0	0	1	2.92523	0	0	2.8055	0.146252	0.60801	0.273104	0.221088	0.802031	0.96646	0.989789	0.229873	1
EPB41L4A-AS2	1	5	0	0	0	9.9251	0	0	0	0.0212432	0.804969	0.0604476	1	0.802031	0.96646	0.989789	0.230062	1
PCDHB8	4	4	2	0	0	1.03012	11.3824	11.3824	0	0.968253	0.0219702	0.0605461	1	0.971298	0.96646	0.989789	0.230339	1
JSRP1	0	3	0	0	0	7.53828	0	0	0	0.0193941	0.810282	0.0605537	1	0.802031	0.96646	0.989789	0.23036	1
NTF4	1	1	0	0	1	2.53645	0	0	10.6295	0.48153	0.824631	0.753662	0.0804341	0.802031	0.96646	0.989789	0.230546	1
EPHA2	4	2	1	0	1	0.689156	4.07511	4.07511	5.59535	0.674771	0.283809	0.446594	0.135755	0.802031	0.96646	0.989789	0.230566	1
SALL3	0	0	0	0	0	0	0	0	0	0.0196442	0.687859	0.0606689	1	0.802031	0.96646	0.989789	0.230683	1
ZNF320	1	5	0	0	0	10.9392	0	0	0	0.0234141	0.773099	0.0606821	1	0.802031	0.96646	0.989789	0.23072	1
SYNE1	2	4	0	0	1	0.576825	0	0	1.23521	0.225773	0.154403	0.174165	0.349221	0.802031	0.96646	0.989789	0.231112	1
PTX3	1	3	0	0	0	19.2479	0	0	0	0.0199626	0.865736	0.0609092	1	0.802031	0.96646	0.989789	0.231356	1
SLC4A11	0	2	0	0	1	2.76654	0	0	5.46194	0.218189	0.72625	0.44069	0.138288	0.802031	0.96646	0.989789	0.231447	1
SLC7A3	0	0	1	0	0	0	32.6507	32.6507	0	0.455684	0.024869	0.0611313	1	0.802031	0.96646	0.989789	0.231977	1
FAM187B	1	0	1	0	0	0	40.0455	40.0455	0	0.482273	0.0333594	0.0611361	1	0.802031	0.96646	0.989789	0.23199	1
FLOT1	0	0	1	0	0	0	35.9757	35.9757	0	0.544482	0.0223121	0.0611585	1	0.802031	0.96646	0.989789	0.232053	1
CD276	2	0	1	0	0	0	17.9614	17.9614	0	0.253767	0.0679542	0.0611588	1	0.802031	0.96646	0.989789	0.232054	1
TBC1D21	1	3	0	0	0	13.4992	0	0	0	0.0219319	0.78634	0.0614788	1	0.802031	0.96646	0.989789	0.232947	1
SLC9A1	0	0	0	0	1	0	0	0	8.12591	0.336403	0.799001	0.609897	0.100834	0.802031	0.96646	0.989789	0.233001	1
RXFP3	5	4	0	0	1	1.37397	0	0	9.97104	0.649357	0.540561	0.725464	0.0849508	0.802031	0.96646	0.989789	0.233365	1
RAB40C	1	1	1	0	0	5.42358	70.0776	70.0776	0	0.282625	0.0201629	0.0616673	1	0.802031	0.96646	0.989789	0.233472	1
PTCHD1	1	2	1	0	0	6.11805	42.0686	42.0686	0	0.131909	0.0280336	0.0618386	1	0.802031	0.96646	0.989789	0.23395	1
CEL	0	0	1	0	0	0	21.9395	21.9395	0	0.254999	0.0388427	0.0619318	1	0.802031	0.96646	0.989789	0.234209	1
AFP	0	2	0	0	0	11.8248	0	0	0	0.0194885	0.834198	0.0619809	1	0.802031	0.96646	0.989789	0.234345	1
FSTL3	0	2	0	0	0	11.8342	0	0	0	0.0190533	0.869203	0.0620273	1	0.802031	0.96646	0.989789	0.234474	1
SLCO1A2	0	0	1	0	0	0	26.7057	26.7057	0	0.341108	0.0311505	0.0623212	1	0.802031	0.96646	0.989789	0.235291	1
KIF18B	1	0	1	0	0	0	20.6758	20.6758	0	0.237792	0.048298	0.0624028	1	0.802031	0.96646	0.989789	0.235517	1
SFMBT2	0	1	0	0	1	1.19815	0	0	12.5935	0.860695	0.676511	0.902634	0.0694311	0.880191	0.96646	0.989789	0.23626	1
C22orf46	0	2	0	0	0	11.6913	0	0	0	0.0195151	0.849573	0.062699	1	0.802031	0.96646	0.989789	0.236338	1
ANKRD17	1	0	0	1	0	0	11.7939	11.7939	0	0.118748	0.0942453	0.062709	1	0.802031	0.96646	0.989789	0.236366	1
VPS45	0	1	0	1	0	3.90577	27.1133	27.1133	0	0.266055	0.0306259	0.0629293	1	0.802031	0.96646	0.989789	0.236976	1
RICTOR	0	4	0	0	0	5.73842	0	0	0	0.0237476	0.685195	0.0629507	1	0.802031	0.96646	0.989789	0.237035	1
MYO7B	0	0	0	0	0	0	0	0	0	0.026217	0.443074	0.0629773	1	0.802031	0.96646	0.989789	0.237108	1
GGT5	1	1	0	0	1	1.8884	0	0	10.8865	0.56603	0.734534	0.800296	0.0787993	0.802031	0.96646	0.989789	0.237345	1
LOXL2	0	3	0	0	0	7.01076	0	0	0	0.0214355	0.747625	0.0630857	1	0.802031	0.96646	0.989789	0.237408	1
ADARB1	0	0	0	1	0	0	22.7117	22.7117	0	0.274847	0.0373623	0.0630955	1	0.802031	0.96646	0.989789	0.237435	1
BAIAP2	0	1	0	0	1	2.92966	0	0	8.38403	0.361566	0.819466	0.642577	0.0982617	0.802031	0.96646	0.989789	0.23756	1
PTCHD2	0	0	0	0	0	0	0	0	0	0.0246619	0.490514	0.0632009	1	0.802031	0.96646	0.989789	0.237726	1
ZBTB3	0	3	0	0	0	7.84254	0	0	0	0.0200336	0.838438	0.0632133	1	0.802031	0.96646	0.989789	0.23776	1
AGRN	1	1	1	0	1	0.488911	7.98575	7.98575	1.74569	0.416711	0.120889	0.215959	0.292851	0.802031	0.96646	0.989789	0.237844	1
NBPF20	2	0	1	0	0	0	5.82168	5.82168	0	0.110737	0.226852	0.0635956	1	0.802031	0.96646	0.989789	0.238815	1
CES3	1	1	0	0	1	2.0505	0	0	10.3609	0.53336	0.739202	0.774014	0.0822169	0.802031	0.96646	0.989789	0.238929	1
DCAF4L2	7	8	1	0	1	1.14343	1.72618	1.72618	12.0635	0.801203	0.635183	0.884192	0.0720918	0.837076	0.96646	0.989789	0.239221	1
CNKSR2	0	0	1	0	0	0	31.269	31.269	0	0.455702	0.0261025	0.0637476	1	0.802031	0.96646	0.989789	0.239234	1
GNAI2	1	1	1	0	0	5.46609	62.1041	62.1041	0	0.267905	0.0215963	0.0638567	1	0.802031	0.96646	0.989789	0.239534	1
LOXHD1	0	0	0	0	0	0	0	0	0	0.0247467	0.498151	0.0639152	1	0.802031	0.96646	0.989789	0.239695	1
EPHB3	0	2	1	0	0	3.27713	19.6191	19.6191	0	0.160612	0.0440421	0.0643638	1	0.802031	0.96646	0.989789	0.240927	1
AFAP1	0	1	0	0	1	1.75098	0	0	11.1722	0.608361	0.755564	0.835486	0.0770588	0.802031	0.96646	0.989789	0.240975	1
TADA2A	0	2	0	0	0	11.6212	0	0	0	0.0203516	0.836888	0.0644525	1	0.802031	0.96646	0.989789	0.24117	1
PVR	0	2	0	0	0	11.1121	0	0	0	0.0203089	0.843153	0.0649117	1	0.802031	0.96646	0.989789	0.242428	1
AC008964.1	0	1	0	0	0	40.6176	0	0	0	0.0194829	0.946674	0.0651503	1	0.802031	0.96646	0.989789	0.243079	1
MLXIP	3	2	0	0	1	1.02923	0	0	11.5316	0.976325	0.602632	0.869627	0.0749752	0.978712	0.96646	0.989789	0.243217	1
RUSC2	1	6	1	0	0	4.75017	12.6902	12.6902	0	0.042112	0.0751214	0.0652803	1	0.802031	0.96646	0.989789	0.243435	1
ZNF518B	0	2	0	0	1	1.76344	0	0	9.06292	0.463527	0.698268	0.709055	0.0920866	0.802031	0.96646	0.989789	0.243473	1
DPEP3	2	1	0	0	1	0.965726	0	0	12.3139	0.979204	0.688895	0.922774	0.0708097	0.981305	0.96646	0.989789	0.243601	1
SLC18A2	0	0	1	0	0	0	28.4861	28.4861	0	0.407505	0.0289759	0.0653789	1	0.802031	0.96646	0.989789	0.243703	1
KIAA1211L	2	3	0	0	1	1.77094	0	0	9.92677	0.577584	0.700334	0.768233	0.0852728	0.802031	0.96646	0.989789	0.244059	1
FUT5	0	1	0	0	1	2.26167	0	0	9.49772	0.472335	0.769956	0.740069	0.0885256	0.802031	0.96646	0.989789	0.244075	1
C1orf167	4	1	0	0	1	0.259461	0	0	2.93708	0.19608	0.290175	0.305344	0.214645	0.802031	0.96646	0.989789	0.244144	1
GOLGA6L2	5	6	0	0	1	0.726954	0	0	6.63992	0.618549	0.294791	0.552502	0.118752	0.802031	0.96646	0.989789	0.244336	1
TRIOBP	4	8	1	0	2	1.45931	2.35721	2.35721	5.04383	0.555556	0.489407	0.729107	0.0900326	0.802031	0.96646	0.989789	0.244424	1
ARHGEF19	1	1	0	0	1	2.03523	0	0	10.1346	0.537511	0.763659	0.785796	0.0837816	0.802031	0.96646	0.989789	0.244947	1
G6PC	0	0	1	0	0	0	31.704	31.704	0	0.498032	0.0257018	0.0660365	1	0.802031	0.96646	0.989789	0.245494	1
SH2B3	0	1	0	1	0	2.13253	32.4915	32.4915	0	0.501165	0.0250054	0.0661985	1	0.802031	0.96646	0.989789	0.245934	1
WASF3	0	3	0	0	0	7.59804	0	0	0	0.021563	0.814061	0.0662302	1	0.802031	0.96646	0.989789	0.24602	1
WFDC10A	0	1	0	0	0	39.8147	0	0	0	0.0199221	0.931475	0.0663342	1	0.802031	0.96646	0.989789	0.246302	1
CAMTA2	0	4	0	0	0	5.31611	0	0	0	0.0234336	0.720366	0.0664223	1	0.802031	0.96646	0.989789	0.246541	1
SIAH2	0	2	0	0	0	11.3499	0	0	0	0.0202756	0.906356	0.0665448	1	0.802031	0.96646	0.989789	0.246873	1
FGFR1	2	2	0	0	1	1.761	0	0	9.71706	0.613378	0.656491	0.767439	0.0868321	0.802031	0.96646	0.989789	0.247127	1
THBS3	1	5	0	0	0	8.17537	0	0	0	0.0272551	0.720562	0.0666543	1	0.802031	0.96646	0.989789	0.24717	1
BAP1	0	1	1	0	0	2.3713	30.8627	30.8627	0	0.45014	0.0264877	0.0667406	1	0.802031	0.96646	0.989789	0.247404	1
DPYSL5	0	1	1	0	0	2.41721	30.2406	30.2406	0	0.441405	0.0270987	0.066781	1	0.802031	0.96646	0.989789	0.247513	1
HMG20B	0	2	0	0	0	10.9422	0	0	0	0.0208366	0.854822	0.0668006	1	0.802031	0.96646	0.989789	0.247566	1
CRMP1	1	0	1	0	0	0	22.2061	22.2061	0	0.28955	0.0488836	0.0668099	1	0.802031	0.96646	0.989789	0.247591	1
MYBBP1A	0	0	0	0	1	0	0	0	4.78644	0.220091	0.700166	0.437781	0.15274	0.802031	0.96646	0.989789	0.247744	1
KLHL26	3	2	0	0	1	1.37335	0	0	11.0733	0.745084	0.684246	0.862159	0.0776522	0.811654	0.96646	0.989789	0.247966	1
PPFIA4	2	3	0	0	1	2.28024	0	0	6.75547	0.416809	0.60371	0.572084	0.117132	0.802031	0.96646	0.989789	0.248131	1
ACTN1	1	4	0	0	0	8.54093	0	0	0	0.0259548	0.7296	0.067072	1	0.802031	0.96646	0.989789	0.2483	1
ANKS6	0	2	1	0	0	3.19177	20.3523	20.3523	0	0.168685	0.0422626	0.0670742	1	0.802031	0.96646	0.989789	0.248306	1
TENM4	0	0	0	0	0	0	0	0	0	0.0253291	0.528136	0.0672316	1	0.802031	0.96646	0.989789	0.248731	1
CCDC88C	1	4	0	0	1	2.39481	0	0	3.1199	0.168424	0.617377	0.326445	0.206311	0.802031	0.96646	0.989789	0.249048	1
SLC11A1	0	1	0	1	0	2.97923	26.4661	26.4661	0	0.355242	0.0314671	0.067552	1	0.802031	0.96646	0.989789	0.249595	1
LGR5	0	0	1	0	0	0	23.0278	23.0278	0	0.311853	0.0367867	0.0677769	1	0.802031	0.96646	0.989789	0.250201	1
LEUTX	0	2	0	0	0	11.3791	0	0	0	0.021445	0.846049	0.0678064	1	0.802031	0.96646	0.989789	0.25028	1
AGXT	3	2	0	0	1	1.15698	0	0	10.268	0.880811	0.55577	0.819016	0.0828523	0.895656	0.96646	0.989789	0.250417	1
SLC4A5	4	3	0	0	1	0.936169	0	0	8.90038	0.93426	0.424493	0.726358	0.093493	0.941004	0.96646	0.989789	0.250557	1
TRANK1	2	1	0	0	1	0.357763	0	0	3.52831	0.215435	0.470624	0.357895	0.189901	0.802031	0.96646	0.989789	0.250705	1
PDE1B	0	1	1	0	0	3.27948	26.0507	26.0507	0	0.320913	0.0320305	0.0680225	1	0.802031	0.96646	0.989789	0.250861	1
EQTN	0	2	0	0	0	11.4521	0	0	0	0.0213443	0.862425	0.0681297	1	0.802031	0.96646	0.989789	0.251149	1
SYT3	1	0	1	0	0	0	13.1888	13.1888	0	0.15104	0.0715099	0.0681496	1	0.802031	0.96646	0.989789	0.251203	1
MPPE1	0	2	0	0	0	10.7781	0	0	0	0.0218776	0.827451	0.0686038	1	0.802031	0.96646	0.989789	0.252421	1
PCDHB15	0	0	0	0	0	0	0	0	0	0.0236961	0.623777	0.0686546	1	0.802031	0.96646	0.989789	0.252557	1
CD72	1	3	0	0	0	15.8506	0	0	0	0.0247043	0.811741	0.0686811	1	0.802031	0.96646	0.989789	0.252628	1
SPEN	2	0	0	0	0	0	0	0	0	0.0245493	0.588794	0.0689885	1	0.802031	0.96646	0.989789	0.253451	1
EGFLAM	2	8	0	0	0	5.3905	0	0	0	0.0352352	0.60778	0.0689989	1	0.802031	0.96646	0.989789	0.253479	1
ARSB	0	1	1	0	0	2.98157	27.2677	27.2677	0	0.354948	0.0304315	0.0691134	1	0.802031	0.96646	0.989789	0.253785	1
OLFML1	0	0	0	1	0	0	30.3654	30.3654	0	0.502748	0.026974	0.0691967	1	0.802031	0.96646	0.989789	0.254007	1
ARHGAP27	0	0	0	0	1	0	0	0	5.59488	0.268893	0.732005	0.511794	0.135763	0.802031	0.96646	0.989789	0.254771	1
ARHGAP30	0	2	0	0	1	1.7224	0	0	8.64087	0.480725	0.707051	0.726709	0.09583	0.802031	0.96646	0.989789	0.255191	1
FAM186B	0	1	0	0	1	1.24402	0	0	11.0422	0.833134	0.685772	0.901186	0.0778407	0.85909	0.96646	0.989789	0.256544	1
AP2A1	0	0	1	0	0	0	21.3185	21.3185	0	0.294106	0.0401161	0.070169	1	0.802031	0.96646	0.989789	0.256597	1
CDH12	3	2	1	1	0	0.812516	9.8431	9.8431	0	0.830416	0.0342851	0.0701966	1	0.857034	0.96646	0.989789	0.256671	1
YBX2	0	3	0	0	0	6.95272	0	0	0	0.0233664	0.791268	0.0703591	1	0.802031	0.96646	0.989789	0.257102	1
XIRP2	0	0	0	0	0	0	0	0	0	0.0262019	0.547215	0.0704756	1	0.802031	0.96646	0.989789	0.257411	1
CMIP	0	0	0	1	0	0	22.8477	22.8477	0	0.328354	0.0371126	0.0706295	1	0.802031	0.96646	0.989789	0.257819	1
SMYD5	1	0	0	1	0	0	41.7657	41.7657	0	0.543155	0.0371391	0.0706791	1	0.802031	0.96646	0.989789	0.257951	1
CACNA1G	0	0	0	0	0	0	0	0	0	0.0272892	0.513878	0.0707014	1	0.802031	0.96646	0.989789	0.25801	1
TMEM125	1	1	0	0	1	3.00302	0	0	8.13063	0.412525	0.876418	0.701867	0.100786	0.802031	0.96646	0.989789	0.258107	1
ZNF687	0	0	0	0	1	0	0	0	3.71614	0.177304	0.778341	0.386875	0.183219	0.802031	0.96646	0.989789	0.25849	1
PRKDC	0	0	0	0	0	0	0	0	0	0.0296125	0.454074	0.0709305	1	0.802031	0.96646	0.989789	0.258617	1
CACNA1H	2	3	0	0	3	0.984442	0	0	4.26341	0.978276	0.50413	0.799725	0.0888231	0.980423	0.96646	0.989789	0.258891	1
TARDBP	0	2	0	0	0	11.1356	0	0	0	0.0225066	0.859441	0.0712486	1	0.802031	0.96646	0.989789	0.259457	1
ACOT11	2	1	0	0	1	1.01502	0	0	10.4231	0.991119	0.605247	0.871427	0.0817973	0.992057	0.96646	0.989789	0.259541	1
PLEKHA4	1	1	0	0	1	1.3172	0	0	10.8384	0.792228	0.714624	0.90344	0.0791005	0.831852	0.96646	0.989789	0.260022	1
TRABD2A	1	4	0	0	0	9.57622	0	0	0	0.0267432	0.768906	0.071479	1	0.802031	0.96646	0.989789	0.260066	1
ZYG11B	0	1	0	1	0	3.2813	25.3301	25.3301	0	0.320724	0.0330547	0.071547	1	0.802031	0.96646	0.989789	0.260245	1
EGLN2	0	2	0	0	0	10.6809	0	0	0	0.0226024	0.856799	0.071673	1	0.802031	0.96646	0.989789	0.260577	1
ARHGAP20	0	4	0	0	0	5.32153	0	0	0	0.0255503	0.727699	0.0717266	1	0.802031	0.96646	0.989789	0.260718	1
GFPT2	0	0	0	1	0	0	25.0326	25.0326	0	0.38809	0.0334959	0.0718923	1	0.802031	0.96646	0.989789	0.261155	1
HOXA1	0	2	0	0	0	10.8222	0	0	0	0.0224505	0.882663	0.0720611	1	0.802031	0.96646	0.989789	0.261599	1
TJP3	3	5	0	0	1	1.73121	0	0	6.03207	0.480673	0.504332	0.564569	0.128082	0.802031	0.96646	0.989789	0.262256	1
PIGQ	3	0	1	0	0	0	6.79795	6.79795	0	0.11577	0.173098	0.0723266	1	0.802031	0.96646	0.989789	0.262297	1
NEXN	0	1	0	1	0	2.51837	29.316	29.316	0	0.423208	0.0280582	0.0723423	1	0.802031	0.96646	0.989789	0.262338	1
FBXL18	0	1	0	0	1	2.20406	0	0	8.7564	0.484812	0.822563	0.764026	0.0947753	0.802031	0.96646	0.989789	0.262518	1
POLR1E	0	2	0	0	0	10.4868	0	0	0	0.0230712	0.843608	0.0725244	1	0.802031	0.96646	0.989789	0.262816	1
PUSL1	0	2	0	0	0	10.0925	0	0	0	0.0229745	0.842591	0.0725405	1	0.802031	0.96646	0.989789	0.262859	1
SPG7	0	0	1	0	0	0	21.6011	21.6011	0	0.315317	0.039527	0.0725723	1	0.802031	0.96646	0.989789	0.262942	1
BAI1	4	1	0	0	1	0.249495	0	0	2.51326	0.175215	0.389011	0.307828	0.236943	0.802031	0.96646	0.989789	0.2639	1
DHRS4-AS1	0	1	0	0	0	36.1137	0	0	0	0.0222168	0.93249	0.0729521	1	0.802031	0.96646	0.989789	0.263937	1
LRP1B	0	2	0	0	1	0.580165	0	0	4.37672	0.39719	0.345068	0.447462	0.163105	0.802031	0.96646	0.989789	0.264019	1
LPCAT4	0	0	1	0	0	0	26.364	26.364	0	0.435515	0.0316039	0.0732436	1	0.802031	0.96646	0.989789	0.2647	1
MYO7A	0	0	0	0	0	0	0	0	0	0.0301074	0.469462	0.0732998	1	0.802031	0.96646	0.989789	0.264847	1
ADAT3	4	1	0	0	1	0.560253	0	0	9.46591	0.595303	0.74512	0.830425	0.0887767	0.802031	0.96646	0.989789	0.26595	1
ADCY8	1	0	1	0	0	0	12.8573	12.8573	0	0.162557	0.0723709	0.0737679	1	0.802031	0.96646	0.989789	0.266069	1
ETV7	1	0	1	0	0	0	36.0863	36.0863	0	0.51099	0.0406719	0.0739412	1	0.802031	0.96646	0.989789	0.26652	1
B4GALT1	0	2	0	0	0	10.5392	0	0	0	0.0232194	0.877208	0.0740773	1	0.802031	0.96646	0.989789	0.266874	1
CEP120	0	1	1	0	0	2.94116	26.3166	26.3166	0	0.360081	0.0316677	0.0743195	1	0.802031	0.96646	0.989789	0.267504	1
IRF2BP1	2	7	0	0	0	6.04643	0	0	0	0.0268463	0.769411	0.0744044	1	0.802031	0.96646	0.989789	0.267725	1
TG	0	0	0	0	0	0	0	0	0	0.030746	0.468851	0.0745799	1	0.802031	0.96646	0.989789	0.268181	1
UNC13B	9	3	0	0	0	0.299081	0	0	0	0.0549548	0.125125	0.0747141	1	0.802031	0.96646	0.989789	0.268529	1
ACACB	0	0	0	0	0	0	0	0	0	0.0297262	0.496757	0.074761	1	0.802031	0.96646	0.989789	0.268651	1
SDK2	0	0	0	0	0	0	0	0	0	0.0300078	0.48985	0.0748066	1	0.802031	0.96646	0.989789	0.268769	1
MRPS34	0	2	0	0	0	10.2229	0	0	0	0.0236064	0.864941	0.0748675	1	0.802031	0.96646	0.989789	0.268927	1
FBXO42	1	0	1	0	0	0	21.998	21.998	0	0.322304	0.063928	0.0750733	1	0.802031	0.96646	0.989789	0.26946	1
ATP2C1	0	1	0	1	0	3.30535	24.5927	24.5927	0	0.31824	0.034169	0.0755991	1	0.802031	0.96646	0.989789	0.270819	1
DUSP8	0	0	0	0	1	0	0	0	6.40089	0.335527	0.856192	0.618694	0.122253	0.802031	0.96646	0.989789	0.270917	1
SACS	0	0	0	0	0	0	0	0	0	0.0290491	0.533041	0.0760286	1	0.802031	0.96646	0.989789	0.271927	1
PTPRC	0	3	0	0	0	6.73721	0	0	0	0.027303	0.737881	0.0762861	1	0.802031	0.96646	0.989789	0.27259	1
MAPK15	1	1	0	0	1	2.09633	0	0	8.36919	0.521816	0.768431	0.775598	0.098406	0.802031	0.96646	0.989789	0.272686	1
MAP3K19	0	0	0	0	0	0	0	0	0	0.0295035	0.52443	0.0764145	1	0.802031	0.96646	0.989789	0.272921	1
TOPORS	0	3	0	0	0	7.37478	0	0	0	0.0252651	0.826836	0.0765444	1	0.802031	0.96646	0.989789	0.273255	1
GLIPR2	1	2	0	0	0	25.9392	0	0	0	0.0248385	0.894552	0.0767606	1	0.802031	0.96646	0.989789	0.27381	1
TICAM1	4	2	0	0	1	0.567886	0	0	7.17774	0.521928	0.515208	0.689321	0.111571	0.802031	0.96646	0.989789	0.274189	1
PCDHGB6	2	2	0	0	1	1.36353	0	0	9.82025	0.782979	0.728221	0.894907	0.0860578	0.827158	0.96646	0.989789	0.274459	1
CYorf17	0	0	0	0	0	0	0	0	0	0.0309532	0.492168	0.0770215	1	0.802031	0.96646	0.989789	0.274479	1
COL21A1	0	0	0	1	0	0	14.0445	14.0445	0	0.192276	0.0641436	0.0770363	1	0.802031	0.96646	0.989789	0.274517	1
PAFAH2	0	0	1	0	0	0	25.9926	25.9926	0	0.464855	0.0321109	0.0770444	1	0.802031	0.96646	0.989789	0.274538	1
DNAH17	6	4	0	0	2	0.660983	0	0	2.20707	0.409286	0.266816	0.384911	0.20148	0.802031	0.96646	0.989789	0.275837	1
GRK6	0	0	1	0	0	0	23.2829	23.2829	0	0.392211	0.0363345	0.0775598	1	0.802031	0.96646	0.989789	0.275857	1
ZFY	0	0	0	0	0	0	0	0	0	0.0281033	0.59419	0.0778647	1	0.802031	0.96646	0.989789	0.276636	1
FBN3	1	1	0	0	0	0.2137	0	0	0	0.0387326	0.362705	0.0780401	1	0.802031	0.96646	0.989789	0.277084	1
FER1L6	1	1	0	0	1	0.582165	0	0	7.14764	0.552168	0.545792	0.69825	0.11195	0.802031	0.96646	0.989789	0.277412	1
CRTC1	0	1	0	0	1	1.73381	0	0	9.00134	0.614152	0.776186	0.845779	0.0926144	0.802031	0.96646	0.989789	0.277826	1
KCNQ1	0	1	0	0	1	1.35648	0	0	9.58876	0.771696	0.705096	0.892519	0.0878147	0.821891	0.96646	0.989789	0.277941	1
NAA25	0	0	1	0	0	0	23.0941	23.0941	0	0.395462	0.0366681	0.0785578	1	0.802031	0.96646	0.989789	0.278402	1
EPPK1	6	2	0	0	1	0.339326	0	0	1.03089	0.106247	0.438634	0.207149	0.379289	0.802031	0.96646	0.989789	0.278432	1
FAM110C	0	3	0	0	0	6.51902	0	0	0	0.0248396	0.880252	0.0786546	1	0.802031	0.96646	0.989789	0.278649	1
MYH7	0	0	0	0	0	0	0	0	0	0.0316062	0.495725	0.0787164	1	0.802031	0.96646	0.989789	0.278806	1
OSBP2	0	1	0	0	1	1.30123	0	0	9.75173	0.800854	0.724093	0.910178	0.0865704	0.836842	0.96646	0.989789	0.279004	1
NOTCH4	4	8	0	0	1	1.48311	0	0	4.19877	0.538383	0.360584	0.470037	0.168067	0.802031	0.96646	0.989789	0.279521	1
RBMXL3	0	0	0	0	0	0	0	0	0	0.0280165	0.618928	0.0790863	1	0.802031	0.96646	0.989789	0.279745	1
TCEB3B	0	0	0	0	0	0	0	0	0	0.0299253	0.549063	0.0791597	1	0.802031	0.96646	0.989789	0.279931	1
ZNF225	0	0	1	0	0	0	18.5285	18.5285	0	0.290673	0.0469671	0.079537	1	0.802031	0.96646	0.989789	0.280888	1
HERC2	2	1	0	0	0	0.217071	0	0	0	0.041426	0.342024	0.079606	1	0.802031	0.96646	0.989789	0.281062	1
GRM6	0	0	0	0	0	0	0	0	0	0.0302295	0.54689	0.0796944	1	0.802031	0.96646	0.989789	0.281286	1
XAB2	0	1	0	0	1	2.05744	0	0	7.86942	0.51944	0.743105	0.770118	0.103528	0.802031	0.96646	0.989789	0.281372	1
PKD1L1	4	2	1	0	1	0.426904	2.02971	2.02971	3.49131	0.333842	0.562441	0.417162	0.191276	0.802031	0.96646	0.989789	0.281535	1
ZNF865	0	0	0	0	1	0	0	0	3.71262	0.203811	0.827444	0.435533	0.18334	0.802031	0.96646	0.989789	0.28168	1
VPS13B	0	0	0	0	0	0	0	0	0	0.032589	0.487232	0.0800633	1	0.802031	0.96646	0.989789	0.282218	1
CACTIN	1	2	0	0	1	2.74301	0	0	4.86683	0.297645	0.732794	0.531169	0.150861	0.802031	0.96646	0.989789	0.282394	1
BSG	1	3	0	0	0	13.6875	0	0	0	0.027936	0.834375	0.0801372	1	0.802031	0.96646	0.989789	0.282405	1
ZNF154	0	3	0	0	0	6.56871	0	0	0	0.027898	0.766454	0.0802496	1	0.802031	0.96646	0.989789	0.282688	1
PRR22	1	1	0	0	1	1.94567	0	0	8.51212	0.564788	0.843404	0.828409	0.0970337	0.802031	0.96646	0.989789	0.283026	1
DDX46	0	3	0	0	0	6.74206	0	0	0	0.0285691	0.755609	0.0804918	1	0.802031	0.96646	0.989789	0.283299	1
COL27A1	0	0	0	0	0	0	0	0	0	0.0299743	0.568881	0.080648	1	0.802031	0.96646	0.989789	0.283692	1
TMEM209	0	2	0	0	0	10.0367	0	0	0	0.0265581	0.822157	0.080655	1	0.802031	0.96646	0.989789	0.28371	1
SPATA31D1	0	0	0	0	0	0	0	0	0	0.0306056	0.548397	0.0806552	1	0.802031	0.96646	0.989789	0.283711	1
TOPAZ1	1	0	1	0	0	0	10.8497	10.8497	0	0.149946	0.103823	0.0810488	1	0.802031	0.96646	0.989789	0.2847	1
UBE4A	0	0	1	0	0	0	19.8843	19.8843	0	0.331731	0.0433823	0.0811639	1	0.802031	0.96646	0.989789	0.28499	1
KIAA1239	7	17	0	0	0	2.10039	0	0	0	0.0956649	0.246548	0.0813412	1	0.802031	0.96646	0.989789	0.285435	1
L3MBTL3	0	0	1	0	0	0	21.4497	21.4497	0	0.374103	0.0398405	0.0814858	1	0.802031	0.96646	0.989789	0.285797	1
MLLT3	0	2	0	0	0	10.1651	0	0	0	0.0259946	0.876659	0.0815692	1	0.802031	0.96646	0.989789	0.286006	1
PAM	0	0	1	0	0	0	20.7614	20.7614	0	0.357894	0.0413277	0.0817656	1	0.802031	0.96646	0.989789	0.286498	1
DYNC1H1	3	3	0	0	2	1.02025	0	0	4.06649	0.981825	0.427346	0.717857	0.114222	0.983784	0.96646	0.989789	0.287073	1
PTPN14	0	0	1	0	0	0	15.886	15.886	0	0.246219	0.0558417	0.0820275	1	0.802031	0.96646	0.989789	0.287154	1
FCGR3A	2	4	0	0	0	7.12913	0	0	0	0.032762	0.699049	0.082353	1	0.802031	0.96646	0.989789	0.287967	1
PKDREJ	0	0	0	0	0	0	0	0	0	0.0314814	0.547745	0.0825835	1	0.802031	0.96646	0.989789	0.288542	1
OTX2	0	3	0	0	0	6.51232	0	0	0	0.0288601	0.767874	0.0826886	1	0.802031	0.96646	0.989789	0.288804	1
POM121L12	0	0	0	0	0	0	0	0	0	0.0334206	0.497668	0.082744	1	0.802031	0.96646	0.989789	0.288942	1
LTBP1	1	1	0	0	1	0.813332	0	0	8.71699	0.83056	0.630917	0.870834	0.0951324	0.857139	0.96646	0.989789	0.289193	1
LRRC4B	0	4	0	0	0	4.504	0	0	0	0.0270908	0.816764	0.0828764	1	0.802031	0.96646	0.989789	0.289272	1
GMPR	0	2	0	0	0	9.53218	0	0	0	0.0270524	0.834756	0.0830238	1	0.802031	0.96646	0.989789	0.289639	1
RYR1	4	4	0	1	1	0.46721	1.18048	1.18048	0.986454	0.0814815	0.871732	0.216409	0.386633	0.802031	0.96646	0.989789	0.291247	1
CC2D1B	4	0	0	0	0	0	0	0	0	0.0314201	0.421372	0.0839188	1	0.802031	0.96646	0.989789	0.291862	1
PROM1	1	0	0	1	0	0	21.7091	21.7091	0	0.370423	0.0595435	0.0841051	1	0.802031	0.96646	0.989789	0.292323	1
ZFP14	0	2	1	0	0	3.81524	14.7607	14.7607	0	0.125446	0.0606531	0.0843265	1	0.802031	0.96646	0.989789	0.292871	1
KIR3DL2	1	5	0	0	0	6.64139	0	0	0	0.0334376	0.729929	0.0843442	1	0.802031	0.96646	0.989789	0.292915	1
NFIC	2	4	0	1	0	4.73331	18.4488	18.4488	0	0.0939543	0.065982	0.0844196	1	0.802031	0.96646	0.989789	0.293101	1
PRKG2	0	0	1	0	0	0	20.8971	20.8971	0	0.380671	0.0410263	0.0844385	1	0.802031	0.96646	0.989789	0.293148	1
DCHS2	0	0	0	0	0	0	0	0	0	0.0313035	0.58003	0.0844823	1	0.802031	0.96646	0.989789	0.293256	1
HTR5A	3	0	1	0	0	0	7.88422	7.88422	0	0.151119	0.147562	0.0845295	1	0.802031	0.96646	0.989789	0.293373	1
ZMYND10	0	0	1	0	0	0	23.8771	23.8771	0	0.47601	0.0353207	0.0846867	1	0.802031	0.96646	0.989789	0.293761	1
TRPM2	0	0	0	0	0	0	0	0	0	0.0354287	0.47722	0.0850256	1	0.802031	0.96646	0.989789	0.294597	1
GABBR1	0	3	0	0	0	5.69394	0	0	0	0.0306238	0.713817	0.0850616	1	0.802031	0.96646	0.989789	0.294686	1
AL137026.1	1	1	0	0	0	77.0556	0	0	0	0.0266522	0.953045	0.0850723	1	0.802031	0.967589	0.989789	0.294712	1
PREX1	0	0	0	1	0	0	7.79208	7.79208	0	0.1094	0.124252	0.0851896	1	0.802031	0.96646	0.989789	0.295001	1
ABCA2	0	0	0	0	0	0	0	0	0	0.0332983	0.53244	0.0854304	1	0.802031	0.96646	0.989789	0.295594	1
PHLDB1	5	4	1	0	1	0.835586	3.04871	3.04871	5.24996	0.796337	0.373633	0.600143	0.142515	0.834335	0.96646	0.989789	0.295838	1
SPAG1	0	1	0	1	0	2.49414	23.8448	23.8448	0	0.427441	0.0353745	0.0856745	1	0.802031	0.96646	0.989789	0.296194	1
USH2A	1	1	0	0	0	0.224108	0	0	0	0.047347	0.322526	0.0857907	1	0.802031	0.96646	0.989789	0.296479	1
FAM105A	1	2	1	0	0	10.4701	33.5256	33.5256	0	0.0958592	0.0501178	0.0858066	1	0.802031	0.96646	0.989789	0.296518	1
SLC9A3	0	2	0	0	1	2.16216	0	0	5.0166	0.333715	0.704173	0.583157	0.147483	0.802031	0.96646	0.989789	0.297008	1
ANKRD11	0	0	0	0	0	0	0	0	0	0.0297883	0.66789	0.0860545	1	0.802031	0.96646	0.989789	0.297127	1
COL6A3	2	6	0	0	1	1.82885	0	0	2.81057	0.244264	0.520335	0.390251	0.220832	0.802031	0.96646	0.989789	0.297435	1
KCNT1	0	0	0	0	0	0	0	0	0	0.0338926	0.527833	0.0863508	1	0.802031	0.96646	0.989789	0.297853	1
ARMC9	0	0	0	1	0	0	19.5024	19.5024	0	0.355329	0.0443384	0.0863815	1	0.802031	0.96646	0.989789	0.297928	1
CACNA1D	1	0	0	0	0	0	0	0	0	0.0360867	0.478694	0.0865164	1	0.802031	0.96646	0.989789	0.298258	1
CCDC67	0	0	0	1	0	0	22.1223	22.1223	0	0.435879	0.0384823	0.0866965	1	0.802031	0.96646	0.989789	0.298699	1
ECE2	1	4	0	0	0	7.66588	0	0	0	0.0357017	0.715826	0.086828	1	0.802031	0.96646	0.989789	0.29902	1
GUCY1A2	4	3	1	1	0	0.960471	9.07871	9.07871	0	0.959779	0.0343096	0.0869468	1	0.963472	0.96646	0.989789	0.299311	1
CDH9	3	11	0	1	0	4.02142	4.08295	4.08295	0	0.0296642	0.295154	0.0870954	1	0.802031	0.96646	0.989789	0.299673	1
PRR23C	0	0	0	0	0	0	0	0	0	0.0309425	0.637122	0.0872186	1	0.802031	0.96646	0.989789	0.299974	1
QTRT1	0	2	0	0	0	9.06589	0	0	0	0.0282631	0.854367	0.0873198	1	0.802031	0.96646	0.989789	0.300221	1
ALOX15	1	4	0	0	0	8.16193	0	0	0	0.0360152	0.725975	0.0875581	1	0.802031	0.96646	0.989789	0.300802	1
PTN	1	2	0	0	0	23.1535	0	0	0	0.0303843	0.854509	0.0875649	1	0.802031	0.96646	0.989789	0.300818	1
SEMA5B	1	2	0	0	1	1.66658	0	0	6.24737	0.505785	0.608799	0.702878	0.124613	0.802031	0.96646	0.989789	0.300873	1
EVPL	0	0	0	0	0	0	0	0	0	0.0342005	0.538457	0.0879023	1	0.802031	0.96646	0.989789	0.301639	1
NT5DC3	0	2	0	0	0	8.93884	0	0	0	0.0293203	0.809345	0.0880308	1	0.802031	0.96646	0.989789	0.301952	1
SUN1	2	2	0	0	1	1.55732	0	0	6.97465	0.693088	0.601692	0.773253	0.114178	0.802031	0.96646	0.989789	0.302576	1
GAK	3	5	0	0	1	1.78773	0	0	4.44373	0.454751	0.507861	0.547406	0.161313	0.802031	0.96646	0.989789	0.302614	1
MXRA5	0	0	0	0	0	0	0	0	0	0.0326918	0.59163	0.0884934	1	0.802031	0.96646	0.989789	0.303075	1
ZXDC	0	3	0	0	0	6.09064	0	0	0	0.0295513	0.820221	0.0886097	1	0.802031	0.96646	0.989789	0.303357	1
AMER3	10	11	0	0	1	0.806505	0	0	3.3011	0.631029	0.216896	0.446423	0.198684	0.802031	0.96646	0.989789	0.303568	1
C1orf112	0	0	1	0	0	0	20.829	20.829	0	0.411041	0.041177	0.0887216	1	0.802031	0.96646	0.989789	0.303628	1
SORBS1	0	1	0	0	1	1.00538	0	0	8.64392	0.995724	0.700835	0.928842	0.0958019	0.996269	0.96646	0.989789	0.304265	1
MTMR7	1	0	1	0	0	0	21.2048	21.2048	0	0.381103	0.0641085	0.0890274	1	0.802031	0.96646	0.989789	0.304368	1
BAZ2B	0	0	1	0	0	0	9.41051	9.41051	0	0.143654	0.100589	0.0891641	1	0.802031	0.96646	0.989789	0.304698	1
PRR14L	3	6	0	0	1	1.64686	0	0	4.86243	0.508381	0.513473	0.590876	0.150963	0.802031	0.96646	0.989789	0.304786	1
IL5RA	0	1	0	1	0	3.1016	20.6631	20.6631	0	0.340469	0.0415489	0.0893385	1	0.802031	0.96646	0.989789	0.30512	1
RYR2	3	7	1	1	1	1.23656	3.19598	3.19598	2.69491	0.602177	0.17505	0.39428	0.226822	0.802031	0.96646	0.989789	0.305344	1
TBL3	1	1	0	0	1	1.65003	0	0	7.40275	0.643895	0.675919	0.823477	0.10882	0.802031	0.96646	0.989789	0.305776	1
SCTR	0	0	1	0	0	0	19.343	19.343	0	0.372713	0.0447495	0.0896961	1	0.802031	0.96646	0.989789	0.305983	1
CATSPERD	2	6	0	0	0	5.43885	0	0	0	0.0447067	0.615406	0.0896987	1	0.802031	0.96646	0.989789	0.305989	1
DPCR1	5	6	0	0	1	0.903546	0	0	7.38527	0.873179	0.537531	0.823593	0.109029	0.889968	0.96646	0.989789	0.306222	1
ROS1	3	0	0	0	0	0	0	0	0	0.035517	0.342393	0.0899559	1	0.802031	0.96646	0.989789	0.306609	1
KIAA1109	0	0	0	0	0	0	0	0	0	0.0372959	0.489197	0.0900338	1	0.802031	0.96646	0.989789	0.306796	1
CAMK2A	0	1	1	0	0	2.49645	21.5139	21.5139	0	0.427034	0.039707	0.0902612	1	0.802031	0.96646	0.989789	0.307344	1
FGF10	2	2	1	0	0	4.52318	24.2967	24.2967	0	0.179587	0.0486942	0.0903879	1	0.802031	0.96646	0.989789	0.307648	1
DRD5	0	1	0	0	1	1.26421	0	0	8.14125	0.821486	0.690227	0.900437	0.100677	0.85067	0.96646	0.989789	0.308286	1
NRDE2	0	0	1	0	0	0	16.1516	16.1516	0	0.291372	0.0548097	0.0906664	1	0.802031	0.96646	0.989789	0.308317	1
ALK	1	2	0	0	1	1.0816	0	0	7.46232	0.912808	0.560083	0.838806	0.108114	0.922032	0.96646	0.989789	0.308366	1
EPHB6	0	0	1	0	0	0	11.329	11.329	0	0.183738	0.0816739	0.0907905	1	0.802031	0.96646	0.989789	0.308615	1
ZNF367	0	2	0	0	0	9.09792	0	0	0	0.0296015	0.860501	0.0909088	1	0.802031	0.96646	0.989789	0.308899	1
TRIO	7	16	1	0	1	1.91334	1.21038	1.21038	2.12804	0.151756	0.862459	0.348455	0.261886	0.802031	0.96646	0.989789	0.30973	1
NOD2	1	0	1	0	0	0	12.1707	12.1707	0	0.20269	0.0775467	0.0913884	1	0.802031	0.96646	0.989789	0.310048	1
RHOBTB1	1	0	0	1	0	0	18.3412	18.3412	0	0.341657	0.0682063	0.091487	1	0.802031	0.96646	0.989789	0.310283	1
ECE1	0	0	1	0	0	0	17.9711	17.9711	0	0.344848	0.0486085	0.091577	1	0.802031	0.96646	0.989789	0.310499	1
PGAP1	0	0	0	1	0	0	20.134	20.134	0	0.411958	0.0427781	0.0917538	1	0.802031	0.96646	0.989789	0.310921	1
PTH1R	0	0	1	0	0	0	19.2057	19.2057	0	0.383007	0.0451094	0.0918327	1	0.802031	0.96646	0.989789	0.31111	1
LCT	0	0	0	0	0	0	0	0	0	0.0376985	0.499853	0.0919131	1	0.802031	0.96646	0.989789	0.311302	1
PTPRS	9	10	0	0	1	1.01392	0	0	2.77149	0.976544	0.191754	0.413507	0.222819	0.978882	0.96646	0.989789	0.311837	1
PNPLA6	1	4	0	1	0	4.0939	12.224	12.224	0	0.0768235	0.0772466	0.0921614	1	0.802031	0.96646	0.989789	0.311894	1
GRIK2	0	0	1	0	0	0	18.0849	18.0849	0	0.352543	0.0482647	0.0923182	1	0.802031	0.96646	0.989789	0.312268	1
TARBP2	1	1	0	1	0	4.71458	47.8493	47.8493	0	0.321169	0.0308646	0.0923679	1	0.802031	0.96646	0.989789	0.312386	1
GNAL	1	3	0	0	0	12.411	0	0	0	0.0336797	0.817148	0.0923973	1	0.802031	0.96646	0.989789	0.312456	1
BOD1L1	4	5	0	0	1	0.846144	0	0	6.34644	0.815578	0.45495	0.751517	0.123079	0.84646	0.96646	0.989789	0.312691	1
FUZ	0	2	0	0	0	8.63861	0	0	0	0.0304286	0.842833	0.0926792	1	0.802031	0.96646	0.989789	0.313127	1
SPTB	1	0	0	0	0	0	0	0	0	0.0392306	0.477982	0.0928139	1	0.802031	0.96646	0.989789	0.313447	1
KIAA1432	1	5	1	0	0	6.54738	10.2428	10.2428	0	0.0432147	0.111626	0.0928246	1	0.802031	0.96646	0.989789	0.313473	1
KIF1A	2	3	0	2	0	1.17882	8.57201	8.57201	0	0.781521	0.0302674	0.0929749	1	0.826795	0.96646	0.989789	0.31383	1
DNAH10	2	2	2	0	0	0.368705	3.16809	3.16809	0	0.0909347	0.170891	0.0938152	1	0.802031	0.96646	0.989789	0.315822	1
ADRBK1	1	2	1	0	0	4.86833	26.1213	26.1213	0	0.159186	0.0427348	0.0939371	1	0.802031	0.96646	0.989789	0.316111	1
CCDC77	0	2	0	0	0	8.69202	0	0	0	0.0318065	0.804538	0.0939611	1	0.802031	0.96646	0.989789	0.316167	1
ZEB1	0	3	0	0	0	6.32819	0	0	0	0.032228	0.810099	0.0940207	1	0.802031	0.96646	0.989789	0.316308	1
C9orf96	2	1	0	0	1	1.02834	0	0	7.72007	0.983357	0.642954	0.894939	0.105164	0.985171	0.96646	0.989789	0.316532	1
TMIGD2	2	0	0	1	0	0	12.1298	12.1298	0	0.268286	0.10436	0.0941276	1	0.802031	0.96646	0.989789	0.316561	1
TMEM67	0	0	0	1	0	0	19.5872	19.5872	0	0.411927	0.0441227	0.0941801	1	0.802031	0.96646	0.989789	0.316685	1
KRT78	0	3	0	0	0	5.40264	0	0	0	0.0333044	0.743118	0.0942185	1	0.802031	0.96646	0.989789	0.316776	1
INPP4A	0	2	1	0	0	3.05509	13.6508	13.6508	0	0.182576	0.0662284	0.094342	1	0.802031	0.96646	0.989789	0.317067	1
ZNF616	0	0	1	0	0	0	12.9903	12.9903	0	0.23065	0.0700281	0.0944574	1	0.802031	0.96646	0.989789	0.31734	1
UTP20	2	2	0	0	1	1.2294	0	0	6.77721	0.854852	0.563469	0.808799	0.116832	0.875284	0.96646	0.989789	0.317425	1
RSPH10B2	0	2	0	0	0	8.84986	0	0	0	0.0316902	0.823655	0.0945162	1	0.802031	0.96646	0.989789	0.317478	1
TFF1	1	2	0	0	0	21.7218	0	0	0	0.0313618	0.900663	0.0946723	1	0.802031	0.96646	0.989789	0.317847	1
NPAP1	2	1	0	0	0	0.20941	0	0	0	0.0354427	0.590601	0.0947454	1	0.802031	0.96646	0.989789	0.318019	1
HPX	1	0	1	0	0	0	21.112	21.112	0	0.407728	0.065231	0.0951373	1	0.802031	0.96646	0.989789	0.318942	1
IKBKE	3	0	1	0	0	0	5.74111	5.74111	0	0.130268	0.207199	0.0951612	1	0.802031	0.96646	0.989789	0.318998	1
DVL1	3	3	0	0	1	1.4611	0	0	6.47136	0.664897	0.624738	0.785427	0.121199	0.802031	0.96646	0.989789	0.319073	1
SULT1A2	0	2	0	0	0	8.47158	0	0	0	0.0318759	0.818205	0.0952385	1	0.802031	0.96646	0.989789	0.31918	1
ROCK2	0	0	1	0	0	0	16.1316	16.1316	0	0.314236	0.0548861	0.0954488	1	0.802031	0.96646	0.989789	0.319674	1
AHCTF1	0	0	1	0	0	0	9.44897	9.44897	0	0.157931	0.10013	0.0954932	1	0.802031	0.96646	0.989789	0.319778	1
IPO7	0	1	1	0	0	3.16632	19.2298	19.2298	0	0.333105	0.0450456	0.0956537	1	0.802031	0.96646	0.989789	0.320155	1
SGK223	0	1	0	0	1	0.769941	0	0	7.58944	0.784586	0.709235	0.898633	0.106639	0.828286	0.96646	0.989789	0.320566	1
DHX38	0	0	1	0	0	0	10.7315	10.7315	0	0.185167	0.0868008	0.0959247	1	0.802031	0.96646	0.989789	0.320791	1
EHBP1L1	3	5	0	0	1	1.85771	0	0	3.79471	0.42477	0.519853	0.532743	0.180565	0.802031	0.96646	0.989789	0.321423	1
TESPA1	2	0	1	0	0	0	9.4293	9.4293	0	0.226207	0.13688	0.0962949	1	0.802031	0.96646	0.989789	0.321658	1
GGNBP2	0	2	0	0	0	8.9008	0	0	0	0.0323077	0.830842	0.0963064	1	0.802031	0.96646	0.989789	0.321685	1
PRR9	1	3	0	0	0	13.5157	0	0	0	0.0367513	0.806468	0.0963611	1	0.802031	0.96646	0.989789	0.321812	1
NAA50	0	1	0	0	0	27.0641	0	0	0	0.0306883	0.9285	0.0964064	1	0.802031	0.96646	0.989789	0.321919	1
DPP9	3	2	0	0	1	1.12373	0	0	6.52825	0.904478	0.528718	0.802145	0.120362	0.915275	0.96646	0.989789	0.322249	1
EVC	0	0	0	1	0	0	12.7403	12.7403	0	0.232528	0.0715751	0.0967207	1	0.802031	0.96646	0.989789	0.322653	1
SEC16A	0	0	0	0	0	0	0	0	0	0.0365543	0.585332	0.096871	1	0.802031	0.96646	0.989789	0.323004	1
MROH2B	8	10	5	0	0	1.1668	3.71464	3.71464	0	0.750828	0.0349837	0.0969839	1	0.813816	0.96646	0.989789	0.323268	1
PIEZO1	0	1	0	0	2	0.625199	0	0	3.51072	0.610387	0.544063	0.730638	0.132819	0.802031	0.96646	0.989789	0.323405	1
NOTCH1	0	0	0	0	0	0	0	0	0	0.0366025	0.590343	0.0973629	1	0.802031	0.96646	0.989789	0.324151	1
MGAM	4	12	0	0	0	2.46217	0	0	0	0.119609	0.287464	0.0974726	1	0.802031	0.96646	0.989789	0.324407	1
SMUG1	0	2	0	0	0	8.64794	0	0	0	0.0320883	0.860863	0.0975401	1	0.802031	0.96646	0.989789	0.324564	1
HPS1	0	0	0	1	0	0	15.3171	15.3171	0	0.303008	0.0581805	0.0978121	1	0.802031	0.96646	0.989789	0.325197	1
TPM3	1	2	0	0	0	21.8861	0	0	0	0.0333812	0.885062	0.0983084	1	0.802031	0.96646	0.989789	0.326349	1
OR2D3	0	2	0	0	0	8.44205	0	0	0	0.0322323	0.868451	0.0983953	1	0.802031	0.96646	0.989789	0.326551	1
PCDH11Y	0	0	0	0	0	0	0	0	0	0.0358854	0.627968	0.098403	1	0.802031	0.96646	0.989789	0.326568	1
RAB8A	1	2	0	0	0	20.6167	0	0	0	0.0338815	0.872955	0.0986929	1	0.802031	0.96646	0.989789	0.32724	1
MYLK4	0	2	0	0	0	8.27062	0	0	0	0.0332537	0.822212	0.09901	1	0.802031	0.96646	0.989789	0.327974	1
ABCA13	2	1	0	0	0	0.234184	0	0	0	0.0565085	0.322523	0.0994752	1	0.802031	0.96646	0.989789	0.329049	1
SPANXD	0	1	0	0	0	26.176	0	0	0	0.0318586	0.949389	0.0997529	1	0.802031	0.966662	0.989789	0.329689	1
TLR9	4	5	0	0	1	1.68948	0	0	4.14708	0.455452	0.541053	0.588629	0.169566	0.802031	0.96646	0.989789	0.329824	1
PALM2	0	2	0	0	0	8.59263	0	0	0	0.0330232	0.859334	0.0998376	1	0.802031	0.96646	0.989789	0.329884	1
GAS2L2	0	1	0	0	1	1.27347	0	0	7.46658	0.81624	0.753377	0.926484	0.108064	0.846798	0.96646	0.989789	0.330533	1
OR56B4	0	2	0	0	0	8.16751	0	0	0	0.0329039	0.866242	0.100242	1	0.802031	0.96646	0.989789	0.330815	1
STK11	0	2	0	0	0	8.26906	0	0	0	0.0332693	0.856392	0.100651	1	0.802031	0.96646	0.989789	0.331755	1
NNAT	0	1	0	0	0	25.8264	0	0	0	0.0323427	0.917772	0.100716	1	0.802031	0.96646	0.989789	0.331905	1
LRP1	5	2	0	0	1	0.332968	0	0	1.05438	0.180039	0.26384	0.268259	0.375534	0.802031	0.96646	0.989789	0.33196	1
UTRN	0	0	0	0	0	0	0	0	0	0.0473081	0.419535	0.100962	1	0.802031	0.96646	0.989789	0.33247	1
NOS1	0	0	0	0	0	0	0	0	0	0.0413341	0.5181	0.10127	1	0.802031	0.96646	0.989789	0.333174	1
CEP170B	1	0	0	0	0	0	0	0	0	0.0366417	0.64505	0.101308	1	0.802031	0.96646	0.989789	0.333261	1
LRP2	0	1	0	0	0	0.235333	0	0	0	0.0576031	0.323741	0.101324	1	0.802031	0.96646	0.989789	0.333299	1
ITGB2	0	1	0	0	1	1.69192	0	0	6.56204	0.628708	0.758121	0.848466	0.11987	0.802031	0.96646	0.989789	0.334172	1
VPS13D	3	7	0	0	1	1.78767	0	0	2.50696	0.426964	0.411398	0.429315	0.237311	0.802031	0.96646	0.989789	0.334573	1
SLC6A16	0	0	0	1	0	0	15.2507	15.2507	0	0.32203	0.0584655	0.102229	1	0.802031	0.96646	0.989789	0.335367	1
PLIN5	1	2	1	0	0	4.63211	25.2831	25.2831	0	0.173664	0.0448531	0.102269	1	0.802031	0.96646	0.989789	0.335457	1
NUP155	0	0	1	0	0	0	12.8799	12.8799	0	0.256677	0.0707035	0.102632	1	0.802031	0.96646	0.989789	0.336285	1
ZNF546	0	3	0	0	0	5.69463	0	0	0	0.0383704	0.730832	0.102696	1	0.802031	0.96646	0.989789	0.336429	1
OR10A7	4	7	0	0	0	3.6388	0	0	0	0.0435308	0.628167	0.103213	1	0.802031	0.96646	0.989789	0.337606	1
CAMSAP3	1	3	0	0	1	1.91012	0	0	3.66171	0.330424	0.666826	0.559708	0.185105	0.802031	0.96646	0.989789	0.338495	1
DYSF	0	0	0	0	0	0	0	0	0	0.0434486	0.499429	0.103622	1	0.802031	0.96646	0.989789	0.338534	1
AC079602.1	0	1	0	0	0	25.0728	0	0	0	0.0334356	0.954164	0.104005	1	0.802031	0.967821	0.989789	0.3394	1
SRCAP	2	1	0	0	1	0.369802	0	0	2.31873	0.233613	0.57209	0.419387	0.248885	0.802031	0.96646	0.989789	0.340247	1
KIAA1107	0	3	0	0	0	5.89002	0	0	0	0.0382487	0.763162	0.104867	1	0.802031	0.96646	0.989789	0.341348	1
N4BP2L2	0	2	0	0	0	8.448	0	0	0	0.0358661	0.824084	0.104909	1	0.802031	0.96646	0.989789	0.341444	1
TAAR6	0	2	0	0	0	8.08476	0	0	0	0.03476	0.86636	0.104926	1	0.802031	0.96646	0.989789	0.341483	1
GLI2	3	1	0	0	1	0.31833	0	0	3.43247	0.307553	0.607666	0.542451	0.193506	0.802031	0.96646	0.989789	0.341575	1
DOCK10	0	0	0	1	0	0	7.77769	7.77769	0	0.143101	0.124509	0.105191	1	0.802031	0.96646	0.989789	0.342078	1
NACA	2	4	0	0	1	1.66078	0	0	6.03801	0.604847	0.772888	0.823473	0.127983	0.802031	0.96646	0.989789	0.342529	1
XPO1	0	0	0	1	0	0	16.9663	16.9663	0	0.397527	0.0518582	0.105603	1	0.802031	0.96646	0.989789	0.343006	1
TEK	6	5	1	2	0	0.867458	4.73415	4.73415	0	0.81987	0.0527168	0.105848	1	0.849379	0.96646	0.989789	0.343557	1
CCDC102B	1	2	1	0	0	9.43546	28.2155	28.2155	0	0.109813	0.0595025	0.106016	1	0.802031	0.96646	0.989789	0.343934	1
M1AP	0	2	0	0	0	8.00523	0	0	0	0.0361554	0.818769	0.10603	1	0.802031	0.96646	0.989789	0.343966	1
SNX12	0	1	0	0	0	24.517	0	0	0	0.0342876	0.935952	0.106099	1	0.802031	0.96646	0.989789	0.34412	1
EML1	1	0	1	0	0	0	13.5413	13.5413	0	0.286982	0.0928062	0.106104	1	0.802031	0.96646	0.989789	0.34413	1
KDM2B	2	1	0	0	1	0.72917	0	0	6.51501	0.812756	0.634719	0.880511	0.120556	0.844841	0.96646	0.989789	0.344236	1
KIF1B	0	4	0	0	0	4.00515	0	0	0	0.0436776	0.631764	0.106332	1	0.802031	0.96646	0.989789	0.344643	1
LMBRD2	0	1	1	0	0	3.01354	17.7139	17.7139	0	0.350982	0.0494029	0.106394	1	0.802031	0.96646	0.989789	0.344781	1
PIK3R3	0	2	0	0	0	8.10769	0	0	0	0.0368936	0.802553	0.106489	1	0.802031	0.96646	0.989789	0.344994	1
DGKQ	3	1	0	0	1	0.453229	0	0	4.72722	0.492848	0.547634	0.69092	0.154154	0.802031	0.96646	0.989789	0.345037	1
RPS27	0	1	0	0	0	24.4104	0	0	0	0.0344557	0.937793	0.106563	1	0.802031	0.96646	0.989789	0.34516	1
MS4A8	0	2	0	0	0	8.01948	0	0	0	0.0359568	0.83881	0.106632	1	0.802031	0.96646	0.989789	0.345314	1
TMPRSS11F	0	2	0	0	0	8.14098	0	0	0	0.0379553	0.77457	0.106657	1	0.802031	0.96646	0.989789	0.345371	1
TMEM88B	0	2	0	0	0	8.05652	0	0	0	0.0350326	0.906873	0.107051	1	0.802031	0.96646	0.989789	0.346251	1
IQSEC3	1	4	0	1	0	2.92911	11.6644	11.6644	0	0.119444	0.0790394	0.107272	1	0.802031	0.96646	0.989789	0.346744	1
PKHD1	3	3	0	0	1	0.72768	0	0	3.35053	0.560974	0.350898	0.546558	0.196703	0.802031	0.96646	0.989789	0.347275	1
FAM153B	0	2	0	0	0	8.06172	0	0	0	0.0371942	0.806984	0.107552	1	0.802031	0.96646	0.989789	0.34737	1
TPR	1	0	1	0	0	0	11.934	11.934	0	0.248373	0.109521	0.107593	1	0.802031	0.96646	0.989789	0.347461	1
CIT	2	1	0	0	1	0.652035	0	0	5.92487	0.748315	0.571734	0.8285	0.129883	0.81272	0.96646	0.989789	0.347494	1
ECEL1	2	1	0	0	1	0.875203	0	0	6.50852	0.920514	0.635129	0.893036	0.120651	0.929303	0.96646	0.989789	0.347801	1
PLEC	16	16	0	0	2	0.884889	0	0	1.11065	0.732713	0.14136	0.335588	0.321243	0.807911	0.96646	0.989789	0.347934	1
YEATS2	0	2	0	1	0	2.46733	14.8668	14.8668	0	0.266683	0.0601666	0.107809	1	0.802031	0.96646	0.989789	0.347942	1
UNKL	1	1	0	0	1	1.82339	0	0	5.90401	0.595826	0.767904	0.827998	0.130239	0.802031	0.96646	0.989789	0.348006	1
ITPR1	3	4	0	0	1	1.38953	0	0	4.31142	0.688662	0.460878	0.655309	0.164891	0.802031	0.96646	0.989789	0.348488	1
BOC	0	1	0	0	1	1.06302	0	0	6.68788	0.951756	0.680467	0.917016	0.118074	0.956326	0.96646	0.989789	0.348981	1
DGKZ	0	2	1	0	0	2.75388	12.3592	12.3592	0	0.219974	0.074062	0.108294	1	0.802031	0.96646	0.989789	0.349022	1
FBXL13	0	2	0	0	0	7.93925	0	0	0	0.0376824	0.800706	0.108494	1	0.802031	0.96646	0.989789	0.349465	1
OR4K1	1	4	0	0	0	8.21869	0	0	0	0.0415124	0.792814	0.108774	1	0.802031	0.96646	0.989789	0.350087	1
MAP1S	3	2	0	0	1	0.861304	0	0	6.51346	0.877616	0.659949	0.902285	0.120579	0.893175	0.96646	0.989789	0.350137	1
MOV10L1	0	1	0	0	1	1.12643	0	0	6.5002	0.907071	0.661031	0.902172	0.120773	0.917391	0.96646	0.989789	0.350496	1
PTPRN2	1	0	0	0	0	0	0	0	0	0.0432465	0.555425	0.108967	1	0.802031	0.96646	0.989789	0.350514	1
RPS4Y2	0	0	0	0	0	0	0	0	0	0.0466818	0.490746	0.10906	1	0.802031	0.96646	0.989789	0.350721	1
NSUN2	0	1	1	0	0	2.25647	19.0407	19.0407	0	0.473438	0.0455489	0.109316	1	0.802031	0.96646	0.989789	0.351289	1
PRRC2A	0	0	0	0	0	0	0	0	0	0.0411471	0.613552	0.109428	1	0.802031	0.96646	0.989789	0.351536	1
HIP1	0	0	0	1	0	0	12.8694	12.8694	0	0.281698	0.0707681	0.109482	1	0.802031	0.96646	0.989789	0.351655	1
RP11-156E8.1	0	3	0	0	0	5.34941	0	0	0	0.0371443	0.84691	0.109886	1	0.802031	0.96646	0.989789	0.352549	1
SMG5	0	1	1	0	0	2.08281	19.1324	19.1324	0	0.513131	0.0453035	0.109915	1	0.802031	0.96646	0.989789	0.352613	1
DNAH2	2	3	0	0	1	0.635511	0	0	1.70628	0.395728	0.262985	0.372648	0.296495	0.802031	0.96646	0.989789	0.353877	1
BAZ2A	0	2	0	0	1	1.5246	0	0	5.11631	0.57733	0.627329	0.760989	0.145318	0.802031	0.96646	0.989789	0.354092	1
MELK	0	2	0	0	0	7.96742	0	0	0	0.0383342	0.812796	0.110688	1	0.802031	0.96646	0.989789	0.354317	1
ALPK3	0	0	0	0	0	0	0	0	0	0.0422169	0.604171	0.111067	1	0.802031	0.96646	0.989789	0.355151	1
MYH14	0	2	0	0	1	0.550261	0	0	2.45618	0.348249	0.415578	0.462409	0.240321	0.802031	0.96646	0.989789	0.355282	1
C4orf19	1	3	0	0	0	13.9365	0	0	0	0.0399848	0.861613	0.111311	1	0.802031	0.96646	0.989789	0.355686	1
AKR1B10	2	0	0	1	0	0	12.903	12.903	0	0.326795	0.0975869	0.111673	1	0.802031	0.96646	0.989789	0.356481	1
PLXNA4	0	0	0	0	0	0	0	0	0	0.0442821	0.566925	0.112274	1	0.802031	0.96646	0.989789	0.357796	1
IFT140	0	0	0	0	0	0	0	0	0	0.0466418	0.520385	0.112399	1	0.802031	0.96646	0.989789	0.358071	1
BTN2A2	1	3	0	0	0	10.4276	0	0	0	0.0419366	0.814208	0.112433	1	0.802031	0.96646	0.989789	0.358144	1
KRTAP24-1	1	4	0	0	0	9.25914	0	0	0	0.0435315	0.802052	0.112485	1	0.802031	0.96646	0.989789	0.358258	1
FAM65B	1	4	0	0	0	7.84694	0	0	0	0.0456151	0.760346	0.112784	1	0.802031	0.96646	0.989789	0.358911	1
RAPGEF3	0	0	0	1	0	0	11.4476	11.4476	0	0.252652	0.080724	0.113107	1	0.802031	0.96646	0.989789	0.359615	1
SYNJ1	3	0	0	0	0	0	0	0	0	0.0436854	0.409409	0.113155	1	0.802031	0.96646	0.989789	0.35972	1
OAS3	1	0	1	0	0	0	7.86527	7.86527	0	0.159621	0.123619	0.11321	1	0.802031	0.96646	0.989789	0.35984	1
WDR49	0	0	1	0	0	0	14.4398	14.4398	0	0.349052	0.0621716	0.113303	1	0.802031	0.96646	0.989789	0.360041	1
TRPM4	0	1	0	0	1	0.968918	0	0	6.14854	0.974678	0.643792	0.898155	0.126181	0.977158	0.96646	0.989789	0.360101	1
VRTN	0	1	0	0	1	1.37907	0	0	6.22914	0.760309	0.775496	0.916491	0.124899	0.817654	0.96646	0.989789	0.362574	1
ZSCAN18	2	2	0	0	1	1.05511	0	0	5.99539	0.94006	0.632901	0.889673	0.128692	0.946135	0.96646	0.989789	0.362629	1
GPR152	0	1	0	0	1	1.63333	0	0	5.73136	0.650132	0.75515	0.859423	0.133267	0.802031	0.96646	0.989789	0.362713	1
ANKRD18B	2	4	1	0	0	4.87058	11.9003	11.9003	0	0.0877946	0.106543	0.114719	1	0.802031	0.96646	0.989789	0.363117	1
PCDH12	1	1	0	0	1	0.908072	0	0	6.23753	0.921927	0.697402	0.92275	0.124767	0.930495	0.96646	0.989789	0.364003	1
MRPL36	0	1	0	0	0	22.2916	0	0	0	0.0381542	0.930392	0.116149	1	0.802031	0.96646	0.989789	0.366204	1
KIF5A	1	4	0	0	0	6.07428	0	0	0	0.0496349	0.700285	0.116303	1	0.802031	0.96646	0.989789	0.366535	1
ZMIZ2	0	1	0	0	1	1.36172	0	0	6.09832	0.769027	0.769822	0.917664	0.126994	0.820461	0.96646	0.989789	0.367039	1
MAST3	2	2	0	0	1	1.44937	0	0	5.52103	0.74128	0.683278	0.852963	0.137154	0.810334	0.96646	0.989789	0.368006	1
ERBB3	2	2	0	0	1	1.21649	0	0	5.17437	0.862235	0.569521	0.816096	0.144087	0.881452	0.96646	0.989789	0.369295	1
SLC22A12	1	3	1	0	0	4.02826	10.1438	10.1438	0	0.0978421	0.09449	0.117592	1	0.802031	0.96646	0.989789	0.369303	1
YES1	0	2	0	0	0	7.72175	0	0	0	0.0420842	0.789797	0.117769	1	0.802031	0.96646	0.989789	0.36968	1
CIRH1A	0	2	0	0	0	7.44558	0	0	0	0.0412473	0.806311	0.117921	1	0.802031	0.96646	0.989789	0.370006	1
RHOT1	0	2	0	0	0	7.39366	0	0	0	0.0424156	0.776683	0.118421	1	0.802031	0.96646	0.989789	0.371074	1
TENM3	0	0	0	0	0	0	0	0	0	0.048518	0.541084	0.118512	1	0.802031	0.96646	0.989789	0.371267	1
ABCD3	0	0	1	0	0	0	14.7997	14.7997	0	0.391	0.0604733	0.118826	1	0.802031	0.96646	0.989789	0.371937	1
MS4A5	1	2	0	0	0	19.1744	0	0	0	0.0416993	0.885278	0.119051	1	0.802031	0.96646	0.989789	0.372415	1
RUNDC3B	0	2	0	0	0	7.42377	0	0	0	0.04237	0.792249	0.119422	1	0.802031	0.96646	0.989789	0.373205	1
SYNJ2	2	2	0	0	1	1.43857	0	0	5.07555	0.746353	0.626923	0.817778	0.146196	0.812227	0.96646	0.989789	0.373488	1
CYP4F11	0	3	0	0	0	4.54363	0	0	0	0.0452867	0.691892	0.11958	1	0.802031	0.96646	0.989789	0.373539	1
GRHL3	4	0	0	0	0	0	0	0	0	0.0447907	0.526443	0.119671	1	0.802031	0.96646	0.989789	0.373733	1
PLCH2	1	1	0	0	1	0.392842	0	0	2.12146	0.268888	0.555764	0.456233	0.26236	0.802031	0.96646	0.989789	0.373789	1
STON1	1	3	1	0	0	5.54229	22.1043	22.1043	0	0.131557	0.0595276	0.120184	1	0.802031	0.96646	0.989789	0.374821	1
COL6A6	0	0	0	0	0	0	0	0	0	0.0470995	0.588939	0.120402	1	0.802031	0.96646	0.989789	0.375284	1
CIC	0	0	0	0	0	0	0	0	0	0.0439745	0.677032	0.120571	1	0.802031	0.96646	0.989789	0.375642	1
ORMDL2	0	1	0	0	0	21.3748	0	0	0	0.0399974	0.91595	0.120686	1	0.802031	0.96646	0.989789	0.375883	1
ANK1	1	1	0	0	1	0.599033	0	0	4.29048	0.575335	0.574791	0.730311	0.165472	0.802031	0.96646	0.989789	0.376222	1
DMRT3	1	4	0	0	0	7.95565	0	0	0	0.0448601	0.825283	0.121171	1	0.802031	0.96646	0.989789	0.376909	1
CHD7	0	0	0	0	0	0	0	0	0	0.0493413	0.554128	0.121622	1	0.802031	0.96646	0.989789	0.377859	1
TNS1	0	1	0	0	1	0.491946	0	0	3.47404	0.42129	0.610704	0.635761	0.191925	0.802031	0.96646	0.989789	0.378695	1
MDS2	2	3	0	0	0	7.50312	0	0	0	0.0438112	0.815953	0.122266	1	0.802031	0.96646	0.989789	0.379214	1
CNTFR	0	2	0	0	0	7.10682	0	0	0	0.0428391	0.811493	0.122633	1	0.802031	0.96646	0.989789	0.379987	1
OR6C76	3	5	0	0	0	4.64338	0	0	0	0.043687	0.810769	0.122851	1	0.802031	0.96646	0.989789	0.380443	1
ABCC1	1	1	0	0	1	0.87908	0	0	5.26962	0.895215	0.600771	0.864511	0.142112	0.907272	0.96646	0.989789	0.380457	1
ZKSCAN2	1	4	0	0	0	7.53107	0	0	0	0.0527972	0.737095	0.122928	1	0.802031	0.96646	0.989789	0.380604	1
CLEC18B	1	3	0	0	0	8.34231	0	0	0	0.0518197	0.733399	0.123185	1	0.802031	0.96646	0.989789	0.381143	1
CLLU1OS	0	1	0	0	0	20.874	0	0	0	0.0410773	0.943543	0.123821	1	0.802031	0.96646	0.989789	0.382473	1
CDHR2	0	0	0	0	0	0	0	0	0	0.0499229	0.56483	0.123968	1	0.802031	0.96646	0.989789	0.382781	1
TRIM34	0	2	0	0	0	7.07001	0	0	0	0.0446799	0.781438	0.124607	1	0.802031	0.96646	0.989789	0.384112	1
KIAA2026	2	8	1	0	0	4.34676	9.61142	9.61142	0	0.0713966	0.134108	0.124819	1	0.802031	0.96646	0.989789	0.384555	1
CLN3	0	2	0	0	0	6.88064	0	0	0	0.0440037	0.797405	0.124948	1	0.802031	0.96646	0.989789	0.384822	1
BAAT	0	2	0	0	0	7.13354	0	0	0	0.0438729	0.814698	0.125046	1	0.802031	0.96646	0.989789	0.385025	1
ACSM2A	2	0	1	0	0	0	4.70116	4.70116	0	0.17072	0.281402	0.125257	1	0.802031	0.96646	0.989789	0.385465	1
PCNXL2	3	0	0	0	0	0	0	0	0	0.0506817	0.443625	0.125263	1	0.802031	0.96646	0.989789	0.385477	1
PCDH1	4	4	0	0	1	1.04127	0	0	4.72507	0.956746	0.528652	0.812422	0.154206	0.960763	0.96646	0.989789	0.385514	1
LILRA2	1	4	0	0	0	5.58367	0	0	0	0.0516547	0.717044	0.12531	1	0.802031	0.96646	0.989789	0.385574	1
TMEM215	5	0	0	0	0	0	0	0	0	0.0458541	0.609549	0.125477	1	0.802031	0.96646	0.989789	0.385921	1
MUC22	0	0	0	0	0	0	0	0	0	0.0433248	0.798217	0.125679	1	0.802031	0.96646	0.989789	0.386341	1
SYNRG	0	3	0	0	0	5.13824	0	0	0	0.0461655	0.774195	0.125747	1	0.802031	0.96646	0.989789	0.386481	1
UNC79	5	6	0	1	1	0.88305	1.61764	1.61764	5.13699	0.844935	0.680838	0.86922	0.144877	0.867888	0.96646	0.989789	0.386861	1
NDRG2	0	2	0	0	0	7.03808	0	0	0	0.045081	0.792634	0.126397	1	0.802031	0.96646	0.989789	0.387828	1
RLN2	0	1	0	0	0	20.3541	0	0	0	0.0422584	0.914533	0.126417	1	0.802031	0.96646	0.989789	0.387868	1
SIGMAR1	1	2	0	0	0	16.187	0	0	0	0.0468728	0.840836	0.12648	1	0.802031	0.96646	0.989789	0.387998	1
ARHGAP11B	0	1	0	0	0	20.2504	0	0	0	0.0425017	0.912623	0.126999	1	0.802031	0.96646	0.989789	0.389071	1
NISCH	3	2	0	0	1	0.928897	0	0	4.99864	0.939388	0.581466	0.859024	0.14788	0.945553	0.96646	0.989789	0.389141	1
ATP6V1G2-DDX39B	0	1	0	0	0	20.2013	0	0	0	0.0426179	0.903914	0.127131	1	0.802031	0.96646	0.989789	0.389344	1
UHRF2	1	2	0	1	0	6.46385	30.2714	30.2714	0	0.180399	0.0540445	0.127234	1	0.802031	0.96646	0.989789	0.389556	1
NLRC4	1	2	1	0	0	3.71758	20.8578	20.8578	0	0.219295	0.0526419	0.127263	1	0.802031	0.96646	0.989789	0.389616	1
AL079342.1	0	2	0	0	0	7.17479	0	0	0	0.0438651	0.856422	0.127401	1	0.802031	0.96646	0.989789	0.389901	1
EHD1	0	2	0	0	0	6.86178	0	0	0	0.043908	0.844524	0.12745	1	0.802031	0.96646	0.989789	0.390002	1
PXDN	2	6	1	0	0	4.5152	9.70939	9.70939	0	0.0773428	0.132659	0.127641	1	0.802031	0.96646	0.989789	0.390394	1
EDEM3	0	2	0	0	0	7.11256	0	0	0	0.0458977	0.790481	0.127707	1	0.802031	0.96646	0.989789	0.390531	1
AJAP1	1	4	0	0	0	6.04894	0	0	0	0.051199	0.750873	0.128012	1	0.802031	0.96646	0.989789	0.391158	1
MROH2A	0	0	0	0	0	0	0	0	0	0.055505	0.505249	0.128045	1	0.802031	0.96646	0.989789	0.391226	1
DNAH5	21	36	4	3	1	1.08921	1.66129	1.66129	2.49033	0.757425	0.267855	0.539169	0.238288	0.816516	0.96646	0.989789	0.392114	1
PRR12	0	0	0	0	0	0	0	0	0	0.0463796	0.713912	0.128596	1	0.802031	0.96646	0.989789	0.392357	1
TTLL6	0	1	1	0	0	1.65255	17.8614	17.8614	0	0.642961	0.0489443	0.129241	1	0.802031	0.96646	0.989789	0.393678	1
FBXW12	3	0	1	0	0	0	4.19144	4.19144	0	0.136099	0.287371	0.129418	1	0.802031	0.96646	0.989789	0.394039	1
CSPG4	0	0	0	0	0	0	0	0	0	0.0505552	0.608399	0.129674	1	0.802031	0.96646	0.989789	0.394563	1
WNK2	2	6	0	0	1	1.54253	0	0	2.12441	0.3417	0.497434	0.495015	0.262148	0.802031	0.96646	0.989789	0.394753	1
PAPPA2	0	0	0	0	0	0	0	0	0	0.0528462	0.564389	0.129968	1	0.802031	0.96646	0.989789	0.395163	1
COL20A1	5	4	0	0	1	0.743459	0	0	3.27914	0.670315	0.380366	0.651402	0.199577	0.802031	0.96646	0.989789	0.395238	1
RIMBP2	0	0	0	0	0	0	0	0	0	0.0492725	0.643647	0.130025	1	0.802031	0.96646	0.989789	0.395281	1
MARK3	0	2	0	0	0	7.05372	0	0	0	0.0465204	0.801084	0.130035	1	0.802031	0.96646	0.989789	0.3953	1
ARVCF	1	2	1	0	0	2.92844	20.5685	20.5685	0	0.276399	0.0500072	0.130427	1	0.802031	0.96646	0.989789	0.396099	1
SMIM13	0	1	0	0	0	19.7021	0	0	0	0.0438336	0.93079	0.130648	1	0.802031	0.96646	0.989789	0.396548	1
SLC26A9	1	2	0	1	0	3.14155	16.9583	16.9583	0	0.229573	0.0574393	0.130995	1	0.802031	0.96646	0.989789	0.397255	1
MAST4	0	0	0	0	0	0	0	0	0	0.0497844	0.646303	0.131382	1	0.802031	0.96646	0.989789	0.39804	1
ARMCX4	0	0	0	0	0	0	0	0	0	0.0554402	0.534107	0.13164	1	0.802031	0.96646	0.989789	0.398565	1
SKIL	0	2	0	0	0	7.14514	0	0	0	0.0464635	0.828406	0.131661	1	0.802031	0.96646	0.989789	0.398607	1
CCDC37	0	3	0	0	0	4.31763	0	0	0	0.0508412	0.688161	0.131808	1	0.802031	0.96646	0.989789	0.398904	1
TMEM132C	0	0	0	0	0	0	0	0	0	0.0518747	0.603949	0.132067	1	0.802031	0.96646	0.989789	0.39943	1
KLHL9	0	2	0	0	0	7.11191	0	0	0	0.0470068	0.821635	0.132456	1	0.802031	0.96646	0.989789	0.400217	1
SHANK3	0	0	0	0	0	0	0	0	0	0.04954	0.668654	0.132646	1	0.802031	0.96646	0.989789	0.400601	1
COL2A1	0	0	0	0	0	0	0	0	0	0.05164	0.617042	0.132825	1	0.802031	0.96646	0.989789	0.400962	1
DNHD1	1	1	0	0	0	0.253566	0	0	0	0.0762427	0.345567	0.133127	1	0.802031	0.96646	0.989789	0.401572	1
RP11-195F19.5	0	1	0	0	0	19.2573	0	0	0	0.0449734	0.925673	0.133431	1	0.802031	0.96646	0.989789	0.402184	1
PRRC2B	0	0	0	0	0	0	0	0	0	0.0535724	0.583414	0.133539	1	0.802031	0.96646	0.989789	0.402401	1
PCDHB6	0	0	0	0	0	0	0	0	0	0.0493332	0.686705	0.133544	1	0.802031	0.96646	0.989789	0.40241	1
C10orf71	0	0	0	0	0	0	0	0	0	0.0509484	0.645819	0.13391	1	0.802031	0.96646	0.989789	0.403147	1
ZKSCAN1	0	2	0	0	0	6.88147	0	0	0	0.0469517	0.840366	0.1341	1	0.802031	0.96646	0.989789	0.403531	1
TSPAN18	1	2	0	0	0	12.9422	0	0	0	0.0482121	0.863168	0.134514	1	0.802031	0.96646	0.989789	0.404361	1
PRUNE2	0	0	0	0	0	0	0	0	0	0.0546166	0.573913	0.134665	1	0.802031	0.96646	0.989789	0.404663	1
RPS4Y1	0	0	0	0	0	0	0	0	0	0.0591005	0.504042	0.134737	1	0.802031	0.96646	0.989789	0.404808	1
MGA	0	0	0	0	0	0	0	0	0	0.0540693	0.585871	0.134836	1	0.802031	0.96646	0.989789	0.405006	1
TTC39B	1	3	0	0	0	9.04309	0	0	0	0.0576318	0.750328	0.134887	1	0.802031	0.96646	0.989789	0.405108	1
LCE1E	0	2	0	0	0	7.22812	0	0	0	0.0464315	0.887733	0.134944	1	0.802031	0.96646	0.989789	0.405223	1
PCDHB12	0	0	0	0	0	0	0	0	0	0.049717	0.699944	0.135369	1	0.802031	0.96646	0.989789	0.406073	1
FOXD4	1	4	0	0	0	6.91479	0	0	0	0.0498019	0.83748	0.135428	1	0.802031	0.96646	0.989789	0.406191	1
SLCO2B1	0	3	0	0	0	4.27482	0	0	0	0.0509746	0.718094	0.135432	1	0.802031	0.96646	0.989789	0.4062	1
KIAA1549L	0	0	0	0	0	0	0	0	0	0.0529971	0.61468	0.135509	1	0.802031	0.96646	0.989789	0.406354	1
FBN2	0	0	0	0	0	0	0	0	0	0.0562629	0.553305	0.135628	1	0.802031	0.96646	0.989789	0.40659	1
SYNE2	8	6	0	0	0	0.480107	0	0	0	0.183307	0.0784209	0.135871	1	0.802031	0.96646	0.989789	0.407077	1
MYH13	0	0	0	0	0	0	0	0	0	0.0569423	0.5446	0.135921	1	0.802031	0.96646	0.989789	0.407177	1
TSEN54	1	3	0	0	0	9.54679	0	0	0	0.0535907	0.800498	0.135962	1	0.802031	0.96646	0.989789	0.407257	1
FAM135B	0	0	0	0	0	0	0	0	0	0.0552655	0.574113	0.13602	1	0.802031	0.96646	0.989789	0.407374	1
SPHKAP	0	0	0	0	0	0	0	0	0	0.0536064	0.612916	0.136636	1	0.802031	0.96646	0.989789	0.408602	1
TENC1	1	5	0	0	0	4.63313	0	0	0	0.0594999	0.691319	0.137	1	0.802031	0.96646	0.989789	0.409325	1
FBRSL1	0	2	1	0	0	1.49794	16.1392	16.1392	0	0.592344	0.054857	0.137166	1	0.802031	0.96646	0.989789	0.409655	1
TAF13	0	1	0	0	0	18.6573	0	0	0	0.0466028	0.909898	0.13721	1	0.802031	0.96646	0.989789	0.409743	1
TNXB	10	15	0	0	1	1.00588	0	0	1.14461	0.988795	0.172143	0.381049	0.361865	0.989977	0.96646	0.989789	0.411088	1
FBXW10	0	1	1	0	0	1.81863	15.9488	15.9488	0	0.586466	0.0555944	0.138111	1	0.802031	0.96646	0.989789	0.411528	1
DDI1	2	7	0	0	0	4.71974	0	0	0	0.0607155	0.707075	0.138818	1	0.802031	0.96646	0.989789	0.412927	1
DOCK6	4	2	0	0	1	0.517568	0	0	2.55752	0.455407	0.423904	0.59395	0.234391	0.802031	0.96646	0.989789	0.413714	1
PCDH15	0	0	0	0	0	0	0	0	0	0.0544117	0.627108	0.139734	1	0.802031	0.96646	0.989789	0.414733	1
P4HA3	1	3	0	0	0	9.0604	0	0	0	0.0557021	0.793882	0.139988	1	0.802031	0.96646	0.989789	0.415232	1
BTD	0	2	0	0	0	6.58394	0	0	0	0.0495923	0.829572	0.14001	1	0.802031	0.96646	0.989789	0.415276	1
ADD1	1	1	1	0	0	1.81785	24.8731	24.8731	0	0.603332	0.0479346	0.140153	1	0.802031	0.96646	0.989789	0.415557	1
ZNF831	0	0	0	0	0	0	0	0	0	0.0530541	0.66652	0.140302	1	0.802031	0.96646	0.989789	0.41585	1
MIB2	0	1	0	0	1	1.16697	0	0	4.71358	0.880343	0.688709	0.912494	0.154484	0.895278	0.96646	0.989789	0.417152	1
ANGEL1	1	3	0	0	0	8.69599	0	0	0	0.0574771	0.776387	0.141006	1	0.802031	0.96646	0.989789	0.417231	1
FAM197Y1	0	0	0	0	0	0	0	0	0	0.0641489	0.483718	0.141056	1	0.802031	0.96646	0.989789	0.417327	1
BANP	0	2	0	0	0	6.42957	0	0	0	0.0504873	0.821709	0.141902	1	0.802031	0.96646	0.989789	0.418983	1
HTT	2	3	0	0	1	1.49483	0	0	3.12454	0.599265	0.528306	0.688838	0.206108	0.802031	0.96646	0.989789	0.419125	1
QSER1	0	1	1	0	0	1.53096	16.6924	16.6924	0	0.690857	0.0528163	0.142052	1	0.802031	0.96646	0.989789	0.419276	1
GDAP1L1	0	2	0	0	0	6.33176	0	0	0	0.050222	0.828968	0.142067	1	0.802031	0.96646	0.989789	0.419304	1
NDUFB6	0	1	0	0	0	17.9581	0	0	0	0.048648	0.904096	0.142134	1	0.802031	0.96646	0.989789	0.419435	1
POLM	0	2	0	0	0	6.51803	0	0	0	0.0507715	0.822153	0.142277	1	0.802031	0.96646	0.989789	0.419715	1
STAC	0	2	0	0	0	6.60162	0	0	0	0.0508184	0.8244	0.142292	1	0.802031	0.96646	0.989789	0.419743	1
ACSM3	0	2	0	0	0	6.49204	0	0	0	0.0530068	0.764343	0.142307	1	0.802031	0.96646	0.989789	0.419772	1
KRT9	1	3	0	1	0	3.24503	19.937	19.937	0	0.231109	0.0562943	0.142317	1	0.802031	0.96646	0.989789	0.419791	1
NDUFA12	0	1	0	0	0	17.8481	0	0	0	0.0489854	0.886188	0.142535	1	0.802031	0.96646	0.989789	0.420217	1
TFRC	0	2	0	0	0	6.50502	0	0	0	0.0524199	0.790868	0.143432	1	0.802031	0.96646	0.989789	0.421962	1
RAD1	0	1	0	0	0	17.7315	0	0	0	0.0493479	0.909018	0.143953	1	0.802031	0.96646	0.989789	0.422972	1
ACAP1	1	2	1	0	0	4.99985	17.9088	17.9088	0	0.169839	0.0692534	0.144309	1	0.802031	0.96646	0.989789	0.423662	1
[truncated: 18,420 more rows]

## Sheet: LNC_oncodriveFML
GENE_ID	MUTS	MUTS_RECURRENCE	SAMPLES	P_VALUE	Q_VALUE	P_VALUE_NEG	Q_VALUE_NEG	SNP	MNP	INDELS	SYMBOL
[truncated: 40 more rows]

[truncated: 1 more sheets: 3UTR-ONCODRIVEFML]
