# Supplementary material for: Whole genome analysis reveals the genomic complexity in metastatic cutaneous squamous cell carcinoma
Source: Front Oncol. 2022 Aug 2;12:919118. doi: 10.3389/fonc.2022.919118 (PMC9379253; doi:10.3389/fonc.2022.919118)
Supplement: Supplementary file 6 [file Table_4.xls]

## Sheet: 3UTR_variants_drivers
Ref=Hg38	CHROMOSOME	POSITION	strand	REF	ALT	SAMPLE	Gene
	12	54579896	-	G	A	CSCC_0001-M1	PPP1R1A
	12	54580014	-	G	A	CSCC_0002-M1	PPP1R1A
	12	54579896	-	G	A	CSCC_0005-M1	PPP1R1A
	12	54579896	-	G	A	CSCC_0011-M1	PPP1R1A
	12	54580331	-	CC	TT	CSCC_0011-M1	PPP1R1A
	12	54579757	-	G	A	CSCC_0014-M1	PPP1R1A
	12	54579334	-	C	T	CSCC_0022-M1	PPP1R1A
	12	54579788	-	G	A	CSCC_0022-M1	PPP1R1A
	12	54579897	-	G	A	CSCC_0022-M1	PPP1R1A
	12	54580296	-	G	A	CSCC_0022-M1	PPP1R1A
	12	54579892	-	A	G	CSCC_0025-M1	PPP1R1A
	12	54579896	-	G	A	CSCC_0066-M1	PPP1R1A
	12	54579896	-	G	A	CSCC_0126-M1	PPP1R1A
	12	54580029	-	C	T	CSCC_0126-M1	PPP1R1A
	12	54579878	-	CC	TT	CSCC_0130-M1	PPP1R1A
	12	54579625	-	C	T	CSCC_0134-M1	PPP1R1A
	12	54579571	-	C	T	CSCC_0135-M1	PPP1R1A
	12	91104000	-	A	T	CSCC_0005-M1	LUM
	12	91104014	-	C	T	CSCC_0022-M1	LUM
	12	91104017	-	C	T	CSCC_0025-M1	LUM
	12	91103775	-	G	A	CSCC_0130-M1	LUM
	4	5811314	+	C	T	CSCC_0001-M1	EVC
	4	5813134	+	CC	TT	CSCC_0001-M1	EVC
	4	5811302	+	G	A	CSCC_0002-M1	EVC
	4	5812172	+	C	T	CSCC_0003-M1	EVC
	4	5812605	+	CC	TT	CSCC_0003-M1	EVC
	4	5811886	+	C	T	CSCC_0007-M1	EVC
	4	5813958	+	C	T	CSCC_0009-M1	EVC
	4	5812799	+	C	T	CSCC_0022-M1	EVC
	4	5812476	+	C	A	CSCC_0025-M1	EVC
	4	5812630	+	C	T	CSCC_0125-M1	EVC
	4	5813135	+	C	T	CSCC_0125-M1	EVC
	4	5811171	+	A	G	CSCC_0126-M1	EVC
	4	5812713	+	C	T	CSCC_0126-M1	EVC
	4	5813872	+	C	T	CSCC_0126-M1	EVC
	4	5814069	+	T	C	CSCC_0126-M1	EVC
	4	5813135	+	C	T	CSCC_0130-M1	EVC
	4	5813688	+	C	T	CSCC_0130-M1	EVC
	4	5812056	+	A	C	CSCC_0132-M1	EVC
	4	5812079	+	A	G	CSCC_0132-M1	EVC
	4	5812451	+	G	A	CSCC_0132-M1	EVC
	4	5813134	+	C	T	CSCC_0132-M1	EVC
	4	5813842	+	G	C	CSCC_0134-M1	EVC
	1	94045709	-	G	A	CSCC_0002-M1	ABCA4
	1	93993178	-	C	T	CSCC_0011-M1	ABCA4
	1	94045708	-	G	A	CSCC_0025-M1	ABCA4
	1	94045709	-	G	A	CSCC_0126-M1	ABCA4
	1	94045709	-	G	A	CSCC_0134-M1	ABCA4

## Sheet: Lnc_variants_of_drivers
CHROMOSOME	POSITION	strand	REF	ALT	SAMPLE	Gene					Ref=Hg38
1	212559004	+	G	A	CSCC_0001-M1	RP11-61J19.4
1	212559046	+	C	T	CSCC_0001-M1	RP11-61J19.4
1	212559050	+	C	T	CSCC_0001-M1	RP11-61J19.4
1	235104366	-	G	A	CSCC_0001-M1	RP4-597N16.4
1	235104368	-	C	G	CSCC_0001-M1	RP4-597N16.4
7	152464047	+	G	A	CSCC_0001-M1	LINC01003
7	152464337	+	C	T	CSCC_0001-M1	LINC01003
1	212558216	+	C	T	CSCC_0002-M1	RP11-61J19.4
1	212558999	+	G	A	CSCC_0002-M1	RP11-61J19.4
7	152464047	+	G	A	CSCC_0002-M1	LINC01003
7	152463887	+	G	A	CSCC_0006-M1	LINC01003
1	212558538	+	CC	TT	CSCC_0007-M1	RP11-61J19.4
7	152463804	+	G	A	CSCC_0007-M1	LINC01003
1	212559035	+	C	T	CSCC_0010-M1	RP11-61J19.4
1	212559080	+	C	T	CSCC_0010-M1	RP11-61J19.4
1	212559014	+	G	A	CSCC_0011-M1	RP11-61J19.4
7	152464047	+	G	A	CSCC_0011-M1	LINC01003
7	152464088	+	C	T	CSCC_0011-M1	LINC01003
7	152464829	+	T	A	CSCC_0011-M1	LINC01003
7	152463801	+	GG	AA	CSCC_0012-M1	LINC01003
7	152464002	+	G	A	CSCC_0012-M1	LINC01003
9	72871785	-	G	A	CSCC_0013-M1	RP11-151D14.1
7	152464047	+	GG	AA	CSCC_0014-M1	LINC01003
1	212558618	+	C	T	CSCC_0022-M1	RP11-61J19.4
1	212558827	+	G	A	CSCC_0022-M1	RP11-61J19.4
1	212559056	+	G	A	CSCC_0022-M1	RP11-61J19.4
7	152463955	+	G	A	CSCC_0022-M1	LINC01003
7	152464048	+	G	A	CSCC_0022-M1	LINC01003
9	72871785	-	G	A	CSCC_0022-M1	RP11-151D14.1
1	212558768	+	C	T	CSCC_0024-M1	RP11-61J19.4
1	235104366	-	GG	AA	CSCC_0024-M1	RP4-597N16.4
7	152463955	+	GG	AA	CSCC_0024-M1	LINC01003
1	212558556	+	G	A	CSCC_0066-M1	RP11-61J19.4
7	152463917	+	G	A	CSCC_0066-M1	LINC01003
1	212559532	+	C	T	CSCC_0124-M1	RP11-61J19.4
7	152464047	+	G	A	CSCC_0125-M1	LINC01003
1	212559667	+	C	T	CSCC_0126-M1	RP11-61J19.4
7	152464047	+	G	A	CSCC_0126-M1	LINC01003
1	212559006	+	G	A	CSCC_0130-M1	RP11-61J19.4
7	152464952	+	C	T	CSCC_0130-M1	LINC01003
7	152463815	+	G	A	CSCC_0132-M1	LINC01003
7	152464048	+	G	A	CSCC_0132-M1	LINC01003
9	72871785	-	G	A	CSCC_0132-M1	RP11-151D14.1
1	235104213	-	G	A	CSCC_0133-M1	RP4-597N16.4
7	152463961	+	G	A	CSCC_0133-M1	LINC01003
1	212559081	+	C	T	CSCC_0134-M1	RP11-61J19.4
7	152463999	+	G	A	CSCC_0134-M1	LINC01003
7	152465348	+	G	A	CSCC_0134-M1	LINC01003

## Sheet: Variant_details_of_coding_drive
Ref=Hg38										Note=Varinats annotation is based on various annotator used on Opencravat platform (Only coding variants are shown here)
Variant_Annotation											CADD_Exome		Cancer_Gene Census	Cancer_Gene Landscape
Chrom	Position	Ref_Base	Alt_Base	Coding	Gene	Transcript	Sequence_Ontology	cDNA_change	Protein_Change	Samples	Score	Phred	Driver_class	Class
chr6	61894700	C	T	Yes	KHDRBS2	ENST00000281156.5	missense_variant	c.745G>A	p.Gly249Arg	CSCC_0001M1	3.28926	24.1
chr11	62979748	CC	TT	Yes	SLC22A6	ENST00000360421.8	complex_substitution	c.1237_1238delinsAA	p.Gly413Lys	CSCC_0012M1
chr11	619017	GG	AA	Yes	CDHR5	ENST00000397542.7	complex_substitution	c.1541_1542delinsTT	p.Thr514Ile	CSCC_0001M1
chr11	62984486	GG	AA	Yes	SLC22A6	ENST00000360421.8	complex_substitution	c.204_205delinsTT	p.Arg69Trp	CSCC_0001M1
chr11	62981020	GG	AA	Yes	SLC22A6	ENST00000360421.8	complex_substitution	c.1001_1002delinsTT	p.Thr334Ile	CSCC_0007M1
chr11	62983609	GG	AA	Yes	SLC22A6	ENST00000360421.8	complex_substitution	c.555_556delinsTT	p.Pro186Ser	CSCC_0011M1
chr11	62984041	GG	AA	Yes	SLC22A6	ENST00000360421.8	complex_substitution	c.375_376delinsTT	p.Leu126Phe	CSCC_0011M1
chr14	23966292	CC	TT	Yes	DHRS4	ENST00000313250.10	complex_substitution	c.541_542delinsTT	p.Pro181Phe	CSCC_0007M1
chr14	23966283	GG	AA	Yes	DHRS4	ENST00000313250.10	complex_substitution	c.532_533delinsAA	p.Gly178Asn	CSCC_0011M1
chr17	7674219	CC	TT	Yes	TP53	ENST00000269305.8	complex_substitution	c.743_744delinsAA	p.Arg248Gln	CSCC_0010M1			Oncogene, TSG, fusion	TSG
chr17	7673783	CC	TT	Yes	TP53	ENST00000269305.8	complex_substitution	c.836_837delinsAA	p.Gly279Glu	CSCC_0011M1			Oncogene, TSG, fusion	TSG
chr17	7673764	CC	TT	Yes	TP53	ENST00000269305.8	complex_substitution	c.855_856delinsAA	p.Glu286Lys	CSCC_0133M1			Oncogene, TSG, fusion	TSG
chr17	7674240	GG	AA	Yes	TP53	ENST00000269305.8	complex_substitution	c.722_723delinsTT	p.Ser241Phe	CSCC_0007M1			Oncogene, TSG, fusion	TSG
chr17	7673787	GG	AA	Yes	TP53	ENST00000269305.8	complex_substitution	c.832_833delinsTT	p.Pro278Phe	CSCC_0022M1			Oncogene, TSG, fusion	TSG
chr18	346598	CC	TT	Yes	COLEC12	ENST00000400256.5	complex_substitution	c.1023_1024delinsAA	p.Asp342Asn	CSCC_0014M1
chr5	35065459	GG	AA	Yes	PRLR	ENST00000618457.5	complex_substitution	c.1498_1499delinsTT	p.Pro500Phe	CSCC_0005M1
chr6	61901301	CC	TT	Yes	KHDRBS2	ENST00000281156.5	complex_substitution	c.553_554delinsAA	p.Gly185Asn	CSCC_0007M1
chr6	62177277	CC	TT	Yes	KHDRBS2	ENST00000281156.5	complex_substitution	c.126_127delinsAA	p.Glu43Lys	CSCC_0134M1
chr9	27949716	CC	AT	Yes	LINGO2	ENST00000308675.5	complex_substitution	c.955_956delinsAT	p.Gly319Met	CSCC_0022M1
chr9	21974685	GG	AA	Yes	CDKN2A	ENST00000498124.1	complex_substitution	c.142_143delinsTT	p.Pro48Leu	CSCC_0010M1			TSG	TSG
chr9	21971017	GG	AA	Yes	CDKN2A	ENST00000498124.1	complex_substitution	c.341_342delinsTT	p.Pro114Leu	CSCC_0012M1			TSG	TSG
chr9	27949066	GG	AA	Yes	LINGO2	ENST00000308675.5	complex_substitution	c.1605_1606delinsTT	p.Ser535=	CSCC_0126M1
chr14	23966381	A	-	Yes	DHRS4	ENST00000313250.10	frameshift_truncation	c.630del	p.Ala211HisfsTer23	CSCC_0022M1
chr17	7674887	CT	-	Yes	TP53	ENST00000269305.8	frameshift_truncation	c.643_644del	p.Ser215CysfsTer6	CSCC_0130M1			Oncogene, TSG, fusion	TSG
chr17	7673711	GCTCCCTGGGGGCAGCTCGTGGTGAG	-	Yes	TP53	ENST00000269305.8	frameshift_truncation	c.884_909del	p.Pro295HisfsTer2	CSCC_0066M1			Oncogene, TSG, fusion	TSG
chr17	7674890	TGTC	-	Yes	TP53	ENST00000269305.8	frameshift_truncation	c.638_641del	p.Arg213LeufsTer33	CSCC_0130M1			Oncogene, TSG, fusion	TSG
chr19	12350927	A	-	Yes	ZNF442	ENST00000242804.9	frameshift_truncation	c.658del	p.Trp220GlyfsTer34	CSCC_0006M1
chr9	21971134	G	-	Yes	CDKN2A	ENST00000498124.1	frameshift_truncation	c.225del	p.Ala76ProfsTer70	CSCC_0066M1			TSG	TSG
chr9	21974709	GCGTTGGGCAGCGCCCCC	-	Yes	CDKN2A	ENST00000498124.1	inframe_deletion	c.102_119del	p.Gly35_Ala40del	CSCC_0011M1			TSG	TSG
chr11	62979899	A	G	Yes	SLC22A6	ENST00000360421.8	missense_variant	c.1087T>C	p.Phe363Leu	CSCC_0126M1	4.12387	28
chr11	619530	C	T	Yes	CDHR5	ENST00000397542.7	missense_variant	c.1237G>A	p.Gly413Arg	CSCC_0007M1	1.96149	18.96
chr11	619880	C	T	Yes	CDHR5	ENST00000397542.7	missense_variant	c.980G>A	p.Gly327Asp	CSCC_0010M1	2.31869	21.7
chr11	617770	C	T	Yes	CDHR5	ENST00000397542.7	missense_variant	c.2119G>A	p.Glu707Lys	CSCC_0022M1	1.34036	14.67
chr11	618643	C	T	Yes	CDHR5	ENST00000397542.7	missense_variant	c.1916G>A	p.Gly639Glu	CSCC_0132M1	1.94026	18.8
chr11	62977374	C	T	Yes	SLC22A6	ENST00000360421.8	missense_variant	c.1375G>A	p.Gly459Arg	CSCC_0014M1	3.97333	26.8
chr11	62981091	C	T	Yes	SLC22A6	ENST00000360421.8	missense_variant	c.931G>A	p.Ala311Thr	CSCC_0022M1	1.84042	18.03
chr11	62984659	C	T	Yes	SLC22A6	ENST00000360421.8	missense_variant	c.32G>A	p.Gly11Glu	CSCC_0025M1	3.71629	25.5
chr11	62981286	C	T	Yes	SLC22A6	ENST00000360421.8	missense_variant	c.895G>A	p.Glu299Lys	CSCC_0126M1	2.76734	23
chr11	62981927	C	T	Yes	SLC22A6	ENST00000360421.8	missense_variant	c.712G>A	p.Ala238Thr	CSCC_0130M1	3.85819	26.1
chr11	62984507	C	T	Yes	SLC22A6	ENST00000360421.8	missense_variant	c.184G>A	p.Gly62Arg	CSCC_0130M1	0.722237	8.658
chr11	62981040	C	T	Yes	SLC22A6	ENST00000360421.8	missense_variant	c.982G>A	p.Glu328Lys	CSCC_0132M1	3.01742	23.4
chr11	62984408	C	T	Yes	SLC22A6	ENST00000360421.8	missense_variant	c.283G>A	p.Glu95Lys	CSCC_0132M1	1.54465	16.02
chr11	619796	G	A	Yes	CDHR5	ENST00000397542.7	missense_variant	c.1064C>T	p.Pro355Leu	CSCC_0001M1	2.43695	22.2
chr11	62977301	G	A	Yes	SLC22A6	ENST00000360421.8	missense_variant	c.1448C>T	p.Pro483Leu	CSCC_0007M1	3.46656	24.6
chr11	62979859	G	A	Yes	SLC22A6	ENST00000360421.8	missense_variant	c.1127C>T	p.Ala376Val	CSCC_0012M1	2.69905	22.8
chr14	23966293	C	T	Yes	DHRS4	ENST00000313250.10	missense_variant	c.542C>T	p.Pro181Leu	CSCC_0014M1	1.798	17.72
chr14	23965832	G	A	Yes	DHRS4	ENST00000313250.10	missense_variant	c.479G>A	p.Gly160Glu	CSCC_0002M1	6.14032	35
chr14	23968830	G	A	Yes	DHRS4	ENST00000313250.10	missense_variant	c.796G>A	p.Glu266Lys	CSCC_0011M1	4.15141	28.2
chr17	7673824	C	T	Yes	TP53	ENST00000269305.8	missense_variant	c.796G>A	p.Gly266Arg	CSCC_0002M1	4.24397	29.1	Oncogene, TSG, fusion	TSG
chr17	7673764	C	T	Yes	TP53	ENST00000269305.8	missense_variant	c.856G>A	p.Glu286Lys	CSCC_0004M1;CSCC_0126M1;CSCC_0132M1	4.29178	29.5	Oncogene, TSG, fusion	TSG
chr17	7673796	C	A	Yes	TP53	ENST00000269305.8	missense_variant	c.824G>T	p.Cys275Phe	CSCC_0004M1	4.12093	27.9	Oncogene, TSG, fusion	TSG
chr17	7675208	C	A	Yes	TP53	ENST00000269305.8	missense_variant	c.404G>T	p.Cys135Phe	CSCC_0012M1	4.07823	27.6	Oncogene, TSG, fusion	TSG
chr17	7673823	C	T	Yes	TP53	ENST00000269305.8	missense_variant	c.797G>A	p.Gly266Glu	CSCC_0013M1	4.15458	28.2	Oncogene, TSG, fusion	TSG
chr17	7674191	C	T	Yes	TP53	ENST00000269305.8	missense_variant	c.772G>A	p.Glu258Lys	CSCC_0134M1	4.10768	27.8	Oncogene, TSG, fusion	TSG
chr17	7674221	G	A	Yes	TP53	ENST00000269305.8	missense_variant	c.742C>T	p.Arg248Trp	CSCC_0006M1;CSCC_0125M1	4.1577	28.3	Oncogene, TSG, fusion	TSG
chr17	7675161	G	A	Yes	TP53	ENST00000269305.8	missense_variant	c.451C>T	p.Pro151Ser	CSCC_0006M1	3.57622	25	Oncogene, TSG, fusion	TSG
chr17	7669658	G	A	Yes	TP53	ENST00000269305.8	missense_variant	c.1133C>T	p.Ser378Phe	CSCC_0014M1	4.03122	27.2	Oncogene, TSG, fusion	TSG
chr17	7673752	G	A	Yes	TP53	ENST00000269305.8	missense_variant	c.868C>T	p.Arg290Cys	CSCC_0014M1	3.99277	26.9	Oncogene, TSG, fusion	TSG
chr17	7675077	G	A	Yes	TP53	ENST00000269305.8	missense_variant	c.535C>T	p.His179Tyr	CSCC_0022M1;CSCC_0124M1	4.02985	27.2	Oncogene, TSG, fusion	TSG
chr17	7673787	G	T	Yes	TP53	ENST00000269305.8	missense_variant	c.833C>A	p.Pro278His	CSCC_0025M1	4.33964	29.9	Oncogene, TSG, fusion	TSG
chr17	7673776	G	A	Yes	TP53	ENST00000269305.8	missense_variant	c.844C>T	p.Arg282Trp	CSCC_0124M1	4.40137	31	Oncogene, TSG, fusion	TSG
chr17	7674872	T	G	Yes	TP53	ENST00000269305.8	missense_variant	c.659A>C	p.Tyr220Ser	CSCC_0003M1	4.2918	29.5	Oncogene, TSG, fusion	TSG
chr17	7675996	T	G	Yes	TP53	ENST00000269305.8	missense_variant	c.373A>C	p.Thr125Pro	CSCC_0003M1	4.43633	31	Oncogene, TSG, fusion	TSG
chr18	333070	A	C	Yes	COLEC12	ENST00000400256.5	missense_variant	c.1890T>G	p.Asp630Glu	CSCC_0006M1	-0.040404	1.103
chr18	357409	C	T	Yes	COLEC12	ENST00000400256.5	missense_variant	c.172G>A	p.Gly58Arg	CSCC_0002M1	4.00311	27
chr18	335024	C	T	Yes	COLEC12	ENST00000400256.5	missense_variant	c.1534G>A	p.Gly512Ser	CSCC_0011M1	3.26173	24
chr18	335195	C	T	Yes	COLEC12	ENST00000400256.5	missense_variant	c.1363G>A	p.Gly455Arg	CSCC_0014M1	4.11448	27.9
chr18	334955	C	T	Yes	COLEC12	ENST00000400256.5	missense_variant	c.1603G>A	p.Glu535Lys	CSCC_0024M1	2.34997	21.9
chr18	334985	C	T	Yes	COLEC12	ENST00000400256.5	missense_variant	c.1573G>A	p.Asp525Asn	CSCC_0130M1	3.21379	23.9
chr18	335194	C	T	Yes	COLEC12	ENST00000400256.5	missense_variant	c.1364G>A	p.Gly455Glu	CSCC_0130M1	3.97864	26.8
chr18	346769	C	G	Yes	COLEC12	ENST00000400256.5	missense_variant	c.853G>C	p.Asp285His	CSCC_0134M1	3.88433	26.3
chr18	348119	G	A	Yes	COLEC12	ENST00000400256.5	missense_variant	c.226C>T	p.Arg76Cys	CSCC_0001M1	3.70957	25.4
chr18	347029	G	A	Yes	COLEC12	ENST00000400256.5	missense_variant	c.593C>T	p.Ser198Phe	CSCC_0003M1	2.59976	22.6
chr18	320055	G	A	Yes	COLEC12	ENST00000400256.5	missense_variant	c.2219C>T	p.Ser740Phe	CSCC_0126M1	2.36086	21.9
chr18	335084	G	A	Yes	COLEC12	ENST00000400256.5	missense_variant	c.1474C>T	p.Pro492Ser	CSCC_0126M1	2.4023	22.1
chr18	346445	G	A	Yes	COLEC12	ENST00000400256.5	missense_variant	c.1177C>T	p.Arg393Cys	CSCC_0133M1	3.50195	24.7
chr18	334975	G	A	Yes	COLEC12	ENST00000400256.5	missense_variant	c.1583C>T	p.Pro528Leu	CSCC_0134M1	2.39495	22.1
chr18	335018	G	A	Yes	COLEC12	ENST00000400256.5	missense_variant	c.1540C>T	p.Pro514Ser	CSCC_0134M1	1.666	16.8
chr18	346969	T	C	Yes	COLEC12	ENST00000400256.5	missense_variant	c.653A>G	p.Asn218Ser	CSCC_0024M1	1.86433	18.21
chr19	12350606	C	T	Yes	ZNF442	ENST00000242804.9	missense_variant	c.979G>A	p.Gly327Arg	CSCC_0125M1	2.19232	20.8
chr19	12350971	C	T	Yes	ZNF442	ENST00000242804.9	missense_variant	c.614G>A	p.Gly205Glu	CSCC_0132M1	2.31419	21.7
chr19	12353029	C	T	Yes	ZNF442	ENST00000242804.9	missense_variant	c.164G>A	p.Arg55Lys	CSCC_0132M1	0.793902	9.331
chr19	12350479	C	T	Yes	ZNF442	ENST00000242804.9	missense_variant	c.1106G>A	p.Arg369Lys	CSCC_0134M1	1.57629	16.22
chr19	12350552	C	T	Yes	ZNF442	ENST00000242804.9	missense_variant	c.1033G>A	p.Gly345Arg	CSCC_0134M1	1.7601	17.44
chr19	12350846	G	A	Yes	ZNF442	ENST00000242804.9	missense_variant	c.739C>T	p.Pro247Ser	CSCC_0003M1	-0.727108	0.038
chr19	12350912	G	A	Yes	ZNF442	ENST00000242804.9	missense_variant	c.673C>T	p.Arg225Cys	CSCC_0014M1	2.37321	22
chr19	12352026	G	A	Yes	ZNF442	ENST00000242804.9	missense_variant	c.250C>T	p.Pro84Ser	CSCC_0014M1	0.831555	9.711
chr19	12351242	G	A	Yes	ZNF442	ENST00000242804.9	missense_variant	c.343C>T	p.Pro115Ser	CSCC_0126M1	0.301748	4.309
chr19	12351256	G	A	Yes	ZNF442	ENST00000242804.9	missense_variant	c.329C>T	p.Pro110Leu	CSCC_0132M1	0.48772	6.376
chr19	12350645	T	C	Yes	ZNF442	ENST00000242804.9	missense_variant	c.940A>G	p.Thr314Ala	CSCC_0003M1	0.946878	10.96
chr19	12350871	T	A	Yes	ZNF442	ENST00000242804.9	missense_variant	c.714A>T	p.Glu238Asp	CSCC_0013M1	1.52751	15.91
chr5	39288939	A	T	Yes	C9	ENST00000263408.5	missense_variant	c.1429T>A	p.Tyr477Asn	CSCC_0126M1	2.78552	23
chr5	35072714	A	G	Yes	PRLR	ENST00000618457.5	missense_variant	c.404T>C	p.Val135Ala	CSCC_0001M1	2.51967	22.5
chr5	39311137	C	T	Yes	C9	ENST00000263408.5	missense_variant	c.1111G>A	p.Gly371Ser	CSCC_0003M1	5.16096	33
chr5	39311314	C	T	Yes	C9	ENST00000263408.5	missense_variant	c.934G>A	p.Asp312Asn	CSCC_0005M1	1.70019	17.03
chr5	39331678	C	T	Yes	C9	ENST00000263408.5	missense_variant	c.613G>A	p.Glu205Lys	CSCC_0011M1	2.48612	22.4
chr5	39288797	C	T	Yes	C9	ENST00000263408.5	missense_variant	c.1571G>A	p.Gly524Glu	CSCC_0014M1	3.00329	23.4
chr5	39331710	C	T	Yes	C9	ENST00000263408.5	missense_variant	c.581G>A	p.Arg194Gln	CSCC_0014M1	3.8481	26.1
chr5	39331796	C	T	Yes	C9	ENST00000263408.5	missense_variant	c.495G>A	p.Met165Ile	CSCC_0022M1	4.33751	29.9
chr5	39288821	C	T	Yes	C9	ENST00000263408.5	missense_variant	c.1547G>A	p.Gly516Glu	CSCC_0066M1	3.21796	23.9
chr5	39364388	C	T	Yes	C9	ENST00000263408.5	missense_variant	c.77G>A	p.Ser26Asn	CSCC_0124M1	1.90543	18.53
chr5	39311377	C	T	Yes	C9	ENST00000263408.5	missense_variant	c.871G>A	p.Glu291Lys	CSCC_0125M1	1.95477	18.91
chr5	39341180	C	T	Yes	C9	ENST00000263408.5	missense_variant	c.442G>A	p.Glu148Lys	CSCC_0132M1	3.28231	24.1
chr5	39341697	G	A	Yes	C9	ENST00000263408.5	missense_variant	c.187C>T	p.Arg63Cys	CSCC_0024M1	4.2378	29
chr5	39341204	G	C	Yes	C9	ENST00000263408.5	missense_variant	c.418C>G	p.Pro140Ala	CSCC_0132M1	-0.309957	0.297
chr5	35065385	G	A	Yes	PRLR	ENST00000618457.5	missense_variant	c.1573C>T	p.Pro525Ser	CSCC_0002M1	2.53192	22.5
chr5	35070151	G	A	Yes	PRLR	ENST00000618457.5	missense_variant	c.658C>T	p.Pro220Ser	CSCC_0014M1	0.980057	11.37
chr5	35065441	G	A	Yes	PRLR	ENST00000618457.5	missense_variant	c.1517C>T	p.Pro506Leu	CSCC_0022M1	2.02113	19.42
chr5	35065573	G	A	Yes	PRLR	ENST00000618457.5	missense_variant	c.1385C>T	p.Ser462Phe	CSCC_0125M1	1.21323	13.74
chr5	39331708	T	C	Yes	C9	ENST00000263408.5	missense_variant	c.583A>G	p.Arg195Gly	CSCC_0002M1	3.32229	24.2
chr6	61901296	C	A	Yes	KHDRBS2	ENST00000281156.5	missense_variant	c.559G>T	p.Gly187Cys	CSCC_0009M1	3.91827	26.5
chr6	62047901	C	T	Yes	KHDRBS2	ENST00000281156.5	missense_variant	c.313G>A	p.Gly105Arg	CSCC_0014M1	4.17889	28.5
chr6	61894708	C	T	Yes	KHDRBS2	ENST00000281156.5	missense_variant	c.737G>A	p.Arg246Gln	CSCC_0022M1	3.60993	25.1
chr6	62177307	C	T	Yes	KHDRBS2	ENST00000281156.5	missense_variant	c.97G>A	p.Glu33Lys	CSCC_0066M1	2.92143	23.3
chr6	61894699	C	T	Yes	KHDRBS2	ENST00000281156.5	missense_variant	c.746G>A	p.Gly249Glu	CSCC_0126M1	2.8088	23
chr6	61978122	C	T	Yes	KHDRBS2	ENST00000281156.5	missense_variant	c.427G>A	p.Glu143Lys	CSCC_0126M1	3.91856	26.5
chr6	61901274	C	T	Yes	KHDRBS2	ENST00000281156.5	missense_variant	c.581G>A	p.Gly194Glu	CSCC_0134M1	3.06667	23.6
chr6	62047981	C	T	Yes	KHDRBS2	ENST00000281156.5	missense_variant	c.233G>A	p.Gly78Glu	CSCC_0134M1	3.92062	26.5
chr6	61901353	G	A	Yes	KHDRBS2	ENST00000281156.5	missense_variant	c.502C>T	p.Arg168Cys	CSCC_0005M1;CSCC_0134M1	4.26934	29.3
chr6	62047966	G	A	Yes	KHDRBS2	ENST00000281156.5	missense_variant	c.248C>T	p.Pro83Leu	CSCC_0130M1	4.37078	31
chr9	21971174	A	G	Yes	CDKN2A	ENST00000498124.1	missense_variant	c.185T>C	p.Leu62Pro	CSCC_0009M1	4.25444	29.2	TSG	TSG
chr9	21971207	A	T	Yes	CDKN2A	ENST00000498124.1	missense_variant	c.152T>A	p.Val51Asp	CSCC_0125M1	4.28901	29.5	TSG	TSG
chr9	27950524	C	T	Yes	LINGO2	ENST00000308675.5	missense_variant	c.148G>A	p.Ala50Thr	CSCC_0003M1	1.50052	15.74
chr9	27949168	C	T	Yes	LINGO2	ENST00000308675.5	missense_variant	c.1504G>A	p.Gly502Arg	CSCC_0011M1;CSCC_0126M1	2.59148	22.6
chr9	27949236	C	T	Yes	LINGO2	ENST00000308675.5	missense_variant	c.1436G>A	p.Gly479Glu	CSCC_0013M1	3.83024	26
chr9	27949012	C	T	Yes	LINGO2	ENST00000308675.5	missense_variant	c.1660G>A	p.Gly554Arg	CSCC_0014M1	3.94912	26.6
chr9	27949800	C	T	Yes	LINGO2	ENST00000308675.5	missense_variant	c.872G>A	p.Gly291Asp	CSCC_0126M1	3.21533	23.9
chr9	27950515	C	T	Yes	LINGO2	ENST00000308675.5	missense_variant	c.157G>A	p.Glu53Lys	CSCC_0133M1	3.94423	26.6
chr9	21971018	G	A	Yes	CDKN2A	ENST00000498124.1	missense_variant	c.341C>T	p.Pro114Leu	CSCC_0001M1	4.63929	32	TSG	TSG
chr9	21971136	G	A	Yes	CDKN2A	ENST00000498124.1	missense_variant	c.223C>T	p.Pro75Ser	CSCC_0066M1	3.44157	24.5	TSG	TSG
chr9	21971156	G	T	Yes	CDKN2A	ENST00000498124.1	missense_variant	c.203C>A	p.Ala68Glu	CSCC_0133M1	4.12517	28	TSG	TSG
chr9	27949435	G	A	Yes	LINGO2	ENST00000308675.5	missense_variant	c.1237C>T	p.Arg413Cys	CSCC_0001M1	3.68937	25.4
chr9	27950452	G	A	Yes	LINGO2	ENST00000308675.5	missense_variant	c.220C>T	p.Pro74Ser	CSCC_0001M1	2.74076	22.9
chr9	27950041	G	A	Yes	LINGO2	ENST00000308675.5	missense_variant	c.631C>T	p.Leu211Phe	CSCC_0002M1	3.9884	26.9
chr9	27950430	G	A	Yes	LINGO2	ENST00000308675.5	missense_variant	c.242C>T	p.Pro81Leu	CSCC_0014M1	2.55925	22.6
chr9	27950568	G	A	Yes	LINGO2	ENST00000308675.5	missense_variant	c.104C>T	p.Ser35Phe	CSCC_0022M1	3.39873	24.4
chr9	27949153	G	A	Yes	LINGO2	ENST00000308675.5	missense_variant	c.1519C>T	p.Arg507Cys	CSCC_0025M1	3.63143	25.2
chr9	27950652	G	A	Yes	LINGO2	ENST00000308675.5	missense_variant	c.20C>T	p.Ser7Leu	CSCC_0126M1	2.88717	23.2
chr9	21974703	T	A	Yes	CDKN2A	ENST00000498124.1	missense_variant	c.125A>T	p.Asn42Ile	CSCC_0134M1	4.19077	28.6	TSG	TSG
chr17	7675993	C	-	Yes	TP53	ENST00000269305.8	splice_site_variant	c.375+1del		CSCC_0013M1			Oncogene, TSG, fusion	TSG
chr11	619137	C	T	Yes	CDHR5	ENST00000397542.7	stop_gained	c.1422G>A	p.Trp474Ter	CSCC_0001M1	3.85296	26.1
chr11	619704	G	A	Yes	CDHR5	ENST00000397542.7	stop_gained	c.1156C>T	p.Gln386Ter	CSCC_0124M1	7.19557	37
chr11	62979737	G	A	Yes	SLC22A6	ENST00000360421.8	stop_gained	c.1249C>T	p.Gln417Ter	CSCC_0014M1	5.95055	35
chr17	7673824	C	A	Yes	TP53	ENST00000269305.8	stop_gained	c.796G>T	p.Gly266Ter	CSCC_0125M1	7.91704	40	Oncogene, TSG, fusion	TSG
chr17	7675175	C	T	Yes	TP53	ENST00000269305.8	stop_gained	c.437G>A	p.Trp146Ter	CSCC_0135M1	5.80019	35	Oncogene, TSG, fusion	TSG
chr17	7676088	G	T	Yes	TP53	ENST00000269305.8	stop_gained	c.281C>A	p.Ser94Ter	CSCC_0001M1	7.48126	38	Oncogene, TSG, fusion	TSG
chr17	7674894	G	A	Yes	TP53	ENST00000269305.8	stop_gained	c.637C>T	p.Arg213Ter	CSCC_0005M1	7.99363	40	Oncogene, TSG, fusion	TSG
chr17	7674945	G	A	Yes	TP53	ENST00000269305.8	stop_gained	c.586C>T	p.Arg196Ter	CSCC_0014M1	7.66401	39	Oncogene, TSG, fusion	TSG
chr17	7676257	G	A	Yes	TP53	ENST00000269305.8	stop_gained	c.112C>T	p.Gln38Ter	CSCC_0130M1;CSCC_0133M1	4.53623	32	Oncogene, TSG, fusion	TSG
chr17	7676071	GG	AA	Yes	TP53	ENST00000269305.8	stop_gained	c.297_298delinsTT	p.Gln100Ter	CSCC_0024M1			Oncogene, TSG, fusion	TSG
chr17	7675206	GG	AA	Yes	TP53	ENST00000269305.8	stop_gained	c.405_406delinsTT	p.Gln136Ter	CSCC_0134M1			Oncogene, TSG, fusion	TSG
chr5	39342131	C	T	Yes	C9	ENST00000263408.5	stop_gained	c.143G>A	p.Trp48Ter	CSCC_0001M1	8.14507	41
chr5	39306622	G	A	Yes	C9	ENST00000263408.5	stop_gained	c.1411C>T	p.Gln471Ter	CSCC_0014M1	6.54446	36
chr5	35070136	G	A	Yes	PRLR	ENST00000618457.5	stop_gained	c.673C>T	p.Gln225Ter	CSCC_0132M1	5.60638	34
chr6	61681052	C	A	Yes	KHDRBS2	ENST00000281156.5	stop_gained	c.961G>T	p.Glu321Ter	CSCC_0134M1	8.98525	46
chr9	21971097	C	A	Yes	CDKN2A	ENST00000498124.1	stop_gained	c.262G>T	p.Glu88Ter	CSCC_0006M1	8.14323	41	TSG	TSG
chr9	21971030	C	T	Yes	CDKN2A	ENST00000498124.1	stop_gained	c.329G>A	p.Trp110Ter	CSCC_0012M1	7.90216	40	TSG	TSG
chr9	21971154	C	A	Yes	CDKN2A	ENST00000498124.1	stop_gained	c.205G>T	p.Glu69Ter	CSCC_0013M1	6.86573	36	TSG	TSG
chr9	21971029	C	T	Yes	CDKN2A	ENST00000498124.1	stop_gained	c.330G>A	p.Trp110Ter	CSCC_0124M1	7.70709	39	TSG	TSG
chr9	21971029	CC	TT	Yes	CDKN2A	ENST00000498124.1	stop_gained	c.329_330delinsAA	p.Trp110Ter	CSCC_0004M1			TSG	TSG
chr9	21971187	G	A	Yes	CDKN2A	ENST00000498124.1	stop_gained	c.172C>T	p.Arg58Ter	CSCC_0006M1;CSCC_0130M1	5.55015	34	TSG	TSG
chr9	21971121	G	A	Yes	CDKN2A	ENST00000498124.1	stop_gained	c.238C>T	p.Arg80Ter	CSCC_0024M1;CSCC_0025M1;CSCC_0135M1	7.41786	38	TSG	TSG
chr9	21974680	GG	AA	Yes	CDKN2A	ENST00000498124.1	stop_gained	c.147_148delinsTT	p.Gln50Ter	CSCC_0005M1			TSG	TSG
chr9	21971187	GG	AA	Yes	CDKN2A	ENST00000498124.1	stop_gained	c.171_172delinsTT	p.Arg58Ter	CSCC_0007M1			TSG	TSG
chr9	21971121	GG	AA	Yes	CDKN2A	ENST00000498124.1	stop_gained	c.237_238delinsTT	p.Arg80Ter	CSCC_0132M1			TSG	TSG
chr11	619068	C	T	Yes	CDHR5	ENST00000397542.7	synonymous_variant	c.1491G>A	p.Gly497=	CSCC_0007M1	0.074712	1.874
chr11	617549	C	T	Yes	CDHR5	ENST00000397542.7	synonymous_variant	c.2340G>A	p.Lys780=	CSCC_0022M1	0.4781	6.274
chr11	618936	C	T	Yes	CDHR5	ENST00000397542.7	synonymous_variant	c.1623G>A	p.Gln541=	CSCC_0135M1	-0.115431	0.771
chr11	62979903	C	T	Yes	SLC22A6	ENST00000360421.8	synonymous_variant	c.1083G>A	p.Gln361=	CSCC_0001M1	0.601092	7.523
chr11	62983676	C	T	Yes	SLC22A6	ENST00000360421.8	synonymous_variant	c.489G>A	p.Lys163=	CSCC_0126M1	0.82139	9.607
chr11	619005	G	A	Yes	CDHR5	ENST00000397542.7	synonymous_variant	c.1554C>T	p.Pro518=	CSCC_0126M1	-0.216985	0.469
chr11	62981073	G	A	Yes	SLC22A6	ENST00000360421.8	synonymous_variant	c.949C>T	p.Leu317=	CSCC_0002M1	0.862352	10.04
chr11	62979589	G	A	Yes	SLC22A6	ENST00000360421.8	synonymous_variant	c.1260C>T	p.Ser420=	CSCC_0007M1	0.579424	7.311
chr11	62977240	G	A	Yes	SLC22A6	ENST00000360421.8	synonymous_variant	c.1509C>T	p.Leu503=	CSCC_0126M1	0.704612	8.497
chr11	62979876	G	A	Yes	SLC22A6	ENST00000360421.8	synonymous_variant	c.1110C>T	p.Ile370=	CSCC_0126M1	0.962054	11.15
chr18	346884	C	T	Yes	COLEC12	ENST00000400256.5	synonymous_variant	c.738G>A	p.Gln246=	CSCC_0126M1	0.789645	9.289
chr18	348156	C	T	Yes	COLEC12	ENST00000400256.5	synonymous_variant	c.189G>A	p.Glu63=	CSCC_0126M1	0.703324	8.485
chr18	334778	G	A	Yes	COLEC12	ENST00000400256.5	synonymous_variant	c.1780C>T	p.Leu594=	CSCC_0001M1	0.700734	8.462
chr18	334947	G	A	Yes	COLEC12	ENST00000400256.5	synonymous_variant	c.1611C>T	p.Leu537=	CSCC_0014M1	0.261597	3.84
chr5	35089615	C	T	Yes	PRLR	ENST00000618457.5	synonymous_variant	c.6G>A	p.Lys2=	CSCC_0022M1	0.678165	8.253
chr5	39285214	G	A	Yes	C9	ENST00000263408.5	synonymous_variant	c.1665C>T	p.Phe555=	CSCC_0126M1	-0.588504	0.077
chr6	61894773	C	T	Yes	KHDRBS2	ENST00000281156.5	synonymous_variant	c.672G>A	p.Arg224=	CSCC_0126M1	0.429812	5.755
chr6	62047910	G	A	Yes	KHDRBS2	ENST00000281156.5	synonymous_variant	c.304C>T	p.Leu102=	CSCC_0013M1	0.919732	10.65
chr6	61894719	G	A	Yes	KHDRBS2	ENST00000281156.5	synonymous_variant	c.726C>T	p.Val242=	CSCC_0125M1	0.454495	6.022
chr6	62047953	G	A	Yes	KHDRBS2	ENST00000281156.5	synonymous_variant	c.261C>T	p.Ser87=	CSCC_0126M1	1.03986	12.12
chr9	27949991	C	T	Yes	LINGO2	ENST00000308675.5	synonymous_variant	c.681G>A	p.Leu227=	CSCC_0001M1	0.674147	8.216
chr9	27950453	G	A	Yes	LINGO2	ENST00000308675.5	synonymous_variant	c.219C>T	p.Asn73=	CSCC_0003M1	0.760448	9.009
chr9	27949724	G	A	Yes	LINGO2	ENST00000308675.5	synonymous_variant	c.948C>T	p.Ser316=	CSCC_0126M1	0.618112	7.687
